# Supplementary material for: In vivo versus in vitro protein abundance analysis of Shigella dysenteriae type 1 reveals changes in the expression of proteins involved in virulence, stress and energy metabolism
Source: BMC Microbiol. 2011 Jun 24;11:147. doi: 10.1186/1471-2180-11-147 (PMC3136414; doi:10.1186/1471-2180-11-147)
Supplement: Additional file 1 — Table S1. Protein abundance estimates from APEX quantitation. APEX abundance values of 1761 S. dysenteriae serotype 1 (SD1) in vitro and in vivo proteins quantitated at a <5% false discovery rate using the APEX Quantitative Proteomics Tool are listed along with their pi, ni, and Oi values. The corresponding gene names, locus tags, physicochemical properties and subcellular localizations are also listed in the table. [file 1471-2180-11-147-S1.XLS]

## Sheet: SD1 Table S1
Additional Table S1: SD1 Absolute protein abundance estimates calculated by the APEX Quantitative Proteomics Tool
a) Index	b) Accession	c) Protein_Name	d) Oi	e) pi	f) ni (vitro)	f) ni (vivo)	g) APEX abundances (molecules/cell, vitro)	g) APEX abundances (molecules/cell, vivo)	h) Z-test_pvalue	i) B-H test_pvalue	j) Gene	k) Locus_tag	l) COG	m) Location	n) Strand	o) Length	p) Mr (in Da)	q) pI	r) Mascot score	s) Localization by PSORTb	t) SignalP_cleavage_site	u) SignalP-Sprob	v) LipoP_prediction	w) LipoP_cleavage_site	x) TMHMM-PredHel	y) TMHMM-Topology	z) TatP_cleavage_site	aa) BOMP	bb) KEGG Pathway	cc) Final SCL
1	82524411	PhoN2/Apy [Shigella dysenteriae Sd197]	9.21	1	14	2	1085.34	83.0873	0.00416405	0.0208772	phoN2/apy	SDY_P004	COG0671I	2244..2984	+	246	27573	5.46	134	Periplasmic	23-24	0.998	SpI	25-26	PredHel=0	Topology=o	0	0	-	Periplasmic
2	82524415	IS600 ORF1 [Shigella dysenteriae Sd197]	6.15	0.7283	1	NA	84.5534	NA	NA	NA	-	SDY_P009	COG2963L	6432..6734	-	100	11181.2	9.81	50	Unknown	0	0	CYT	0	PredHel=0	Topology=i	0	0	-	Cytoplasmic
3	82524416	OspD2 [Shigella dysenteriae Sd197]	40.8791	0.4053	1	NA	7.07898	NA	NA	NA	ospD2	SDY_P010	-	7424..9142	-	572	65283	9.07	50	Unknown	22-23	0.012	CYT	0	PredHel=0	Topology=o	0	0	-	Cytoplasmic
4	82524418	insertion sequence 2 OrfA protein [Shigella dysenteriae Sd197]	7.62	0.7522	NA	1	NA	76.6429	NA	NA	-	SDY_P012	COG2963L	10361..10726	-	121	13451.1	9.52	50	Unknown	42-43	0	CYT	0	PredHel=0	Topology=o	0	0	-	Cytoplasmic
5	82524419	OspF [Shigella dysenteriae Sd197]	12.52	1	1	12	56.7034	744.167	0.00149373	0.00905113	ospF	SDY_P013	-	10901..11620	-	239	28112	8.2	152	Unknown	0	0	CYT	0	PredHel=0	Topology=o	0	0	-	Cytoplasmic
6	82524420	putative transposase [Shigella dysenteriae Sd197]	6.78	0.4442	1	NA	46.7783	NA	NA	NA	-	SDY_P014	COG3464L	11826..12203	-	125	14738.8	10.68	50	Unknown	29-30	0.002	CYT	0	PredHel=0	Topology=o	29-30	0	-	Cytoplasmic
7	82524427	putative IS orf, fragment [Shigella dysenteriae Sd197]	19.948	0.3801	NA	1	NA	14.7942	NA	NA	-	SDY_P021	COG3436L	16115..17314	+	399	44409	8.58	50	Cytoplasmic	0	0	CYT	0	PredHel=0	Topology=o	0	0	-	Cytoplasmic
8	82524429	OspD1 [Shigella dysenteriae Sd197]	13.77	1	12	3	622.219	168.511	0.0282984	0.0932237	ospD1	SDY_P023	-	18877..19554	+	225	24837.2	6.45	99	Unknown	27-28	0	CYT	0	PredHel=0	Topology=o	0	0	-	Cytoplasmic
9	82524435	IS100 ORF1 [Shigella dysenteriae Sd197]	20.71	0.367	1	NA	12.6527	NA	NA	NA	-	SDY_P029	COG4584L	23820..24908	+	362	41566.4	9.56	50	Unknown	0	0	CYT	0	PredHel=0	Topology=o	0	0	-	Cytoplasmic
10	82524437	plasmid segregation protein [Shigella dysenteriae Sd197]	16.8228	1	5	11	212.211	507.678	0.10152	0.245574	parA	SDY_P031	COG1192D	26268..27467	+	399	44342	5.76	167	Unknown	0	0	CYT	0	PredHel=0	Topology=o	0	0	-	Cytoplasmic
11	82524438	plasmid segregation protein [Shigella dysenteriae Sd197]	21.1603	0.9995	NA	6	NA	220.042	NA	NA	parB	SDY_P032	COG1475K	27467..28447	+	326	36925	7.74	119	Cytoplasmic	0	0	CYT	0	PredHel=0	Topology=o	0	0	-	Cytoplasmic
12	82524452	OspE1 [Shigella dysenteriae Sd197]	6.17	0.8283	NA	1	NA	104.231	NA	NA	ospE1	SDY_P046	-	42529..42795	-	88	10015.1	6.18	50	Unknown	33-34	0	CYT	0	PredHel=0	Topology=o	0	0	-	Cytoplasmic
13	82524456	iso-IS1 ORF1 [Shigella dysenteriae Sd197]	5.22	0.8572	NA	2	NA	254.997	NA	NA	-	SDY_P050	COG3677L	44506..44778	-	90	10525	10.05	54	Unknown	0	0	CYT	0	PredHel=0	Topology=o	0	0	-	Cytoplasmic
14	82524473	PhoN1 [Shigella dysenteriae Sd197]	7.77	1	91	24	8362.12	2398.19	3.88826e-09	8.97968e-08	phoN1	SDY_P067	COG0671I	58105..58854	+	249	27167.5	6.43	1507	Periplasmic	20-21	0.998	SpI	20-21	PredHel=0	Topology=o	0	0	gamma-Hexachlorocyclohexane degradation	Periplasmic
15	82524476	OspC2 [Shigella dysenteriae Sd197]	30.66	1	NA	41	NA	1038.26	NA	NA	ospC2	SDY_P070	-	60293..61747	+	484	55731	6.58	215	Unknown	0	0	CYT	0	PredHel=0	Topology=o	0	0	-	Cytoplasmic
16	82524479	hypothetical protein SDY_P073 [Shigella dysenteriae Sd197]	9.34	0.6634	1	NA	50.7136	NA	NA	NA	-	SDY_P073	COG3077L	62787..63161	-	124	14009.7	4.95	50	Cytoplasmic	0	0	CYT	0	PredHel=0	Topology=o	0	0	-	Cytoplasmic
17	82524480	plasmid stable inheritance protein [Shigella dysenteriae Sd197]	7.99	1	9	5	804.251	485.866	0.346177	0.555389	stbB	SDY_P074	-	63347..63742	-	131	14808.3	6.59	105	Unknown	27-28	0	CYT	0	PredHel=0	Topology=i	0	0	-	Cytoplasmic
18	82524481	plasmid stable inheritance protein [Shigella dysenteriae Sd197]	18.48	1	3	19	113.022	798.261	0.00035199	0.00264316	stbA	SDY_P075	COG0443O	63742..64701	-	319	35764	5.81	165	Cytoplasmic	0	0	CYT	0	PredHel=0	Topology=o	0	0	-	Cytoplasmic
19	82524485	IS600 ORF1 [Shigella dysenteriae Sd197]	5.77	0.9955	NA	1	NA	133.955	NA	NA	-	SDY_P079	COG2963L	67139..67441	-	100	11169	9.98	57	Unknown	0	0	CYT	0	PredHel=0	Topology=i	0	0	-	Cytoplasmic
20	82524488	hypothetical protein SDY_P082 [Shigella dysenteriae Sd197]	10.05	0.9998	1	9	67.073	695.157	0.00830626	0.036181	-	SDY_P082	-	68349..68987	-	212	23510	4.95	191	Cytoplasmic	17-18	0	CYT	0	PredHel=0	Topology=o	0	0	-	Cytoplasmic
21	82524493	hypothetical protein SDY_P087 [Shigella dysenteriae Sd197]	3.82	1	4	1	747.64	201.624	0.205464	0.395871	-	SDY_P087	-	71197..71481	+	94	10497.5	5.83	81	Unknown	23-24	0.001	CYT	0	PredHel=0	Topology=i	0	0	-	Cytoplasmic
22	82524502	plasmid maintenance protein CcdA [Shigella dysenteriae Sd197]	4.93	0.9975	2	1	288.553	157.094	0.604055	0.766179	ccdA	SDY_P096	COG5302R	75460..75678	+	72	8333.03	6.2	105	Cytoplasmic	33-34	0	CYT	0	PredHel=0	Topology=i	0	0	-	Cytoplasmic
23	82524503	plasmid maintenance protein CcdB [Shigella dysenteriae Sd197]	5.78	0.9973	2	NA	246.39	NA	NA	NA	ccdB	SDY_P097	-	75680..75985	+	101	11729	6.07	59	Unknown	0	0	CYT	0	PredHel=0	Topology=i	0	0	-	Cytoplasmic
24	82524505	invasion plasmid antigen [Shigella dysenteriae Sd197]	27.3583	1	5	7	130.424	198.656	0.486453	0.68439	ipaH9.8	SDY_P099	COG4886S	77122..78789	+	555	63237	4.92	74	Unknown	19-20	0	CYT	0	PredHel=0	Topology=o	0	0	-	Cytoplasmic
25	82524512	hypothetical protein SDY_P106 [Shigella dysenteriae Sd197]	38.98	0.6342	NA	2	NA	25.2643	NA	NA	-	SDY_P106	COG0210L,COG0666R	82697..85546	-	949	108400	7.98	50	Unknown	0	0	CYT	0	PredHel=0	Topology=o	0	0	-	Cytoplasmic
26	82524520	IS186 ORF1 [Shigella dysenteriae Sd197]	12.26	0.5746	1	NA	33.4635	NA	NA	NA	-	SDY_P114	COG3385L	91637..92329	+	230	26067.8	6.01	50	Cytoplasmic	0	0	CYT	0	PredHel=0	Topology=o	0	0	-	Cytoplasmic
27	82524522	IS600 ORF1 [Shigella dysenteriae Sd197]	5.4	0.9999	7	NA	925.458	NA	NA	NA	-	SDY_P116	COG2963L	93224..93526	-	100	11183.2	9.98	76	Unknown	0	0	CYT	0	PredHel=0	Topology=i	0	0	-	Cytoplasmic
28	82524542	replication protein [Shigella dysenteriae Sd197]	5.11	0.9975	NA	2	NA	303.12	NA	NA	repB	SDY_P136	-	106454..106714	+	86	10077	9.72	75	Cytoplasmic	0	0	CYT	0	PredHel=0	Topology=i	32-33	0	-	Cytoplasmic
29	82524550	hypothetical protein SDY_P144 [Shigella dysenteriae Sd197]	9.52	0.9999	1	2	70.8071	163.096	0.524247	0.709037	-	SDY_P144	COG0454KR	112605..113087	-	160	17735.8	6.58	52	Cytoplasmic	0	0	CYT	0	PredHel=0	Topology=o	0	0	-	Cytoplasmic
30	82524551	hypothetical protein SDY_P145 [Shigella dysenteriae Sd197]	7.34	1	2	5	193.732	528.892	0.220613	0.414158	-	SDY_P145	COG4453S	113078..113368	-	96	11182.2	5.41	94	Cytoplasmic	0	0	CYT	0	PredHel=0	Topology=i	0	0	-	Cytoplasmic
31	82524557	OspC3 [Shigella dysenteriae Sd197]	33.0375	0.9991	NA	10	NA	234.798	NA	NA	ospC3	SDY_P151	-	117314..118768	+	484	55733	8.57	81	Unknown	0	0	CYT	0	PredHel=0	Topology=o	0	0	-	Cytoplasmic
32	82524566	IpaJ [Shigella dysenteriae Sd197]	13.37	0.9997	NA	3	NA	174.162	NA	NA	ipaJ	SDY_P160	-	126261..126944	+	227	25176.8	5.82	70	Unknown	45-46	0	CYT	0	PredHel=0	Topology=o	0	0	-	Cytoplasmic
33	82524567	VirB [Shigella dysenteriae Sd197]	22.9471	1	18	21	560.067	710.533	0.487715	0.684591	virB	SDY_P161	COG1475K	127894..128823	-	309	35406.6	9.56	145	Unknown	0	0	CYT	0	PredHel=0	Topology=o	0	0	-	Cytoplasmic
34	82524568	Acp [Shigella dysenteriae Sd197]	2.37	1	16	9	4820.23	2948.41	0.218577	0.414158	acp	SDY_P162	COG0236IQ	129030..129266	-	78	8802.94	4.52	164	Cytoplasmic	19-20	0.087	CYT	0	PredHel=0	Topology=o	0	0	-	Cytoplasmic
35	82524569	IpaA [Shigella dysenteriae Sd197]	34.82	1	82	108	1681.44	2408.18	0.0182705	0.0659678	ipaA	SDY_P163	-	129270..131171	-	633	70204.8	6.27	875	OuterMembrane	0	0	CYT	0	PredHel=0	Topology=o	0	0	-	Outer membrane
36	82524570	IpaD [Shigella dysenteriae Sd197]	16.1	1	67	122	2971.29	5883.39	7.58621e-06	9.5727e-05	ipaD	SDY_P164	-	131180..132178	-	332	36702.6	5.69	737	OuterMembrane	22-23	0.159	SpI	22-23	PredHel=0	Topology=o	0	2	-	Outer membrane
37	82524571	IpaC [Shigella dysenteriae Sd197]	21	1	159	252	5405.97	9316.97	1.20258e-07	2.09979e-06	ipaC	SDY_P165	-	132229..133320	-	363	38752.8	7.84	1327	Unknown	0	0	CYT	0	PredHel=0	Topology=o	0	0	-	Cytoplasmic membrane
38	82524572	IpaB [Shigella dysenteriae Sd197]	25.78	1	114	147	3157.31	4427.19	0.00935753	0.0394952	ipaB	SDY_P166	-	133340..135082	-	580	62188.1	8.53	985	CytoplasmicMembrane	23-24	0.003	CYT	0	PredHel=2	Topology=i313-335o398-420i	0	0	-	Outer membrane
39	82524573	IpgC [Shigella dysenteriae Sd197]	8.4	1	46	79	3909.98	7301.99	0.000846711	0.00549384	ipgC	SDY_P167	COG0457R	135088..135555	-	155	17755.5	4.58	552	Unknown	25-26	0	CYT	0	PredHel=0	Topology=o	0	0	-	Cytoplasmic membrane
40	82524574	IpgB1 [Shigella dysenteriae Sd197]	13.81	1	49	49	2533.37	2754.84	0.735329	0.860462	ipgB1	SDY_P168	-	135613..136239	-	208	23631.3	9.45	407	Unknown	24-25	0	CYT	0	PredHel=0	Topology=o	0	0	-	Cytoplasmic membrane
41	82524575	IpgA [Shigella dysenteriae Sd197]	4.43	0.9998	NA	9	NA	1577.05	NA	NA	ipgA	SDY_P169	-	136255..136644	-	129	15306	4.77	93	Cytoplasmic	0	0	CYT	0	PredHel=0	Topology=o	0	0	-	Cytoplasmic
42	82524576	IcsB [Shigella dysenteriae Sd197]	32.67	1	22	78	480.805	1853.7	2.72084e-09	6.53002e-08	icsB	SDY_P170	-	136657..138141	-	494	56345.2	9.34	526	Unknown	0	0	CYT	0	PredHel=0	Topology=o	0	0	-	Cytoplasmic membrane
43	82524577	IpgD [Shigella dysenteriae Sd197]	34.2305	1	3	16	62.5754	362.911	0.00172901	0.0102734	ipgD	SDY_P171	-	138455..140071	+	538	59903.6	9.45	150	Unknown	20-21	0	CYT	0	PredHel=0	Topology=o	0	0	-	Cytoplasmic membrane
44	82524578	IpgE [Shigella dysenteriae Sd197]	3.68	1	2	19	351.216	4008.66	0.000109423	0.000943195	ipgE	SDY_P172	-	140081..140443	+	120	13857	4.04	229	Cytoplasmic	0	0	CYT	0	PredHel=0	Topology=o	0	0	-	Cytoplasmic
45	82524579	IpgF [Shigella dysenteriae Sd197]	8.53	0.9015	NA	2	NA	164.112	NA	NA	ipgF	SDY_P173	COG0741M	140443..140901	+	152	17547.6	9.51	50	Unknown	18-19	0.088	CYT	0	PredHel=0	Topology=o	0	0	-	Cytoplasmic
46	82524580	MxiG [Shigella dysenteriae Sd197]	21.85	1	18	6	588.189	213.096	0.022372	0.0784623	mxiG	SDY_P174	COG0326O	140910..142025	+	371	42962.4	5.47	161	Unknown	23-24	0	CYT	0	PredHel=1	Topology=i126-145o	4-5	0	-	Cytoplasmic membrane
47	82524581	MxiH [Shigella dysenteriae Sd197]	3.46	1	18	18	3714.43	4039.15	0.837712	0.938974	mxiH	SDY_P175	-	142033..142284	+	83	9223.91	4.46	107	Unknown	0	0	CYT	0	PredHel=0	Topology=o	0	0	-	Cytoplasmic membrane
48	82524583	MxiJ [Shigella dysenteriae Sd197]	15.98	NA	32	NA	1429.78	NA	NA	NA	mxiJ	SDY_P177	COG4669U	142596..143321	+	241	27542.1	8.49	187	Unknown	17-18	0.119	SpII	17-18	PredHel=1	Topology=o212-231i	0	0	-	Outer membrane
49	82524584	MxiK [Shigella dysenteriae Sd197]	9.76	0.9854	NA	1	NA	78.3892	NA	NA	mxiK	SDY_P178	-	143327..143845	+	172	19653.9	6.83	76	Unknown	0	0	CYT	0	PredHel=0	Topology=o	0	0	-	Cytoplasmic
50	82524585	MxiN [Shigella dysenteriae Sd197]	11.47	1	2	6	123.216	406.145	0.130627	0.290492	mxiN	SDY_P179	-	143787..144482	+	231	27150	8.53	176	Cytoplasmic	0	0	CYT	0	PredHel=0	Topology=o	0	0	-	Cytoplasmic
51	82524587	MxiM [Shigella dysenteriae Sd197]	10.0875	1	21	9	1486.39	692.711	0.0449061	0.13396	mxiM	SDY_P181	-	144866..145294	+	142	15886.1	9.36	118	Unknown	27-28	0.999	SpII	23-24	PredHel=0	Topology=o	0	0	-	Outer membrane
52	82524589	MxiD [Shigella dysenteriae Sd197]	27.88	1	13	3	332.925	83.4617	0.0180239	0.0656886	mxiD	SDY_P183	COG1450NU	146043..147743	+	566	63103.5	5.69	201	OuterMembrane	22-23	1	SpI	22-23	PredHel=0	Topology=o	0	0	-	Outer membrane
53	82524590	MxiC [Shigella dysenteriae Sd197]	17.17	1	13	22	540.591	994.823	0.0846372	0.21316	mxiC	SDY_P184	-	147822..148829	+	335	38055.4	4.81	409	Cytoplasmic	0	0	CYT	0	PredHel=0	Topology=o	0	0	-	Cytoplasmic membrane
54	82524591	MxiA [Shigella dysenteriae Sd197]	30.7333	1	15	5	348.48	126.138	0.0370741	0.117258	mxiA	SDY_P185	COG4789U	148836..150902	+	688	76444.5	5.08	129	CytoplasmicMembrane	38-39	0.486	TMH	0	PredHel=8	Topology=i17-39o44-66i71-93o108-130i199-221o236-258i271-293o298-317i	0	0	-	Outer membrane
55	82524592	Spa15 [Shigella dysenteriae Sd197]	3.77	1	83	47	15719.3	9679.43	0.00557226	0.0266673	spa15	SDY_P186	-	150915..151316	+	133	15215	4.33	205	Unknown	31-32	0	CYT	0	PredHel=0	Topology=o	0	0	-	Cytoplasmic
56	82524593	ATP synthase SpaL [Shigella dysenteriae Sd197]	22.98	1	1	4	30.3557	135.146	0.155964	0.329707	spa47	SDY_P187	COG1157NU	151320..152612	+	430	47677	5.5	78	Cytoplasmic	0	0	CYT	0	PredHel=0	Topology=o	0	0	Type III secretion system	Cytoplasmic
57	82524595	Spa32 [Shigella dysenteriae Sd197]	21.83	1	NA	3	NA	106.699	NA	NA	spa32	SDY_P189	-	153030..153908	+	292	33122	5.69	87	Unknown	0	0	CYT	0	PredHel=0	Topology=o	0	0	-	Cytoplasmic
58	82524596	Spa33 [Shigella dysenteriae Sd197]	15.1667	1	37	23	1741.84	1177.42	0.122456	0.277055	spa33	SDY_P190	COG1886NU	153902..154783	+	293	33350.5	5.67	122	Cytoplasmic	0	0	CYT	0	PredHel=0	Topology=o	0	0	-	Cytoplasmic membrane
59	82524597	surface presentation of antigens protein SpaP [Shigella dysenteriae Sd197]	9.18	1	15	NA	1166.66	NA	NA	NA	spaP	SDY_P191	COG4790U	154788..155438	+	216	24180.8	4.87	94	CytoplasmicMembrane	23-24	0.985	TMH	0	PredHel=4	Topology=i13-35o50-72i155-177o182-204i	0	0	-	Cytoplasmic membrane
60	82524598	Spa29 [Shigella dysenteriae Sd197]	7.31	0.9962	1	NA	97.3027	NA	NA	NA	spa29	SDY_P192	COG4791U	155713..156483	+	256	28649	6.89	84	CytoplasmicMembrane	37-38	0	TMH	0	PredHel=6	Topology=o10-32i37-59o79-101i129-151o181-203i215-237o	0	0	-	Cytoplasmic Membrane
61	82524600	hypothetical protein SDY_P194 [Shigella dysenteriae Sd197]	5.75	0.9935	4	3	493.464	392.649	0.773428	0.888956	spa-orf10	SDY_P194	-	157540..157773	+	77	8686.72	4.5	50	Cytoplasmic	0	0	CYT	0	PredHel=0	Topology=o	0	0	-	Cytoplasmic
62	82524617	VirA [Shigella dysenteriae Sd197]	26.23	1	1	16	20.5434	473.604	0.000156071	0.00130843	virA	SDY_P211	-	167852..169054	-	400	45062	5.5	134	Unknown	0	0	CYT	0	PredHel=0	Topology=o	0	0	-	Cytoplasmic
63	82524620	IcsA [Shigella dysenteriae Sd197]	35.32	1	18	NA	363.871	NA	NA	NA	icsA	SDY_P214	COG3468MU	170357..173665	+	1102	116331	5.36	265	Unknown (This protein may have multiple localization sites.)	52-53	0.011	CYT	0	PredHel=1	Topology=i32-54o	0	3	-	Cytoplasmic
64	82524625	replication protein [Shigella dysenteriae Sd197]	6.506	0.555	NA	1	NA	66.2327	NA	NA	repB	SDY_P219	COG1123R	176278..176538	+	86	9779.86	9.72	50	Unknown	0	0	CYT	0	PredHel=0	Topology=o	0	0	-	Cytoplasmic
65	82524627	hypothetical protein SDY_P221 [Shigella dysenteriae Sd197]	14.415	0.4284	NA	3	NA	69.2228	NA	NA	-	SDY_P221	-	179127..179837	-	236	27568.7	5.78	50	Cytoplasmic	0	0	CYT	0	PredHel=0	Topology=o	0	0	-	Cytoplasmic
66	82775384	bifunctional aspartokinase I/homeserine dehydrogenase I [Shigella dysenteriae Sd197]	43.7625	1	1	14	16.0673	248.381	0.000481225	0.00344456	thrA	SDY_0002	COG0460E,COG0527E	336..2798	+	820	89676	5.47	152	Cytoplasmic	21-22	0.001	CYT	0	PredHel=0	Topology=o	0	0	Glycine, serine and threonine metabolism	Cytoplasmic
67	82775385	homoserine kinase [Shigella dysenteriae Sd197]	12.6941	0.9999	3	NA	168.722	NA	NA	NA	thrB	SDY_0003	COG0083E	2800..3732	+	310	33608.3	5.45	62	Cytoplasmic	21-22	0.026	CYT	0	PredHel=0	Topology=o	0	0	Glycine, serine and threonine metabolism	Cytoplasmic
68	82775386	threonine synthase [Shigella dysenteriae Sd197]	19.925	1	21	30	752.518	1169	0.132293	0.292287	thrC	SDY_0004	COG0498E	3733..5019	+	428	47082	5.24	405	Unknown	24-25	0	CYT	0	PredHel=0	Topology=o	0	0	Glycine, serine and threonine metabolism	Cytoplasmic
69	82775388	hypothetical protein SDY_0006 [Shigella dysenteriae Sd197]	11.9576	1	NA	7	NA	454.513	NA	NA	yaaA	SDY_0006	COG3022S	5682..6458	-	258	29611	6.86	177	Unknown	0	0	CYT	0	PredHel=0	Topology=o	0	0	-	Cytoplasmic
70	82775390	transaldolase B [Shigella dysenteriae Sd197]	22.6792	1	226	297	7115.02	10167.7	9.72283e-05	0.000858361	talB	SDY_0008	COG0176G	8230..9183	+	317	35203.8	5.11	1518	Unknown	0	0	CYT	0	PredHel=0	Topology=o	0	0	Pentose phosphate pathway	Cytoplasmic
71	82775391	molybdenum cofactor biosynthesis protein [Shigella dysenteriae Sd197]	8.276	1	7	8	603.912	750.521	0.696118	0.838946	mogA	SDY_0009	COG0521H	9298..9885	+	195	21237.6	4.97	124	Cytoplasmic	15-16	0.001	CYT	0	PredHel=0	Topology=o	0	0	-	Cytoplasmic
72	82775395	molecular chaperone DnaK [Shigella dysenteriae Sd197]	43.67	1	897	1011	14665.8	17974.7	3.42978e-05	0.000355767	dnaK	SDY_0013	COG0443O	12155..14071	+	638	69112.1	4.83	6295	Cytoplasmic	0	0	CYT	0	PredHel=0	Topology=o	0	0	-	Cytoplasmic
73	82775396	chaperone protein DnaJ [Shigella dysenteriae Sd197]	16.64	1	8	18	343.267	839.871	0.0326289	0.105099	dnaJ	SDY_0014	COG0484O	14160..15290	+	376	41070.8	7.97	191	Cytoplasmic	0	0	CYT	0	PredHel=0	Topology=o	0	0	-	Cytoplasmic
74	82775400	pH-dependent sodium/proton antiporter [Shigella dysenteriae Sd197]	5.94	0.9445	1	2	113.53	168.981	0.524247	0.709037	nhaA	SDY_0018	COG3004P	16905..18071	+	388	41376.3	9.28	62	CytoplasmicMembrane	33-34	0.997	TMH	0	PredHel=11	Topology=i7-29o59-76i96-115o125-147i154-176o180-202i215-237o257-279i291-313o328-350i357-379o	0	0	-	Outer membrane
75	82775407	bifunctional aconitate hydratase 2/2-methylisocitrate dehydratase [Shigella dysenteriae Sd197]	43.325	1	300	250	4944	4480.17	0.181358	0.365535	acnB	SDY_0025	COG1049C	21788..24385	+	865	93523.4	5.27	2269	Unknown	0	0	CYT	0	PredHel=0	Topology=o	0	0	Citrate cycle (TCA cycle)	Cytoplasmic
76	82775410	spermidine synthase [Shigella dysenteriae Sd197]	8.125	1	4	6	327.392	573.352	0.45882	0.66304	speE	SDY_0028	COG0421E	25770..26636	-	288	32589	5.33	63	Unknown	0	0	CYT	0	PredHel=0	Topology=o	0	0	Urea cycle and metabolism of amino groups	Cytoplasmic
77	82775411	hypothetical protein SDY_0029 [Shigella dysenteriae Sd197]	8.36	0.6722	NA	2	NA	124.858	NA	NA	yacC	SDY_0029	-	26742..27212	-	156	17531.6	9.07	50	Unknown	63-64	0.427	CYT	0	PredHel=0	Topology=o	0	0	-	Cytoplasmic
78	82775412	multicopper oxidase [Shigella dysenteriae Sd197]	13.71	1	6	1	312.471	56.433	0.0717523	0.188871	yacK	SDY_0030	COG2132Q	27255..28805	+	516	56630.2	6.14	86	Periplasmic	28-29	1	SpI	28-29	PredHel=0	Topology=o	21-22	0	-	Periplasmic
79	82775415	carbonic anhydrase [Shigella dysenteriae Sd197]	8.53	1	19	11	1590.38	1001.24	0.202416	0.395871	yadF	SDY_0035	COG0288P	32801..33463	-	220	25122	6.11	135	Cytoplasmic	20-21	0	CYT	0	PredHel=0	Topology=o	0	0	Nitrogen metabolism	Cytoplasmic
80	82775416	putative ATP-binding component of a transport system [Shigella dysenteriae Sd197]	17.77	0.9983	4	NA	160.446	NA	NA	NA	yadG	SDY_0036	COG1131V	33572..34498	+	308	34673.9	8.44	93	CytoplasmicMembrane	0	0	CYT	0	PredHel=0	Topology=o	0	0	-	Cytoplasmic membrane
81	82775421	aspartate alpha-decarboxylase [Shigella dysenteriae Sd197]	3.58	0.7894	1	5	139.967	856.007	0.0858697	0.213627	panD	SDY_0041	COG0853H	37108..37488	-	126	13833.2	5.75	50	Unknown	0	0	CYT	0	PredHel=0	Topology=o	0	0	Alanine and aspartate metabolism	Cytoplasmic
82	82775425	30S ribosomal protein S20 [Shigella dysenteriae Sd197]	4.53	1	18	54	2837.07	9255.27	5.72252e-06	7.45145e-05	rpsT	SDY_0045	COG0268J	39604..39867	-	87	9683.97	11.18	192	Unknown	37-38	0.001	CYT	0	PredHel=0	Topology=i	0	0	-	Cytoplasmic
83	82775427	bifunctional riboflavin kinase/FMN adenylyltransferase [Shigella dysenteriae Sd197]	14.95	0.828	1	NA	39.5444	NA	NA	NA	ribF	SDY_0047	COG0196H	40196..41137	+	313	34876	9.34	71	Cytoplasmic	0	0	CYT	0	PredHel=0	Topology=o	0	0	Riboflavin metabolism	Cytoplasmic
84	82775428	isoleucyl-tRNA synthetase [Shigella dysenteriae Sd197]	42.58	1	152	136	2548.79	2479.86	0.715349	0.841877	ileS	SDY_0048	COG0060J	41180..43996	+	938	104321	5.66	836	Cytoplasmic	0	0	CYT	0	PredHel=0	Topology=o	28-29	0	Valine, leucine and isoleucine biosynthesis	Cytoplasmic
85	82775431	4-hydroxy-3-methylbut-2-enyl diphosphate reductase [Shigella dysenteriae Sd197]	18.46	1	NA	7	NA	294.415	NA	NA	ispH	SDY_0051	COG0761IM	45029..45979	+	316	34937	5.2	84	Cytoplasmic	18-19	0	CYT	0	PredHel=0	Topology=o	0	0	Biosynthesis of steroids	Cytoplasmic
86	82775433	dihydrodipicolinate reductase [Shigella dysenteriae Sd197]	16.58	1	31	11	1334.97	515.112	0.00414004	0.0208772	dapB	SDY_0053	COG0289E	47126..47947	+	273	28776.5	5.53	239	Cytoplasmic	24-25	0.006	CYT	0	PredHel=0	Topology=o	0	0	Lysine biosynthesis	Cytoplasmic
87	82775434	carbamoyl phosphate synthase small subunit [Shigella dysenteriae Sd197]	17.27	1	35	30	1447.01	1348.72	0.729733	0.85637	carA	SDY_0054	COG0505EF	48405..49553	+	382	41486.5	6.01	381	Cytoplasmic	0	0	CYT	0	PredHel=0	Topology=o	0	0	Pyrimidine metabolism	Cytoplasmic
88	82775435	carbamoyl phosphate synthase large subunit [Shigella dysenteriae Sd197]	45.7425	1	101	84	1576.51	1425.78	0.431216	0.635914	carB	SDY_0055	COG0458EF	49571..52792	+	1073	117825	5.25	500	Unknown (This protein may have multiple localization sites.)	23-24	0.643	CYT	0	PredHel=0	Topology=o	0	0	Pyrimidine metabolism	Cytoplasmic
89	82775450	K+ efflux antiporter, glutathione-regulated [Shigella dysenteriae Sd197]	25.13	0.4968	NA	1	NA	15.3491	NA	NA	kefC	SDY_0070	COG0475P,COG1226P	66525..68192	+	555	60940.3	5.45	50	CytoplasmicMembrane	26-27	0.006	TMH	0	PredHel=11	Topology=o5-24i26-45o55-72i85-107o112-134i147-169o174-196i203-225o231-250i262-284o294-316i	0	0	-	Cytoplasmic Membrane
90	82775451	dihydrofolate reductase [Shigella dysenteriae Sd197]	6.07	1	16	4	1882.03	511.64	0.0113263	0.0462113	folA	SDY_0071	COG0262H	68384..68863	+	159	17997.7	4.83	142	Unknown	19-20	0.001	CYT	0	PredHel=0	Topology=o	0	0	One carbon pool by folate	Cytoplasmic
91	82775454	diadenosine tetraphosphatase [Shigella dysenteriae Sd197]	14.84	0.9998	6	6	288.62	313.694	0.905878	0.975853	apaH	SDY_0074	COG0639T	69496..70344	-	282	31498.7	5.12	124	Unknown	0	0	CYT	0	PredHel=0	Topology=o	0	0	Purine metabolism	Cytoplasmic
92	82775456	dimethyladenosine transferase [Shigella dysenteriae Sd197]	10.98	0.9962	1	4	64.7799	263.896	0.155964	0.329707	ksgA	SDY_0076	COG0030J	70731..71552	-	273	30428	7.1	129	Unknown	0	0	CYT	0	PredHel=0	Topology=o	0	0	-	Cytoplasmic
93	82775457	4-hydroxythreonine-4-phosphate dehydrogenase [Shigella dysenteriae Sd197]	13.12	1	5	2	272.102	118.332	0.296351	0.496216	pdxA	SDY_0077	COG1995H	71549..72538	-	329	35281	5.54	142	Cytoplasmic	0	0	CYT	0	PredHel=0	Topology=o	0	0	Vitamin B6 metabolism	Cytoplasmic
94	82775458	peptidyl-prolyl cis-trans isomerase SurA [Shigella dysenteriae Sd197]	20.76	1	54	37	1857.22	1383.78	0.144781	0.313096	surA	SDY_0078	COG0760O	72538..73824	-	428	47254.9	6.73	529	Periplasmic	20-21	1	SpI	20-21	PredHel=0	Topology=o	0	0	-	Periplasmic
95	82775459	organic solvent tolerance protein [Shigella dysenteriae Sd197]	44.68	1	27	9	431.466	156.395	0.00515031	0.0250158	imp	SDY_0079	COG1452M	73877..76231	-	784	89580.5	5.03	223	OuterMembrane	24-25	1	SpI	24-25	PredHel=0	Topology=o	0	1	-	Outer membrane
96	82775460	DNA-J like membrane chaperone protein [Shigella dysenteriae Sd197]	13.8	0.9981	3	NA	154.922	NA	NA	NA	djlA	SDY_0080	COG1076O	76486..77301	+	271	30564.2	9.74	84	CytoplasmicMembrane	26-27	0.21	TMH	0	PredHel=1	Topology=i7-29o	0	0	-	Cytoplasmic membrane
97	82775463	ATP-dependent helicase HepA [Shigella dysenteriae Sd197]	48.1665	1	20	10	296.47	161.194	0.100981	0.245574	hepA	SDY_0083	COG0553KL	79390..82296	-	968	109805	5.06	183	CytoplasmicMembrane	27-28	0	CYT	0	PredHel=0	Topology=o	0	0	-	Cytoplasmic
98	82775468	L-arabinose isomerase [Shigella dysenteriae Sd197]	17.24	0.8623	1	NA	35.7122	NA	NA	NA	araA	SDY_0089	COG2160G	87300..88802	-	500	56102.9	5.95	50	Unknown	0	0	CYT	0	PredHel=0	Topology=o	0	0	Pentose and glucuronate interconversions	Cytoplasmic
99	82775472	thiamine transporter membrane protein [Shigella dysenteriae Sd197]	12.13	0.4947	1	NA	29.119	NA	NA	NA	thiP	SDY_0094	COG0555O,COG1178P	93380..94990	-	536	59465.1	9.56	50	CytoplasmicMembrane	29-30	0.993	TMH	0	PredHel=12	Topology=i13-35o55-77i90-112o132-151i199-221o241-260i293-312o332-354i375-397o407-424i462-484o508-525i	0	0	-	Cytoplasmic Membrane
100	82775473	thiamine transporter substrate binding subunit [Shigella dysenteriae Sd197]	14.5367	1	11	8	540.286	427.286	0.589246	0.766179	tbpA	SDY_0095	COG4143H	94966..95949	-	327	36338	6.75	188	Periplasmic	18-19	1	SpI	18-19	PredHel=0	Topology=o	0	0	-	Periplasmic
101	82775476	isopropylmalate isomerase small subunit [Shigella dysenteriae Sd197]	9.37	0.737	1	NA	56.1596	NA	NA	NA	leuD	SDY_0098	COG0066E	99433..100038	-	201	22528.7	5.31	71	Unknown	22-23	0	CYT	0	PredHel=0	Topology=o	0	0	Valine, leucine and isoleucine biosynthesis	Cytoplasmic
102	82775477	isopropylmalate isomerase large subunit [Shigella dysenteriae Sd197]	19.74	1	NA	4	NA	157.328	NA	NA	leuC	SDY_0099	COG0065E	100049..101449	-	466	50320	5.9	78	Cytoplasmic	0	0	CYT	0	PredHel=0	Topology=o	0	0	Valine, leucine and isoleucine biosynthesis	Cytoplasmic
103	82775479	2-isopropylmalate synthase [Shigella dysenteriae Sd197]	28.1775	1	2	4	50.6126	110.218	0.3678	0.569649	leuA	SDY_0101	COG0119E	102543..104114	-	523	57311.6	5.47	101	Cytoplasmic	0	0	CYT	0	PredHel=0	Topology=o	0	0	Valine, leucine and isoleucine biosynthesis	Cytoplasmic
104	82775488	cell division protein MraZ [Shigella dysenteriae Sd197]	8.33	1	5	NA	428.569	NA	NA	NA	yabB	SDY_0111	COG2001S	110288..110746	+	152	17497	5.51	121	Cytoplasmic	0	0	CYT	0	PredHel=0	Topology=o	0	0	-	Cytoplasmic
105	82775489	S-adenosyl-methyltransferase MraW [Shigella dysenteriae Sd197]	14.62	1	21	16	1025.58	849.701	0.538567	0.723168	mraW	SDY_0112	COG0275M	110748..111689	+	313	34851.4	5.88	147	Cytoplasmic	0	0	CYT	0	PredHel=0	Topology=o	0	0	-	Cytoplasmic
106	82775490	cell division protein FtsL [Shigella dysenteriae Sd197]	7.43	0.9978	NA	2	NA	208.535	NA	NA	ftsL	SDY_0113	COG3116D	111686..112051	+	121	13710	6.29	53	CytoplasmicMembrane	23-24	0	CYT	0	PredHel=1	Topology=o35-57i	0	0	-	Cytoplasmic Membrane
107	82775492	UDP-N-acetylmuramoylalanyl-D-glutamate--2,6-diaminopimelate ligase [Shigella dysenteriae Sd197]	21.96	1	15	19	487.702	671.761	0.375854	0.577946	murE	SDY_0115	COG0769M	113820..115307	+	495	53313.4	5.48	212	Cytoplasmic	24-25	0	CYT	0	PredHel=0	Topology=o	0	0	Lysine biosynthesis	Cytoplasmic
108	82775493	UDP-N-acetylmuramoyl-tripeptide--D-alanyl-D-alanine ligase [Shigella dysenteriae Sd197]	13.12	1	14	11	761.886	650.957	0.667376	0.82512	murF	SDY_0116	COG0770M	115304..116662	+	452	47347.1	5.33	135	Cytoplasmic	19-20	0	CYT	0	PredHel=0	Topology=o	0	0	Lysine biosynthesis	Cytoplasmic
109	82775494	phospho-N-acetylmuramoyl-pentapeptide-transferase [Shigella dysenteriae Sd197]	8.9425	0.9517	NA	1	NA	82.6294	NA	NA	mraY	SDY_0117	COG0472M	116656..117738	+	360	39969	9.65	51	CytoplasmicMembrane	48-49	0.001	CYT	0	PredHel=10	Topology=o15-37i75-92o97-114i134-151o171-193i200-219o234-256i263-285o289-311i338-357o	0	0	Peptidoglycan biosynthesis	Cytoplasmic Membrane
110	82775495	UDP-N-acetylmuramoyl-L-alanyl-D-glutamate synthetase [Shigella dysenteriae Sd197]	16.08	1	20	18	888.055	869.12	0.909032	0.975853	murD	SDY_0118	COG0771M	117741..119057	+	438	46999.9	5.22	170	Unknown (This protein may have multiple localization sites.)	29-30	0.001	CYT	0	PredHel=1	Topology=i9-31o	0	0	D-Glutamine and D-glutamate metabolism	Cytoplasmic
111	82775496	cell division protein FtsW [Shigella dysenteriae Sd197]	13.95	0.5242	7	NA	187.809	NA	NA	NA	ftsW	SDY_0119	COG0772D	119057..120301	+	414	45985.5	9.79	50	CytoplasmicMembrane	27-28	0.44	TMH	0	PredHel=10	Topology=i13-32o47-66i86-105o110-132i175-194o198-217i222-244o307-329i341-363o373-395i	0	0	-	Cytoplasmic Membrane
112	82775497	N-acetylglucosaminyl transferase [Shigella dysenteriae Sd197]	16.365	1	13	NA	567.183	NA	NA	NA	murG	SDY_0120	COG0707M	120298..121365	+	355	37815.2	9.74	254	CytoplasmicMembrane	26-27	0.526	TMH	0	PredHel=0	Topology=o	26-27	0	Peptidoglycan biosynthesis	Cytoplasmic membrane
113	82775498	UDP-N-acetylmuramate--L-alanine ligase [Shigella dysenteriae Sd197]	16.69	0.8808	2	NA	75.361	NA	NA	NA	murC	SDY_0121	COG0773M	121419..122894	+	491	53547.8	5.52	50	Cytoplasmic	40-41	0.032	CYT	0	PredHel=0	Topology=o	0	0	Peptidoglycan biosynthesis	Cytoplasmic
114	82775499	D-alanine--D-alanine ligase [Shigella dysenteriae Sd197]	15.37	1	10	8	464.539	404.119	0.743739	0.867814	ddl	SDY_0122	COG1181M	122887..123807	+	306	32897.5	4.77	135	Cytoplasmic	24-25	0.004	CYT	0	PredHel=0	Topology=o	0	0	D-Alanine metabolism	Cytoplasmic
115	82775501	cell division protein FtsA [Shigella dysenteriae Sd197]	19.4	0.9962	1	NA	36.6641	NA	NA	NA	ftsA	SDY_0124	COG0849D	124636..125898	+	420	45328.3	5.84	88	Cytoplasmic	22-23	0	CYT	0	PredHel=0	Topology=o	0	0	-	Cytoplasmic
116	82775502	cell division protein FtsZ [Shigella dysenteriae Sd197]	20.46	1	58	77	2024.04	2921.99	0.0419335	0.129286	ftsZ	SDY_0125	COG0206D	125959..127110	+	383	40322.2	4.65	632	CytoplasmicMembrane	0	0	CYT	0	PredHel=0	Topology=o	0	0	-	Cytoplasmic membrane
117	82775505	preprotein translocase subunit SecA [Shigella dysenteriae Sd197]	48.76	1	57	92	834.655	1464.93	0.00100864	0.00633114	secA	SDY_0128	COG0653U	128932..131637	+	901	102014	5.46	755	CytoplasmicMembrane	0	0	CYT	0	PredHel=0	Topology=o	0	0	-	Cytoplasmic membrane
118	82775506	nucleoside triphosphate pyrophosphohydrolase [Shigella dysenteriae Sd197]	8.8	0.9378	1	NA	76.0893	NA	NA	NA	mutT	SDY_0129	COG0494LR	131697..132095	+	132	15175.9	5.11	50	Unknown	16-17	0	CYT	0	PredHel=0	Topology=o	0	0	-	Cytoplasmic
119	82775508	zinc-binding protein [Shigella dysenteriae Sd197]	5.3	1	2	8	238.636	1171.95	0.0448025	0.13396	yacG	SDY_0131	COG3024S	132185..132382	-	65	7485	4.49	171	Cytoplasmic	19-20	0	CYT	0	PredHel=0	Topology=o	0	0	-	Cytoplasmic
120	82775509	hypothetical protein SDY_0132 [Shigella dysenteriae Sd197]	11.88	1	NA	2	NA	130.709	NA	NA	yacF	SDY_0132	COG4582S	132392..133135	-	247	28430	6.31	61	Cytoplasmic	0	0	CYT	0	PredHel=0	Topology=o	0	0	-	Cytoplasmic
121	82775510	dephospho-CoA kinase [Shigella dysenteriae Sd197]	7.04	1	2	2	202.84	220.197	0.945577	0.975853	coaE	SDY_0133	COG0237H	133135..133755	-	206	22608	5.77	85	Unknown	23-24	0.584	CYT	0	PredHel=0	Topology=o	0	0	Pantothenate and CoA biosynthesis	Cytoplasmic
122	82775511	guanosine 5'-monophosphate oxidoreductase [Shigella dysenteriae Sd197]	14.53	1	21	11	1031.93	587.788	0.11503	0.272333	guaC	SDY_0134	COG0516F	133980..135023	+	347	37396.2	6.1	334	Cytoplasmic	0	0	CYT	0	PredHel=0	Topology=o	0	0	Purine metabolism	Cytoplasmic
123	82775514	putative major pilin subunit [Shigella dysenteriae Sd197]	4.62	0.4918	1	NA	76.005	NA	NA	NA	ppdD	SDY_0138	COG4969NU	137641..138081	-	146	15659.2	4.61	50	Unknown	26-27	0.006	TMH	0	PredHel=1	Topology=i7-29o	0	0	-	Outer Membrane
124	82775515	quinolinate phosphoribosyltransferase [Shigella dysenteriae Sd197]	15.64	1	3	5	136.887	248.214	0.421347	0.629705	nadC	SDY_0139	COG0157H	138284..139177	-	297	32784.9	5.07	160	Cytoplasmic	0	0	CYT	0	PredHel=0	Topology=o	0	0	Nicotinate and nicotinamide metabolism	Cytoplasmic
125	82775516	N-acetyl-anhydromuranmyl-L-alanine amidase [Shigella dysenteriae Sd197]	8	0.9975	3	NA	267.079	NA	NA	NA	ampD	SDY_0140	COG3023V	139265..139816	+	183	20527.2	5.12	83	Cytoplasmic	0	0	CYT	0	PredHel=0	Topology=o	2-3	0	-	Cytoplasmic
126	82775517	regulatory protein AmpE [Shigella dysenteriae Sd197]	12.34	0.9947	1	NA	57.5536	NA	NA	NA	ampE	SDY_0141	COG1270H	139813..140667	+	284	32067.9	9.54	50	CytoplasmicMembrane	60-61	0	CYT	0	PredHel=4	Topology=o39-58i63-85o146-168i266-283o	0	0	-	Cytoplasmic Membrane
127	82775519	transcriptional regulator PdhR [Shigella dysenteriae Sd197]	6.66	0.9722	1	NA	104.226	NA	NA	NA	pdhR	SDY_0143	COG2186K	142624..143388	+	254	29371.3	5.91	50	Cytoplasmic	0	0	CYT	0	PredHel=0	Topology=o	0	0	-	Cytoplasmic
128	82775520	pyruvate dehydrogenase subunit E1 [Shigella dysenteriae Sd197]	45.562	1	318	408	4983.33	6952.65	1.88825e-05	0.000212038	aceE	SDY_0144	COG2609C	143549..146212	+	887	99676.8	5.5	2134	Unknown	0	0	CYT	0	PredHel=0	Topology=o	0	0	Glycolysis / Gluconeogenesis	Cytoplasmic
129	82775521	dihydrolipoamide acetyltransferase [Shigella dysenteriae Sd197]	41.25	1	322	273	5573.5	5138.45	0.237586	0.437959	aceF	SDY_0145	COG0508C	146227..148107	+	626	65779.8	5.09	1783	Cytoplasmic	0	0	CYT	0	PredHel=0	Topology=o	0	0	Glycolysis / Gluconeogenesis	Cytoplasmic
130	82775522	dihydrolipoamide dehydrogenase [Shigella dysenteriae Sd197]	22.714	1	486	317	15277	10835.8	5.14388e-07	7.40719e-06	lpdA	SDY_0146	COG1249C	148315..149739	+	474	50672.5	5.79	2063	Cytoplasmic	0	0.042	CYT	0	PredHel=0	Topology=o	0	0	Glycolysis / Gluconeogenesis	Cytoplasmic
131	82775530	3-methyl-2-oxobutanoate hydroxymethyltransferase [Shigella dysenteriae Sd197]	7.04	1	18	13	1825.56	1433.72	0.478553	0.679524	panB	SDY_0154	COG0413H	153922..154716	+	264	28183.3	5.52	178	Unknown	34-35	0.004	CYT	0	PredHel=0	Topology=o	0	0	Pantothenate and CoA biosynthesis	Cytoplasmic
132	82775531	pantoate--beta-alanine ligase [Shigella dysenteriae Sd197]	17.87	1	32	40	1278.56	1737.92	0.217419	0.413874	panC	SDY_0155	COG0414H	154728..155579	+	283	31495.3	5.54	290	Cytoplasmic	0	0	CYT	0	PredHel=0	Topology=o	0	0	beta-Alanine metabolism	Cytoplasmic
133	82775534	2-amino-4-hydroxy-6-hydroxymethyldihyropteridine pyrophosphokinase [Shigella dysenteriae Sd197]	6.26	0.9982	2	NA	227.703	NA	NA	NA	folK	SDY_0158	COG0801H	157582..158061	-	159	18007	5.35	105	Unknown	21-22	0.022	CYT	0	PredHel=0	Topology=o	0	0	Folate biosynthesis	Cytoplasmic
134	82775537	DnaK transcriptional regulator DksA [Shigella dysenteriae Sd197]	5.36	1	46	37	6127.58	5359.57	0.4979	0.698087	dksA	SDY_0161	COG1734T	160478..160933	-	151	17527.1	5.06	313	Cytoplasmic	25-26	0.01	CYT	0	PredHel=0	Topology=i	0	0	-	Cytoplasmic
135	82775540	penicillin-binding protein 1b [Shigella dysenteriae Sd197]	38.795	1	29	6	533.726	120.055	0.000225389	0.0017914	mrcB	SDY_0165	COG0744M	165059..167593	+	844	94317.9	9.04	226	CytoplasmicMembrane	0	0	CYT	0	PredHel=1	Topology=i65-87o	0	0	Peptidoglycan biosynthesis	Cytoplasmic membrane
136	82775541	ferrichrome outer membrane transporter [Shigella dysenteriae Sd197]	41.068	0.9927	NA	3	NA	56.3027	NA	NA	fhuA	SDY_0166	COG1629P	167813..170056	+	747	82323	5.52	119	OuterMembrane	33-34	1	SpI	33-34	PredHel=0	Topology=o	0	4	-	Outer Membrane
137	82775542	iron-hydroxamate transporter ATP-binding subunit [Shigella dysenteriae Sd197]	13.1825	0.6036	NA	3	NA	106.651	NA	NA	fhuC	SDY_0167	COG1120PH	170107..170904	+	265	28869.3	6.8	50	Unknown (This protein may have multiple localization sites.)	41-42	0	CYT	0	PredHel=0	Topology=o	0	0	ABC transporters - General	Cytoplasmic Membrane
138	82775545	glutamate-1-semialdehyde aminotransferase [Shigella dysenteriae Sd197]	14.2	1	22	16	1106.19	874.833	0.445076	0.652404	hemL	SDY_0170	COG0001H	173808..175088	-	426	45390.3	4.86	297	Cytoplasmic	0	0	CYT	0	PredHel=0	Topology=o	0	0	Porphyrin and chlorophyll metabolism	Cytoplasmic
139	82775546	chloride channel protein [Shigella dysenteriae Sd197]	13.26	0.9979	5	2	268.637	116.86	0.296351	0.496216	yadQ	SDY_0171	COG0038P	175313..176734	+	473	50332.9	9.44	84	CytoplasmicMembrane	52-53	0.677	CYT	0	PredHel=11	Topology=i31-53o75-97i124-146o179-201i210-232o252-274i287-309o319-341i354-376o391-413i418-440o	0	0	-	Outer membrane
140	82775547	iron-sulfur cluster insertion protein ErpA [Shigella dysenteriae Sd197]	6.25	1	25	12	2855.98	1490.71	0.0534597	0.14981	yadR	SDY_0172	COG0316S	176816..177160	+	114	12100	4.11	175	Unknown	0	0	CYT	0	PredHel=0	Topology=o	0	0	-	Cytoplasmic membrane
141	82775550	5'-methylthioadenosine/S-adenosylhomocysteine nucleosidase [Shigella dysenteriae Sd197]	8.59	1	42	14	3491.02	1265.4	0.000484058	0.00344469	pfs	SDY_0175	COG0775F	178661..179359	-	232	24353	5.09	515	Unknown	0	0	CYT	0	PredHel=0	Topology=o	0	0	Urea cycle and metabolism of amino groups	Cytoplasmic
142	82775552	serine endoprotease [Shigella dysenteriae Sd197]	20.03	1	153	153	5453.89	5930.67	0.549855	0.733939	htrA	SDY_0178	COG0265O	181864..183288	+	474	49341.3	8.33	1014	Periplasmic	26-27	1	SpI	26-27	PredHel=0	Topology=o	0	0	Two-component system - General	Periplasmic
143	82775555	hypothetical protein SDY_0181 [Shigella dysenteriae Sd197]	9.89	1	52	23	3754.07	1805.61	0.0022418	0.0127626	yaeH	SDY_0181	-	184685..185071	-	128	15095.6	6.61	228	Cytoplasmic	0	0	CYT	0	PredHel=0	Topology=o	0	0	-	Cytoplasmic
144	82775556	2,3,4,5-tetrahydropyridine-2-carboxylate N-succinyltransferase [Shigella dysenteriae Sd197]	13.96	1	93	84	4756.56	4671.83	0.823535	0.928184	dapD	SDY_0182	COG2171E	185385..186209	-	274	29876	5.76	534	Cytoplasmic	0	0	CYT	0	PredHel=0	Topology=o	0	0	Lysine biosynthesis	Cytoplasmic
145	82775557	PII uridylyl-transferase [Shigella dysenteriae Sd197]	48.2	0.9995	NA	3	NA	48.3004	NA	NA	glnD	SDY_0183	COG2844O	186240..188912	-	890	102727	6.3	121	CytoplasmicMembrane	0	0	CYT	0	PredHel=0	Topology=o	0	0	Two-component system - General	Cytoplasmic
146	82775558	methionine aminopeptidase [Shigella dysenteriae Sd197]	12.58	1	14	16	794.59	987.49	0.580684	0.766179	map	SDY_0184	COG0024J	188974..189768	-	264	29329.8	5.64	185	Cytoplasmic	0	0	CYT	0	PredHel=0	Topology=o	0	0	-	Cytoplasmic
147	82775559	30S ribosomal protein S2 [Shigella dysenteriae Sd197]	13.1193	1	92	138	5006.93	8166.96	0.000375512	0.00278562	rpsB	SDY_0185	COG0052J	190136..190861	+	241	26742.6	6.61	594	Cytoplasmic	0	0	CYT	0	PredHel=0	Topology=o	0	0	-	Cytoplasmic
148	82775560	elongation factor Ts [Shigella dysenteriae Sd197]	21.33	1	382	379	12787	13795.6	0.403165	0.613773	tsf	SDY_0186	COG0264J	191119..191970	+	283	30421.7	5.22	1825	Cytoplasmic	0	0	CYT	0	PredHel=0	Topology=o	0	0	-	Cytoplasmic
149	82775561	uridylate kinase [Shigella dysenteriae Sd197]	11.1	1	28	39	1801.07	2727.94	0.104253	0.2507	pyrH	SDY_0187	COG0528F	192117..192842	+	241	25969.2	6.85	518	Unknown	23-24	0	CYT	0	PredHel=0	Topology=o	0	0	Pyrimidine metabolism	Cytoplasmic
150	82775562	ribosome recycling factor [Shigella dysenteriae Sd197]	12.16	1	45	50	2642.26	3192.49	0.39735	0.605675	frr	SDY_0188	COG0233J	193134..193691	+	185	20637.7	6.44	469	Cytoplasmic	0	0	CYT	0	PredHel=0	Topology=o	0	0	-	Cytoplasmic
151	82775563	1-deoxy-D-xylulose 5-phosphate reductoisomerase [Shigella dysenteriae Sd197]	19.905	0.9975	NA	1	NA	38.9086	NA	NA	yaeM	SDY_0189	COG0743I	193783..194979	+	398	43728	5.67	106	Unknown	18-19	0.01	CYT	0	PredHel=0	Topology=o	0	0	Biosynthesis of steroids	Cytoplasmic
152	82775564	undecaprenyl pyrophosphate synthase [Shigella dysenteriae Sd197]	7.66	0.9998	5	2	465.962	202.172	0.296351	0.496216	yaeS	SDY_0190	COG0020I	195165..195926	+	253	28443	6.46	77	Unknown	0	0	CYT	0	PredHel=0	Topology=o	0	0	Terpenoid biosynthesis	Cytoplasmic
153	82775567	outer membrane protein assembly factor YaeT [Shigella dysenteriae Sd197]	45.14	1	76	21	1202.12	361.203	1.48735e-07	2.49386e-06	yaeT	SDY_0193	COG4775M	198190..200622	+	810	90591.1	4.93	813	OuterMembrane	20-21	1	SpI	20-21	PredHel=0	Topology=o	0	5	-	Outer membrane
154	82775568	periplasmic chaperone [Shigella dysenteriae Sd197]	7.71	1	113	63	10464.5	6344.24	0.000896034	0.00575801	hlpA	SDY_0194	COG2825M	200744..201229	+	161	17687.5	9.69	915	OuterMembrane	20-21	1	SpI	20-21	PredHel=0	Topology=o	0	0	-	Outer membrane
155	82775569	UDP-3-O-[3-hydroxymyristoyl] glucosamine N-acyltransferase [Shigella dysenteriae Sd197]	7.27083	0.9952	2	4	143.627	425.089	0.3678	0.569649	lpxD	SDY_0195	COG1044M	201233..202258	+	341	36337	6.07	144	Cytoplasmic	0	0	CYT	0	PredHel=0	Topology=o	0	0	Lipopolysaccharide biosynthesis	Cytoplasmic
156	82775571	UDP-N-acetylglucosamine acyltransferase [Shigella dysenteriae Sd197]	6.6425	1	4	3	429.956	350.657	0.773428	0.888956	lpxA	SDY_0197	COG1043M	202822..203610	+	262	28078.9	6.63	251	Cytoplasmic	24-25	0	CYT	0	PredHel=0	Topology=o	0	0	Lipopolysaccharide biosynthesis	Cytoplasmic
157	82775574	DNA polymerase III subunit alpha [Shigella dysenteriae Sd197]	64.7247	0.971	10	4	107.114	43.8753	0.139702	0.304262	dnaE	SDY_0200	COG0587L	205388..208870	+	1160	129901	5.16	50	Cytoplasmic	40-41	0	CYT	0	PredHel=0	Topology=o	0	0	DNA replication	Cytoplasmic
158	82775575	acetyl-CoA carboxylase carboxyltransferase subunit alpha [Shigella dysenteriae Sd197]	20.44	1	56	54	1956.15	2051.19	0.86717	0.958822	accA	SDY_0201	COG0825I	208883..209842	+	319	35240.1	5.76	441	Cytoplasmic	0	0	CYT	0	PredHel=0	Topology=o	0	0	Fatty acid biosynthesis	Cytoplasmic
159	82775579	tRNA(Ile)-lysidine synthetase [Shigella dysenteriae Sd197]	17.5443	0.9994	5	7	200.493	309.596	0.486453	0.68439	tilS	SDY_0206	COG0037D	213359..214654	+	431	47983.2	6.57	77	Cytoplasmic	25-26	0.01	CYT	0	PredHel=0	Topology=o	0	0	-	Cytoplasmic
160	82775580	Rho-binding antiterminator [Shigella dysenteriae Sd197]	3.66	1	5	4	975.405	846.418	0.817201	0.921893	yaeO	SDY_0207	COG4568K	214707..214967	-	86	9697.56	4.63	208	Cytoplasmic	0	0	CYT	0	PredHel=0	Topology=o	0	0	-	Cytoplasmic
161	82775581	hypothetical protein SDY_0208 [Shigella dysenteriae Sd197]	4.79	1	7	2	1043.42	324.181	0.117508	0.272406	yaeP	SDY_0208	-	214954..215172	-	72	7866	4.69	239	Cytoplasmic	0	0	CYT	0	PredHel=0	Topology=o	0	0	-	Cytoplasmic
162	82775584	lipoprotein involved with copper homeostasis and adhesion [Shigella dysenteriae Sd197]	12.23	0.998	4	3	221.683	190.072	0.773428	0.888956	cutF	SDY_0211	COG3015MP	216298..217008	+	236	25815.2	5.01	83	Unknown	25-26	0.969	SpII	20-21	PredHel=0	Topology=o	0	0	-	Outer membrane
163	82775586	prolyl-tRNA synthetase [Shigella dysenteriae Sd197]	29.7886	1	55	47	1318.28	1225.01	0.654073	0.81113	proS	SDY_0213	COG0442J	218029..219747	-	572	63631.2	5.16	369	Cytoplasmic	18-19	0	CYT	0	PredHel=0	Topology=o	0	0	Arginine and proline metabolism	Cytoplasmic
164	82775587	hypothetical protein SDY_0214 [Shigella dysenteriae Sd197]	8.3	0.9982	NA	3	NA	280.126	NA	NA	yaeB	SDY_0214	COG1720S	219858..220565	-	235	26498	7.79	69	Unknown	0	0	CYT	0	PredHel=0	Topology=o	0	0	-	Cytoplasmic
165	82775588	outer membrane lipoprotein [Shigella dysenteriae Sd197]	6.05	1	37	24	4366.59	3079.99	0.161718	0.33742	rcsF	SDY_0215	-	220562..220966	-	134	14162.9	9.35	299	Unknown	19-20	0.718	SpII	15-16	PredHel=0	Topology=o	0	0	-	Outer membrane
166	82775589	DL-methionine transporter substrate-binding subunit [Shigella dysenteriae Sd197]	15.7467	1	48	38	2176.45	1873.65	0.445596	0.652404	metQ	SDY_0216	COG1464P	221084..221899	-	271	29444.6	5.25	580	Unknown	22-23	0.995	SpII	22-23	PredHel=0	Topology=o	0	0	-	Outer membrane
167	82775590	DL-methionine transporter permease subunit [Shigella dysenteriae Sd197]	5.8425	0.9998	2	2	244.366	117.289	0.945577	0.975853	yaeE	SDY_0217	COG2011P	221939..222592	-	217	23243	9.91	76	CytoplasmicMembrane	31-32	0.001	TMH	0	PredHel=5	Topology=o18-40i60-78o82-104i144-166o181-203i	0	0	-	Cytoplasmic Membrane
168	82775591	DL-methionine transporter ATP-binding subunit [Shigella dysenteriae Sd197]	14.3642	0.9997	5	NA	248.459	NA	NA	NA	metN	SDY_0218	COG1135P	222585..223616	-	343	37819.1	5.95	180	CytoplasmicMembrane	42-43	0	CYT	0	PredHel=0	Topology=o	0	0	-	Cytoplasmic membrane
169	82775592	D,D-heptose 1,7-bisphosphate phosphatase [Shigella dysenteriae Sd197]	7.6	0.9975	NA	5	NA	509.522	NA	NA	yaeD	SDY_0219	COG0241E	223804..224376	+	190	21314	5.08	139	Cytoplasmic	0	0	CYT	0	PredHel=0	Topology=o	0	0	Lipopolysaccharide biosynthesis	Cytoplasmic
170	82775594	putative transcriptional regulator LYSR-type [Shigella dysenteriae Sd197]	15.72	0.997	NA	1	NA	49.242	NA	NA	yafC	SDY_0227	COG0583K	230927..231841	-	304	33997	8.29	68	Cytoplasmic	23-24	0.031	CYT	0	PredHel=0	Topology=o	0	0	-	Cytoplasmic
171	82775596	putative biotin synthesis protein [Shigella dysenteriae Sd197]	9.47	0.3964	2	NA	59.7736	NA	NA	NA	yafE	SDY_0229	COG0500QR	233151..233714	+	187	21105.2	5.7	50	Unknown	16-17	0	CYT	0	PredHel=0	Topology=o	0	0	-	Cytoplasmic
172	82775597	membrane-bound lytic murein transglycosylase D [Shigella dysenteriae Sd197]	23.67	0.6327	NA	2	NA	41.5072	NA	NA	mltD	SDY_0230	COG0741M	233762..235120	-	452	49443.5	9.92	50	Unknown	26-27	0.997	SpII	15-16	PredHel=0	Topology=o	0	0	-	Outer Membrane
173	82775611	hypothetical protein SDY_0245 [Shigella dysenteriae Sd197]	12.89	0.9223	1	NA	51.0876	NA	NA	NA	yafV	SDY_0245	COG0388R	243525..244295	-	256	28983.8	6.44	50	Cytoplasmic	0	0	CYT	0	PredHel=0	Topology=o	0	0	-	Cytoplasmic
174	82775612	vertebrate C-lysozyme inhibitor [Shigella dysenteriae Sd197]	7.64345	1	43	32	4016.75	3250.53	0.32921	0.536556	ykfE	SDY_0246	-	244449..244922	+	157	16871.6	6.27	366	Unknown	28-29	1	SpI	28-29	PredHel=0	Topology=o	0	0	-	Cytoplasmic
175	82775613	phosphoheptose isomerase [Shigella dysenteriae Sd197]	10.88	1	48	45	3149.98	3211.27	0.985731	0.9914	gmhA	SDY_0248	COG0279G	247649..248227	+	192	20818.9	5.62	333	Cytoplasmic	0	0	CYT	0	PredHel=0	Topology=o	0	0	Lipopolysaccharide biosynthesis	Cytoplasmic
176	82775614	putative amidotransferase [Shigella dysenteriae Sd197]	15.4	1	6	14	278.18	705.831	0.0520486	0.148157	yafJ	SDY_0249	COG0121R	248433..249200	+	255	28882	8.14	111	Unknown	20-21	0	CYT	0	PredHel=0	Topology=o	0	0	-	Cytoplasmic
177	82775617	damage-inducible protein J [Shigella dysenteriae Sd197]	7.69	0.9953	1	2	92.3553	200.979	0.524247	0.709037	dinJ	SDY_0252	COG3077L	250348..250608	-	86	9333.35	5.72	114	Cytoplasmic	0	0	CYT	0	PredHel=0	Topology=i	0	0	-	Cytoplasmic
178	82775628	bacteriophage N4 receptor [Shigella dysenteriae Sd197]	25.63	0.6004	1	NA	16.7258	NA	NA	NA	nfrB	SDY_0266	COG1215M,COG2804NU	260895..262859	-	654	74522.1	6.43	50	CytoplasmicMembrane	30-31	0	CYT	0	PredHel=3	Topology=i312-334o344-366i373-395o	0	0	-	Cytoplasmic Membrane
179	82775635	phosphoribosylaminoimidazole carboxylase ATPase subunit [Shigella dysenteriae Sd197]	12.35	0.9964	NA	4	NA	250.565	NA	NA	purK	SDY_0274	COG0026F	269505..270572	-	355	39428.7	5.4	50	Unknown	19-20	0.004	CYT	0	PredHel=0	Topology=o	0	0	Purine metabolism	Cytoplasmic
180	82775636	AIR carboxylase, catalytic subunit [Shigella dysenteriae Sd197]	6.77	1	5	10	527.324	1146.84	0.154434	0.329707	purE	SDY_0275	COG0041F	270569..271078	-	169	17806.6	5.82	112	Unknown	26-27	0.014	CYT	0	PredHel=0	Topology=o	0	0	Purine metabolism	Cytoplasmic
181	82775638	peptidyl-prolyl cis-trans isomerase B (rotamase B) [Shigella dysenteriae Sd197]	8.78	1	59	59	4797.92	5217.36	0.710655	0.838946	ppiB	SDY_0277	COG0652O	271921..272415	-	164	18166.8	5.52	327	Cytoplasmic	0	0	CYT	0	PredHel=0	Topology=o	0	0	-	Cytoplasmic
182	82775639	cysteinyl-tRNA synthetase [Shigella dysenteriae Sd197]	20.3157	1	11	32	386.595	1222.96	0.000606036	0.00414827	cysS	SDY_0278	COG0215J	272589..273974	+	461	52198.1	5.38	251	Cytoplasmic	0	0	CYT	0	PredHel=0	Topology=o	0	0	Cysteine metabolism	Cytoplasmic
183	82775642	bifunctional 5,10-methylene-tetrahydrofolate dehydrogenase/ 5,10-methylene-tetrahydrofolate cyclohydrolase [Shigella dysenteriae Sd197]	8.70667	1	5	5	409.905	445.873	0.914047	0.975853	folD	SDY_0281	COG0190H	274853..275719	-	288	31205	5.69	96	Cytoplasmic	48-49	0	CYT	0	PredHel=0	Topology=o	0	0	Glyoxylate and dicarboxylate metabolism	Cytoplasmic
184	82775647	queuosine biosynthesis protein QueC [Shigella dysenteriae Sd197]	10.08	0.9997	3	2	198.75	154.004	0.710514	0.838946	ybaX	SDY_0286	COG0603R	279904..280599	+	231	25826	5.97	66	Unknown	21-22	0.005	CYT	0	PredHel=0	Topology=o	0	0	-	Cytoplasmic
185	82775651	hypothetical protein SDY_0290 [Shigella dysenteriae Sd197]	8.55083	0.9936	2	2	163.042	180.437	0.945577	0.975853	ybaV	SDY_0290	COG1555L	281930..282301	-	123	12733.1	8.76	56	CytoplasmicMembrane	25-26	1	SpI	25-26	PredHel=0	Topology=o	0	0	-	Cytoplasmic
186	82775652	peptidyl-prolyl cis-trans isomerase (rotamase D) [Shigella dysenteriae Sd197]	35.49	1	78	46	1569.22	1006.34	0.0125291	0.0499531	ybaU	SDY_0291	COG0760O	282452..284323	-	623	68202.2	4.94	861	Periplasmic	36-37	0.042	TMH	0	PredHel=1	Topology=i13-35o	0	0	-	Periplasmic
187	82775653	transcriptional regulator HU subunit beta [Shigella dysenteriae Sd197]	5.8	1	41	39	5047.21	5220.72	0.934989	0.975853	hupB	SDY_0292	COG0776L	284515..284787	-	90	9225.13	9.69	283	Unknown	21-22	0	CYT	0	PredHel=0	Topology=o	0	0	-	Cytoplasmic
188	82775654	DNA-binding ATP-dependent protease La [Shigella dysenteriae Sd197]	49.532	1	59	60	850.476	940.5	0.642414	0.802362	lon	SDY_0293	COG0466O	284921..287359	-	812	90795.4	6.17	409	Cytoplasmic	0	0	CYT	0	PredHel=0	Topology=o	0	0	-	Cytoplasmic
189	82775655	ATP-dependent protease ATP-binding subunit [Shigella dysenteriae Sd197]	26.77	1	7	22	186.701	638.069	0.0029655	0.0159148	clpX	SDY_0294	COG1219O	287547..288821	-	424	46354.3	5.24	217	Cytoplasmic	0	0	CYT	0	PredHel=0	Topology=o	0	0	-	Cytoplasmic
190	82775656	ATP-dependent Clp protease proteolytic subunit [Shigella dysenteriae Sd197]	6.74	1	57	57	6038.25	6566.11	0.71539	0.841877	clpP	SDY_0295	COG0740OU	288947..289570	-	207	23185.8	5.52	608	Cytoplasmic	0	0	CYT	0	PredHel=0	Topology=o	0	0	-	Cytoplasmic
191	82775657	trigger factor [Shigella dysenteriae Sd197]	29.0867	1	253	260	6210.44	6940.21	0.277864	0.487257	tig	SDY_0296	COG0544O	289815..291113	-	432	48162.7	4.83	1316	Cytoplasmic	0	0	CYT	0	PredHel=0	Topology=o	0	0	-	Cytoplasmic
192	82775666	2-dehydropantoate 2-reductase [Shigella dysenteriae Sd197]	10.75	0.9835	NA	3	NA	213.099	NA	NA	apbA	SDY_0305	COG1893H	297219..298130	+	303	33869.7	5.72	50	Cytoplasmic	25-26	0.006	SpII	19-20	PredHel=0	Topology=o	0	0	Pantothenate and CoA biosynthesis	Cytoplasmic Membrane
193	82775667	hypothetical protein SDY_0306 [Shigella dysenteriae Sd197]	9.77	0.972	3	1	213.103	72.309	0.351161	0.555389	thiJ	SDY_0306	COG0693R	298087..298683	+	198	21280	5.24	106	Unknown	20-21	0.397	CYT	0	PredHel=0	Topology=o	0	0	-	Cytoplasmic
194	82775668	thiamine biosynthesis protein ThiI [Shigella dysenteriae Sd197]	25.3433	0.9975	NA	1	NA	30.5592	NA	NA	yajK	SDY_0307	COG0301H,COG0607P	298737..300185	-	482	55204	5.97	78	Cytoplasmic	0	0	CYT	0	PredHel=0	Topology=o	0	0	-	Cytoplasmic
195	82775669	exodeoxyribonuclease VII small subunit [Shigella dysenteriae Sd197]	4.98	1	14	10	2007.22	1559.06	0.515791	0.709037	xseB	SDY_0308	COG1722L	300391..300633	+	80	8951.58	4.43	222	Unknown	0	0	CYT	0	PredHel=0	Topology=o	0	0	Mismatch repair	Cytoplasmic
196	82775670	geranyltranstransferase [Shigella dysenteriae Sd197]	12.6075	0.9988	1	3	42.0497	184.529	0.28513	0.489279	ispA	SDY_0309	COG0142H	300633..301532	+	299	32158.3	5.27	155	Cytoplasmic	0	0	CYT	0	PredHel=0	Topology=o	0	0	Biosynthesis of steroids	Cytoplasmic
197	82775671	1-deoxy-D-xylulose-5-phosphate synthase [Shigella dysenteriae Sd197]	27.02	1	25	8	660.618	229.878	0.00568451	0.0269684	dxs	SDY_0310	COG1154HI	301557..303419	+	620	67618.3	6.16	279	Cytoplasmic	0	0	CYT	0	PredHel=0	Topology=o	0	0	Biosynthesis of steroids	Cytoplasmic
198	82775677	phosphatidylglycerophosphatase A [Shigella dysenteriae Sd197]	0.55	0.7835	NA	2	NA	2212.07	NA	NA	pgpA	SDY_0316	COG1267I	306805..307320	-	171	19406.5	6.69	50	CytoplasmicMembrane	44-45	0.88	TMH	0	PredHel=3	Topology=i21-43o53-75i140-162o	45-46	0	Glycerophospholipid metabolism	Cytoplasmic Membrane
199	82775679	transcription antitermination protein NusB [Shigella dysenteriae Sd197]	7.61	1	14	26	1313.53	2652.66	0.03445	0.109809	nusB	SDY_0318	COG0781K	308353..308772	-	139	15688.4	6.6	216	Unknown	28-29	0	CYT	0	PredHel=0	Topology=i	0	0	-	Cytoplasmic
200	82775680	riboflavin synthase subunit beta [Shigella dysenteriae Sd197]	5.86	1	36	39	4386.32	5167.26	0.520589	0.709037	ribH	SDY_0319	COG0054H	308792..309262	-	156	16155.8	5.15	378	Unknown	0	0	CYT	0	PredHel=0	Topology=o	0	0	-	Cytoplasmic
201	82775681	bifunctional diaminohydroxyphosphoribosylaminopyrimidine deaminase/5-amino-6-(5-phosphoribosylamino)uracil reductase [Shigella dysenteriae Sd197]	21.86	1	35	33	1143.18	1172.08	0.969062	0.979347	ribD	SDY_0320	COG0117H,COG1985H	309351..310454	-	367	40341.7	6.73	396	Cytoplasmic	0	0	CYT	0	PredHel=0	Topology=o	10-11	0	Riboflavin metabolism	Cytoplasmic
202	82775682	transcriptional regulator NrdR [Shigella dysenteriae Sd197]	10.34	0.9901	4	1	273.473	73.6993	0.205464	0.395871	nrdR	SDY_0321	COG1327K	310458..310907	-	149	17228.2	7.66	68	Cytoplasmic	0	0	CYT	0	PredHel=0	Topology=o	0	0	-	Cytoplasmic
203	82775684	nucleoside channel [Shigella dysenteriae Sd197]	9.01	1	2	12	158.141	1034.07	0.00507752	0.0247605	tsx	SDY_0323	COG3248M	311896..312780	+	294	33587.7	5.07	216	OuterMembrane	22-23	1	SpI	22-23	PredHel=0	Topology=o	0	3	-	Cytoplasmic membrane
204	82775685	hypothetical protein SDY_0324 [Shigella dysenteriae Sd197]	5.57	0.9975	3	1	383.443	139.044	0.351161	0.555389	yajD	SDY_0324	COG1403V	312957..313304	-	115	13363.5	6.14	106	Unknown	0	0	CYT	0	PredHel=0	Topology=i	0	0	-	Cytoplasmic
205	82775686	preprotein translocase subunit SecF [Shigella dysenteriae Sd197]	8.09	1	9	5	794.31	479.86	0.346177	0.555389	secF	SDY_0325	COG0341U	313433..314404	-	323	35411.2	5.57	137	CytoplasmicMembrane	45-46	0	TMH	0	PredHel=6	Topology=i24-46o143-162i169-191o195-217i248-270o275-297i	0	0	-	Outer membrane
206	82775687	preprotein translocase subunit SecD [Shigella dysenteriae Sd197]	32.455	1	36	21	791.985	502.378	0.0834909	0.211579	secD	SDY_0326	COG0342U	314415..316262	-	615	66629.7	8.62	276	CytoplasmicMembrane	30-31	0.688	TMH	0	PredHel=6	Topology=i7-29o450-472i475-497o502-524i548-570o580-602i	0	0	-	Outer membrane
207	82775688	preprotein translocase subunit YajC [Shigella dysenteriae Sd197]	4.9175	1	27	22	3920.26	3473.53	0.634141	0.800263	yajC	SDY_0327	COG1862U	316290..316622	-	110	11886.7	9.57	229	Unknown	18-19	0.073	TMH	0	PredHel=1	Topology=o20-39i	0	0	-	Cytoplasmic
208	82775689	queuine tRNA-ribosyltransferase [Shigella dysenteriae Sd197]	21.04	1	2	5	67.85	184.509	0.220613	0.414158	tgt	SDY_0328	COG0343J	316645..317772	-	375	42592.1	5.97	116	Cytoplasmic	0	0	CYT	0	PredHel=0	Topology=o	25-26	0	-	Cytoplasmic
209	82775690	S-adenosylmethionine:tRNA ribosyltransferase-isomerase [Shigella dysenteriae Sd197]	11.61	0.9135	1	NA	56.1788	NA	NA	NA	queA	SDY_0329	COG0809J	317827..318897	-	356	39429.2	5.09	139	Cytoplasmic	0	0	CYT	0	PredHel=0	Topology=o	0	0	-	Cytoplasmic
210	82775695	putative proline-specific permease [Shigella dysenteriae Sd197]	8.058	1	3	NA	265.821	NA	NA	NA	proY	SDY_0335	COG1113E	322222..323595	-	457	50275	9.63	67	CytoplasmicMembrane	36-37	0.977	TMH	0	PredHel=12	Topology=i16-34o44-63i83-105o120-142i154-176o196-218i239-261o276-298i329-351o356-378i399-421o426-445i	36-37	0	-	Cytoplasmic Membrane
211	82775697	transcriptional regulator PhoB [Shigella dysenteriae Sd197]	9.315	0.9937	NA	3	NA	248.477	NA	NA	phoB	SDY_0338	COG0745TK	326751..327440	-	229	26492	5.46	63	Cytoplasmic	0	0	CYT	0	PredHel=0	Topology=o	0	0	-	Cytoplasmic
212	82775701	recombination associated protein [Shigella dysenteriae Sd197]	16.4821	1	28	14	1212.94	659.489	0.0522909	0.148158	rdgC	SDY_0344	COG2974L	336664..337575	+	303	33992.1	5.27	291	Cytoplasmic	41-42	0.004	CYT	0	PredHel=0	Topology=o	0	0	-	Cytoplasmic
213	82775709	hypothetical protein SDY_0352 [Shigella dysenteriae Sd197]	1.9	0.9977	NA	3	NA	1223.1	NA	NA	yaiE	SDY_0352	COG3123S	342329..342613	-	94	10301	4.47	59	Unknown	31-32	0.007	CYT	0	PredHel=0	Topology=o	27-28	0	-	Cytoplasmic
214	82775710	hypothetical protein SDY_0353 [Shigella dysenteriae Sd197]	5.67	0.4109	NA	1	NA	56.266	NA	NA	aroM	SDY_0353	-	342685..343362	-	225	24973.1	4.8	50	Cytoplasmic	16-17	0.001	CYT	0	PredHel=0	Topology=o	0	0	-	Cytoplasmic
215	82775711	hypothetical protein SDY_0354 [Shigella dysenteriae Sd197]	2.71	1	21	5	5532.81	1380.93	0.00301654	0.0159148	yaiA	SDY_0354	-	343620..343811	-	63	7236.88	6.73	121	Unknown	0	0	CYT	0	PredHel=0	Topology=o	0	0	-	Cytoplasmic
216	82775713	pyrroline-5-carboxylate reductase [Shigella dysenteriae Sd197]	10.21	1	17	3	1188.83	227.609	0.00288261	0.0156814	proC	SDY_0356	COG0345E	345146..345955	+	269	28274.9	5.86	184	Unknown	0	0.004	CYT	0	PredHel=0	Topology=o	0	0	Arginine and proline metabolism	Cytoplasmic
217	82775721	D-alanyl-alanine synthetase A [Shigella dysenteriae Sd197]	16.86	1	NA	15	NA	690.76	NA	NA	ddl	SDY_0365	COG1181M	352680..353774	+	364	39378	4.96	134	Cytoplasmic	16-17	0	CYT	0	PredHel=0	Topology=o	0	0	Peptidoglycan biosynthesis	Cytoplasmic Membrane
218	82775723	hypothetical protein SDY_0367 [Shigella dysenteriae Sd197]	1.53	0.4647	NA	2	NA	471.633	NA	NA	-	SDY_0367	-	354270..354578	+	102	11396.1	9.89	50	Unknown	39-40	0.041	TMH	0	PredHel=2	Topology=i24-46o75-97i	39-40	0	-	Cytoplasmic Membrane
219	82775726	beta-lactamase/D-alanine carboxypeptidase [Shigella dysenteriae Sd197]	16.095	0.6853	NA	1	NA	33.0585	NA	NA	yaiH	SDY_0370	COG1680V	357316..358485	+	389	42346	9.5	50	Periplasmic	21-22	1	SpI	21-22	PredHel=0	Topology=o	0	0	-	Periplasmic
220	82775733	beta-D-galactosidase [Shigella dysenteriae Sd197]	36.2002	1	2	34	34.4216	729.225	2.98621e-08	5.992e-07	lacZ	SDY_0378	COG3250G	362065..364974	-	969	110687	5.23	277	Unknown	0	0	CYT	0	PredHel=0	Topology=o	0	0	Glycosaminoglycan degradation	Cytoplasmic
221	82775740	putative multidrug transporter membrane\ATP-binding components [Shigella dysenteriae Sd197]	24.12	0.9943	2	NA	58.8662	NA	NA	NA	mdlA	SDY_0385	COG1132V	369151..370923	+	590	66024.9	6.03	65	CytoplasmicMembrane	33-34	0.274	TMH	0	PredHel=6	Topology=i21-43o58-77i129-151o156-175i246-268o278-300i	0	0	-	Outer membrane
222	82775741	putative multidrug transporter membrane\ATP-binding components [Shigella dysenteriae Sd197]	23.2718	1	6	NA	184.085	NA	NA	NA	mdlB	SDY_0386	COG1132V	370916..372697	+	593	65291.2	5.8	157	CytoplasmicMembrane	37-38	0.978	SpI	37-38	PredHel=4	Topology=o27-49i138-160o165-185i249-271o	0	0	-	Outer membrane
223	82775744	acyl-CoA thioesterase II [Shigella dysenteriae Sd197]	9.82	1	20	10	1454.17	790.646	0.100981	0.245574	tesB	SDY_0389	COG1946I	374581..375441	-	286	32065.2	6.05	124	Unknown	0	0	CYT	0	PredHel=0	Topology=o	0	0	Biosynthesis of unsaturated fatty acids	Cytoplasmic
224	82775746	hypothetical protein SDY_0392 [Shigella dysenteriae Sd197]	9.32	1	36	11	2757.93	916.368	0.000636457	0.00432791	ybaA	SDY_0392	COG5507S	376952..377305	+	117	13317.6	4.8	187	Unknown	0	0	CYT	0	PredHel=0	Topology=o	0	0	-	Cytoplasmic
225	82775750	DNA-binding transcriptional repressor AllR [Shigella dysenteriae Sd197]	13.2678	0.9968	2	5	106.369	291.658	0.220613	0.414158	ybbU	SDY_0396	COG1414K	381011..381826	-	271	29302.6	5.77	65	Cytoplasmic	0	0	CYT	0	PredHel=0	Topology=o	0	0	-	Cytoplasmic
226	82775751	ureidoglycolate hydrolase [Shigella dysenteriae Sd197]	8.68	1	13	46	1069.35	4114.64	5.06022e-06	6.73229e-05	ybbT	SDY_0397	COG3194F	381904..382386	-	160	18222	4.9	252	Unknown	17-18	0.002	CYT	0	PredHel=0	Topology=o	0	0	Purine metabolism	Cytoplasmic
227	82775757	multifunctional acyl-CoA thioesterase I and protease I and lysophospholipase L1 [Shigella dysenteriae Sd197]	13.808	0.9975	NA	3	NA	168.266	NA	NA	tesA	SDY_0404	COG2755E	389754..390380	+	208	23681	6.41	106	Periplasmic	26-27	1	SpI	26-27	PredHel=1	Topology=i12-34o	0	0	Biosynthesis of unsaturated fatty acids	Periplasmic
228	82775759	short chain dehydrogenase [Shigella dysenteriae Sd197]	13.8	1	2	NA	103.478	NA	NA	NA	ybbO	SDY_0406	COG1028IQR	390370..391179	+	269	29560	8.88	125	Cytoplasmic	32-33	0.02	CYT	0	PredHel=0	Topology=o	0	0	-	Cytoplasmic
229	82775760	putative thioredoxin-like protein [Shigella dysenteriae Sd197]	12.64	1	35	28	1977.05	1719.9	0.54072	0.723168	ybbN	SDY_0407	COG3118O	391204..392094	+	296	33055.3	4.53	398	Cytoplasmic	0	0	CYT	0	PredHel=0	Topology=o	0	0	-	Cytoplasmic
230	82775762	putative ABC transporter ATP-binding protein YbbL [Shigella dysenteriae Sd197]	12.97	0.9989	NA	3	NA	179.389	NA	NA	ybbL	SDY_0409	COG4619R	392923..393600	-	225	25430	5.14	86	CytoplasmicMembrane	17-18	0	CYT	0	PredHel=0	Topology=o	0	0	-	Cytoplasmic Membrane
231	82775763	putative protease [Shigella dysenteriae Sd197]	13.6925	1	23	8	1199.34	453.629	0.01221	0.0490003	ybbK	SDY_0410	COG0330O	393746..394663	+	305	33769.8	5.6	325	Unknown	18-19	0.108	TMH	0	PredHel=1	Topology=i7-29o	0	0	-	Cytoplasmic
232	82775765	hypothetical protein SDY_0412 [Shigella dysenteriae Sd197]	6.79	0.5076	2	NA	106.752	NA	NA	NA	-	SDY_0412	-	395198..395560	-	120	14141.7	5.4	50	Unknown	31-32	0	CYT	0	PredHel=0	Topology=o	0	0	-	Cytoplasmic
233	82775768	DNA-binding transcriptional regulator CueR [Shigella dysenteriae Sd197]	6.64	0.9923	NA	2	NA	232.059	NA	NA	ybbI	SDY_0415	COG0789K	397196..397603	-	135	15425	5.94	59	Cytoplasmic	0	0	CYT	0	PredHel=0	Topology=o	0	0	-	Cytoplasmic
234	82775786	copper exporting ATPase [Shigella dysenteriae Sd197]	27.983	1	5	5	127.577	138.411	0.914047	0.975853	copA	SDY_0434	COG2217P	421002..423506	+	834	88121.7	5.33	209	CytoplasmicMembrane	0	0	CYT	0	PredHel=8	Topology=i189-206o216-238i245-267o282-299i436-458o463-485i778-797o802-824i	0	0	-	Outer membrane
235	82775789	hypothetical protein SDY_0437 [Shigella dysenteriae Sd197]	9.79	1	9	1	656.38	46.9417	0.0153722	0.0593552	ybaK	SDY_0437	COG2606S	425097..425576	+	159	17064.2	9.02	128	Cytoplasmic	0	0	CYT	0	PredHel=0	Topology=o	0	0	-	Cytoplasmic
236	82775790	bifunctional UDP-sugar hydrolase/5'-nucleotidase periplasmic precursor [Shigella dysenteriae Sd197]	24.23	1	52	43	1532.31	1377.87	0.554157	0.738876	ushA	SDY_0438	COG0737F	425613..427265	-	550	60772.7	5.55	442	Periplasmic	25-26	1	SpI	25-26	PredHel=0	Topology=o	0	0	Purine metabolism	Periplasmic
237	82775792	putative cation:proton antiport protein [Shigella dysenteriae Sd197]	17.01	1	2	2	83.9502	90.7049	0.945577	0.975853	ybaL	SDY_0441	COG1226P,COG4651P	430380..432056	+	558	59519	4.95	62	CytoplasmicMembrane	18-19	0.114	TMH	0	PredHel=11	Topology=o4-26i33-52o56-78i87-109o114-136i149-171o184-206i226-248o302-324i336-358o368-387i	0	0	-	Cytoplasmic Membrane
238	82775793	inosine-guanosine kinase [Shigella dysenteriae Sd197]	18.92	0.707	NA	1	NA	29.0129	NA	NA	gsk	SDY_0442	COG0524G	432190..433494	-	434	48758	5.5	72	Unknown	0	0	CYT	0	PredHel=0	Topology=o	0	0	Purine metabolism	Cytoplasmic
239	82775794	ferrochelatase [Shigella dysenteriae Sd197]	16.08	0.4693	1	NA	20.8382	NA	NA	NA	hemH	SDY_0444	COG0276H	434602..435564	-	320	35868.9	6.2	50	Cytoplasmic	23-24	0.002	CYT	0	PredHel=0	Topology=o	0	0	Porphyrin and chlorophyll metabolism	Cytoplasmic
240	82775795	adenylate kinase [Shigella dysenteriae Sd197]	15.27	1	115	137	5377.18	6965.86	0.0534862	0.14981	adk	SDY_0445	COG0563F	435696..436340	-	214	23513	5.75	656	Cytoplasmic	0	0.003	CYT	0	PredHel=0	Topology=o	0	0	Purine metabolism	Cytoplasmic
241	82775796	heat shock protein 90 [Shigella dysenteriae Sd197]	41.42	1	295	343	5085.2	6429.5	0.00556094	0.0266673	htpG	SDY_0446	COG0326O	436521..438395	-	624	71372.6	5.06	1723	Cytoplasmic	0	0	CYT	0	PredHel=0	Topology=o	0	0	-	Cytoplasmic
242	82775798	hypothetical protein SDY_0448 [Shigella dysenteriae Sd197]	8.82	1	27	20	2185.7	1760.58	0.430783	0.635914	ybaB	SDY_0448	COG0718S	439110..439439	-	109	12014.4	5.01	336	Cytoplasmic	0	0	CYT	0	PredHel=0	Topology=o	0	0	-	Cytoplasmic
243	82775799	DNA polymerase III subunits gamma and tau [Shigella dysenteriae Sd197]	35.1445	0.9954	2	3	40.246	65.9712	0.600414	0.766179	dnaX	SDY_0449	COG2812L	439492..441423	-	643	71466	6.47	54	Cytoplasmic	16-17	0	CYT	0	PredHel=0	Topology=o	0	0	DNA replication	Cytoplasmic
244	82775800	adenine phosphoribosyltransferase [Shigella dysenteriae Sd197]	9.06	1	15	21	1182.11	1799.63	0.227976	0.424723	apt	SDY_0450	COG0503F	441552..442103	-	183	19858.1	5.26	158	Cytoplasmic	0	0	CYT	0	PredHel=0	Topology=o	0	0	Purine metabolism	Cytoplasmic
245	82775804	potassium efflux protein KefA [Shigella dysenteriae Sd197]	48.7756	1	15	19	219.576	302.443	0.375854	0.577946	aefA	SDY_0454	COG3264M	443447..446809	-	1120	127103	7.66	132	CytoplasmicMembrane	33-34	0.995	SpII	26-27	PredHel=12	Topology=i13-32o500-522i557-579o584-606i630-647o658-680i693-715o725-747i795-817o837-859i880-902o917-939i	0	0	-	Outer membrane
246	82775806	acridine efflux pump [Shigella dysenteriae Sd197]	20.6933	1	46	27	1587.17	1013.04	0.05309	0.14981	acrA	SDY_0456	COG0845M	447726..448919	+	397	42210.1	7.69	527	CytoplasmicMembrane	24-25	0.996	SpII	24-25	PredHel=0	Topology=o	0	0	-	Outer membrane
247	82775807	acridine efflux pump [Shigella dysenteriae Sd197]	39.5343	1	29	18	523.745	353.502	0.170128	0.345917	acrB	SDY_0457	COG0841V	448942..452091	+	1049	113525	5.47	444	CytoplasmicMembrane	28-29	0.054	TMH	0	PredHel=11	Topology=o10-32i340-359o369-391i438-460o470-492i542-564o873-892i899-921o926-948i975-997o1007-1029i	0	0	-	Outer membrane
248	82775810	maltose O-acetyltransferase [Shigella dysenteriae Sd197]	6.44	1	4	11	443.476	1326.17	0.0522849	0.148158	ylaD	SDY_0460	COG0110R	453427..453978	+	183	20095.2	6.19	166	Cytoplasmic	0	0	CYT	0	PredHel=0	Topology=o	0	0	-	Cytoplasmic
249	82775822	gamma-glutamyl phosphate reductase [Shigella dysenteriae Sd197]	20.92	1	128	78	4368.62	2894.85	0.00270874	0.0148677	proA	SDY_0473	COG0014E	460593..461846	-	417	44600.2	5.33	626	Cytoplasmic	0	0	CYT	0	PredHel=0	Topology=o	0	0	Urea cycle and metabolism of amino groups	Cytoplasmic
250	82775823	gamma-glutamyl kinase [Shigella dysenteriae Sd197]	21.7517	1	9	8	295.424	285.556	0.918787	0.975853	proB	SDY_0474	COG0263E	461858..462961	-	367	39055	6.07	185	Cytoplasmic	26-27	0	CYT	0	PredHel=0	Topology=o	0	0	Urea cycle and metabolism of amino groups	Cytoplasmic
251	82775826	DNA-binding transcriptional regulator Crl [Shigella dysenteriae Sd197]	11.51	0.9821	2	6	57.3678	397.489	0.130627	0.290492	crl	SDY_0477	-	463961..464362	-	133	15810	5.5	75	Cytoplasmic	0	0	CYT	0	PredHel=0	Topology=o	0	0	-	Cytoplasmic
252	82775827	fermentation/respiration switch protein [Shigella dysenteriae Sd197]	27.79	1	2	13	51.3337	363.202	0.00293699	0.0158365	frsA	SDY_0478	COG1073R	464420..465664	-	414	46988	6.36	118	Cytoplasmic	0	0	CYT	0	PredHel=0	Topology=o	0	0	-	Cytoplasmic
253	82775828	xanthine-guanine phosphoribosyltransferase [Shigella dysenteriae Sd197]	6	0.9342	5	4	446.783	483.551	0.817201	0.921893	gpt	SDY_0479	COG0503F	465756..466214	-	152	16970	5.52	50	Cytoplasmic	47-48	0.001	CYT	0	PredHel=0	Topology=o	0	0	Purine metabolism	Cytoplasmic
254	82775829	aminoacyl-histidine dipeptidase [Shigella dysenteriae Sd197]	20.02	1	128	105	4565.01	4072.1	0.323223	0.529619	pepD	SDY_0480	COG2195E	466475..467932	+	485	52929.4	5.2	631	Cytoplasmic	0	0	CYT	0	PredHel=0	Topology=o	0	0	Urea cycle and metabolism of amino groups	Cytoplasmic
255	82775838	phenylalanine transporter [Shigella dysenteriae Sd197]	8.79	0.9983	2	1	162.18	88.1084	0.604055	0.766179	pheP	SDY_0489	COG1113E	475429..476805	+	458	50872	9.5	169	CytoplasmicMembrane	52-53	0.002	TMH	0	PredHel=12	Topology=i30-49o53-70i98-120o135-157i164-186o206-228i249-271o291-313i340-362o366-388i408-430o435-452i	0	0	-	Cytoplasmic Membrane
256	82775839	putative transport [Shigella dysenteriae Sd197]	18.11	0.9942	10	NA	391.969	NA	NA	NA	ybdG	SDY_0490	COG0668M	476873..478120	-	415	46616.1	7.87	57	CytoplasmicMembrane	0	0	CYT	0	PredHel=5	Topology=o23-45i68-90o105-127i140-162o172-194i	0	0	-	Outer membrane
257	82775840	dihydropteridine reductase [Shigella dysenteriae Sd197]	13.04	0.9999	NA	8	NA	476.28	NA	NA	nfnB	SDY_0491	COG0778C	478228..478881	-	217	23866	5.69	96	Unknown	15-16	0	CYT	0	PredHel=0	Topology=o	0	0	Trinitrotoluene degradation	Cytoplasmic
258	82775841	hypothetical protein SDY_0492 [Shigella dysenteriae Sd197]	7.1	0.5666	1	NA	56.9789	NA	NA	NA	ybdF	SDY_0492	COG2315S	478975..479343	-	122	14087	8.71	56	Unknown	0	0	CYT	0	PredHel=0	Topology=o	0	0	-	Cytoplasmic
259	82775843	carboxylate-amine ligase [Shigella dysenteriae Sd197]	12.56	0.4039	NA	1	NA	24.9676	NA	NA	ybdK	SDY_0494	COG2170S	479722..480840	-	372	41671.7	5.53	50	Cytoplasmic	0	0	CYT	0	PredHel=0	Topology=o	0	0	-	Cytoplasmic
260	82775850	delta-aminolevulinic acid dehydratase [Shigella dysenteriae Sd197]	15.55	1	47	49	2158.06	2446.58	0.589944	0.766179	hemB	SDY_0501	COG0113H	485847..486854	+	335	36919.7	5.41	407	Cytoplasmic	0	0	CYT	0	PredHel=0	Topology=o	0	0	Porphyrin and chlorophyll metabolism	Cytoplasmic
261	82775851	taurine dioxygenase [Shigella dysenteriae Sd197]	12	0.9999	5	4	297.469	258.753	0.817201	0.921893	tauD	SDY_0502	COG2175Q	486961..487812	-	283	32370.2	6.15	128	Cytoplasmic	20-21	0.014	CYT	0	PredHel=0	Topology=o	0	0	Taurine and hypotaurine metabolism	Cytoplasmic
262	82775853	taurine transporter ATP-binding subunit [Shigella dysenteriae Sd197]	13.2283	0.6125	2	NA	66.1191	NA	NA	NA	tauB	SDY_0504	COG4525P	488633..489400	-	255	28337.9	6.35	50	Unknown (This protein may have multiple localization sites.)	0	0	CYT	0	PredHel=0	Topology=o	0	0	-	Cytoplasmic Membrane
263	82775854	taurine transporter substrate binding subunit [Shigella dysenteriae Sd197]	15.42	1	NA	12	NA	604.213	NA	NA	tauA	SDY_0505	COG4521P	489413..490375	-	320	34230	6.34	244	Unknown	22-23	1	SpI	22-23	PredHel=0	Topology=o	0	0	-	Periplasmic
264	82775861	outer membrane receptor FepA [Shigella dysenteriae Sd197]	32.7086	0.422	NA	3	NA	30.0515	NA	NA	fepA	SDY_0512	COG4771P	494786..497026	-	746	82118.6	5.28	50	OuterMembrane	22-23	1	SpI	22-23	PredHel=0	Topology=o	0	4	-	Outer Membrane
265	82775862	enterobactin/ferric enterobactin esterase [Shigella dysenteriae Sd197]	19.42	0.97	1	1	35.663	29.0655	0.961502	0.975853	fes	SDY_0513	COG2382P	497347..498471	+	374	42573.8	5.69	50	Cytoplasmic	0	0	CYT	0	PredHel=0	Topology=o	0	0	-	Cytoplasmic
266	82775864	enterobactin synthase subunit F [Shigella dysenteriae Sd197]	48.9	0.9977	4	NA	58.2703	NA	NA	NA	entF	SDY_0515	COG1020Q,COG3319Q	498689..502570	+	1293	142241	5.02	57	Unknown (This protein may have multiple localization sites.)	20-21	0	CYT	0	PredHel=0	Topology=o	0	0	-	Cytoplasmic
267	82775867	ferric enterobactin transport protein FepE [Shigella dysenteriae Sd197]	22.7975	0.7656	NA	1	NA	26.074	NA	NA	fepE	SDY_0518	COG3765M	503562..504695	+	377	42133	6.08	50	CytoplasmicMembrane	58-59	0	CYT	0	PredHel=2	Topology=i43-62o339-361i	0	0	-	Cytoplasmic Membrane
268	82775872	iron-enterobactin transporter periplasmic binding protein [Shigella dysenteriae Sd197]	9	0.9973	3	NA	237.356	NA	NA	NA	fepB	SDY_0523	COG4592P	508939..509904	-	321	34624.1	5.77	87	Periplasmic	26-27	1	SpI	26-27	PredHel=0	Topology=o	0	0	-	Periplasmic
269	82775873	isochorismate hydroxymutase 2 [Shigella dysenteriae Sd197]	20.56	0.9988	3	NA	104.057	NA	NA	NA	entC	SDY_0524	COG1169HQ	510093..511268	+	391	43089	5.49	96	Unknown	29-30	0	CYT	0	PredHel=0	Topology=o	37-38	0	Ubiquinone biosynthesis	Cytoplasmic
270	82775874	enterobactin synthase subunit E [Shigella dysenteriae Sd197]	22.155	1	9	2	290.046	69.3043	0.0456384	0.13396	entE	SDY_0525	COG1021Q	511278..512888	+	536	59050.8	5.49	213	Cytoplasmic	0	0	CYT	0	PredHel=0	Topology=o	0	0	Biosynthesis of siderophore group nonribosomal peptides	Cytoplasmic
271	82775876	2,3-dihydroxybenzoate-2,3-dehydrogenase [Shigella dysenteriae Sd197]	12.9671	1	16	1	880.991	59.5162	0.000465724	0.00335321	entA	SDY_0527	COG1028IQR	513759..514505	+	248	26247.6	5.24	142	Cytoplasmic	30-31	0.002	CYT	0	PredHel=0	Topology=o	30-31	0	Biosynthesis of siderophore group nonribosomal peptides	Cytoplasmic
272	82775877	hypothetical protein SDY_0528 [Shigella dysenteriae Sd197]	4.84	0.9958	1	NA	146.9	NA	NA	NA	ybdB	SDY_0528	COG2050Q	514508..514921	+	137	14969.6	6.13	73	Unknown	0	0	CYT	0	PredHel=0	Topology=o	0	0	-	Cytoplasmic
273	82775879	hypothetical protein SDY_0531 [Shigella dysenteriae Sd197]	11.44	0.9998	NA	8	NA	542.838	NA	NA	ybdH	SDY_0531	COG0371C	517596..518684	-	362	39305	5.48	237	Cytoplasmic	17-18	0	CYT	0	PredHel=0	Topology=o	0	0	-	Cytoplasmic
274	82775887	alkyl hydroperoxide reductase subunit C [Shigella dysenteriae Sd197]	13.25	1	239	284	12878.9	16641.6	0.00583725	0.02748	ahpC	SDY_0540	COG0450O	525582..526145	+	187	20756.6	4.94	1210	Cytoplasmic	0	0	CYT	0	PredHel=0	Topology=o	0	0	-	Cytoplasmic
275	82775888	alkyl hydroperoxide reductase, F52a subunit [Shigella dysenteriae Sd197]	27.7205	1	97	185	2498.43	5181.6	5.71336e-09	1.24878e-07	ahpF	SDY_0541	COG3634O	526244..527839	+	531	57385.4	5.47	1104	Cytoplasmic	0	0	CYT	0	PredHel=0	Topology=o	0	0	-	Cytoplasmic
276	82775889	hypothetical protein SDY_0542 [Shigella dysenteriae Sd197]	5.63	1	28	76	3550.96	10480.9	4.18626e-07	6.24876e-06	ybdQ	SDY_0542	COG0589T	527960..528388	-	142	15935.6	5.89	656	Cytoplasmic	0	0	CYT	0	PredHel=0	Topology=o	0	0	-	Cytoplasmic
277	82775893	cold shock protein CspE [Shigella dysenteriae Sd197]	5.678	1	8	44	1005.68	6016.59	1.58224e-07	2.61711e-06	cspE	SDY_0546	COG1278K	529957..530166	+	69	7463.15	8.09	113	Cytoplasmic	0	0	CYT	0	PredHel=0	Topology=i	0	0	-	Cytoplasmic
278	82775897	lipoyl synthase [Shigella dysenteriae Sd197]	15.8371	0.4426	2	NA	39.9082	NA	NA	NA	lipA	SDY_0550	COG0320H	531917..532882	-	321	36416	8.09	73	Cytoplasmic	0	0	CYT	0	PredHel=0	Topology=o	0	0	Lipoic acid metabolism	Cytoplasmic
279	82775900	hypothetical protein SDY_0553 [Shigella dysenteriae Sd197]	3.74	1	12	10	2290.9	2075.97	0.789782	0.903452	ybeD	SDY_0553	COG2921S	535180..535443	-	87	9827.01	5.5	274	Unknown	0	0	CYT	0	PredHel=0	Topology=o	0	0	-	Cytoplasmic
280	82775901	D-alanyl-D-alanine carboxypeptidase fraction A [Shigella dysenteriae Sd197]	22.68	1	29	13	912.958	445.034	0.0244754	0.0839156	dacA	SDY_0554	COG1686M	535553..536764	-	403	44442.2	8.31	281	CytoplasmicMembrane	29-30	1	SpI	29-30	PredHel=0	Topology=o	0	0	-	Cytoplasmic membrane
281	82775902	rare lipoprotein A [Shigella dysenteriae Sd197]	12.2	0.9999	11	4	643.703	253.926	0.0936625	0.23067	rlpA	SDY_0555	COG0797M	536904..537992	-	362	37496.3	5.53	183	Unknown	23-24	0.991	SpII	17-18	PredHel=0	Topology=o	0	0	-	Outer membrane
282	82775905	SPOUT methyltransferase superfamily protein [Shigella dysenteriae Sd197]	9.32	0.7797	NA	1	NA	64.9539	NA	NA	ybeA	SDY_0558	COG1576S	541050..541517	-	155	17376	8.71	70	Unknown	16-17	0	CYT	0	PredHel=0	Topology=o	0	0	-	Cytoplasmic
283	82775906	hypothetical protein SDY_0559 [Shigella dysenteriae Sd197]	2.88	0.5151	1	NA	127.701	NA	NA	NA	ybeB	SDY_0559	COG0799S	541521..541730	-	69	7719	4.73	50	Cytoplasmic	16-17	0	CYT	0	PredHel=0	Topology=o	0	0	-	Cytoplasmic
284	82775909	LPS-assembly lipoprotein RplB [Shigella dysenteriae Sd197]	11.92	1	9	3	539.091	195.406	0.106327	0.253691	rlpB	SDY_0563	COG2980M	544415..544996	-	193	21286.5	7.83	321	Unknown	18-19	0.558	SpII	18-19	PredHel=0	Topology=o	0	0	-	Outer membrane
285	82775910	leucyl-tRNA synthetase [Shigella dysenteriae Sd197]	41.77	1	143	168	2444.37	3122.76	0.0430146	0.131296	leuS	SDY_0564	COG0495J	545011..547593	-	860	97245	5.13	956	Cytoplasmic	0	0	CYT	0	PredHel=0	Topology=o	0	0	Valine, leucine and isoleucine biosynthesis	Cytoplasmic
286	82775913	hypothetical protein SDY_0567 [Shigella dysenteriae Sd197]	10.18	1	23	22	1613.15	1677.91	0.936384	0.975853	ybeL	SDY_0567	COG0542O,COG0563F	549081..549563	+	160	18796.5	5.11	439	Cytoplasmic	0	0	CYT	0	PredHel=0	Topology=i	0	0	-	Cytoplasmic
287	82775920	hypothetical protein SDY_0578 [Shigella dysenteriae Sd197]	11.74	0.9074	3	NA	165.557	NA	NA	NA	-	SDY_0578	-	553885..554439	-	184	21047.9	9.2	59	Unknown	0	0	CYT	0	PredHel=0	Topology=o	0	0	-	Cytoplasmic
288	82775922	hypothetical protein SDY_0580 [Shigella dysenteriae Sd197]	9.53167	0.4378	NA	1	NA	35.6616	NA	NA	-	SDY_0580	-	554933..555538	-	201	23374.8	8.87	50	Unknown	23-24	0	CYT	0	PredHel=0	Topology=o	0	0	-	Cytoplasmic
289	82775933	glutamate and aspartate transporter subunit [Shigella dysenteriae Sd197]	15.58	1	84	23	3849.53	1146.18	2.84824e-08	5.81041e-07	ybeJ	SDY_0592	COG0834ET	561524..562432	-	302	33347.7	8.61	823	Periplasmic	22-23	1	SpI	22-23	PredHel=0	Topology=o	0	0	-	Periplasmic
290	82775935	putative transport protein [Shigella dysenteriae Sd197]	18.455	1	7	8	269.005	336.565	0.696118	0.838946	ybeX	SDY_0594	COG4535P	564392..565270	-	292	33297.2	4.55	74	Cytoplasmic	0	0	CYT	0	PredHel=0	Topology=o	0	0	-	Cytoplasmic
291	82775937	putative ATP-binding protein in pho regulon [Shigella dysenteriae Sd197]	17.74	1	19	14	764.708	612.728	0.499711	0.699825	ybeZ	SDY_0596	COG1702T	565824..566903	-	359	40652.9	6.24	327	Cytoplasmic	0	0	CYT	0	PredHel=0	Topology=o	0	0	-	Cytoplasmic
292	82775938	hypothetical protein SDY_0597 [Shigella dysenteriae Sd197]	26.6643	1	3	6	80.2675	174.709	0.270016	0.47554	yleA	SDY_0597	COG0621J	567017..568441	-	474	53660.9	5.2	151	Cytoplasmic	0	0	CYT	0	PredHel=0	Topology=o	0	0	-	Cytoplasmic
293	82775939	2-octaprenyl-3-methyl-6-methoxy-1,4-benzoquinol hydroxylase [Shigella dysenteriae Sd197]	14.6	1	6	1	293.423	52.5462	0.0717523	0.188871	ubiF	SDY_0598	COG0654HC	568587..569762	+	391	42939.9	6.6	78	Unknown	30-31	0.343	TMH	0	PredHel=0	Topology=o	0	0	Ubiquinone biosynthesis	Cytoplasmic
294	82775943	asparagine synthetase B [Shigella dysenteriae Sd197]	29.605	1	2	45	47.7863	1180.16	7.44532e-11	2.33669e-09	asnB	SDY_0608	COG0367E	570887..572551	-	554	62928	5.72	434	Cytoplasmic	0	0	CYT	0	PredHel=0	Topology=o	0	0	Alanine and aspartate metabolism	Cytoplasmic
295	82775944	UMP phosphatase [Shigella dysenteriae Sd197]	9.62	1	6	5	445.32	403.542	0.850485	0.942929	nagD	SDY_0609	COG0647G	572808..573560	-	250	27162	5.18	220	Unknown	0	0	CYT	0	PredHel=0	Topology=o	0	0	-	Cytoplasmic
296	82775945	transcriptional repressor of N-acetylglucosamine operon [Shigella dysenteriae Sd197]	24.62	1	3	3	86.7845	94.6077	0.93337	0.975853	nagC	SDY_0610	COG1940KG	573608..574828	-	406	44881	6.92	96	Cytoplasmic	0	0	CYT	0	PredHel=0	Topology=o	0	0	-	Cytoplasmic
297	82775946	N-acetylglucosamine-6-phosphate deacetylase [Shigella dysenteriae Sd197]	14.4	1	23	12	1140.41	647.012	0.0971561	0.238793	nagA	SDY_0611	COG1820G	574837..575985	-	382	41004.7	5.89	325	Cytoplasmic	0	0	CYT	0	PredHel=0	Topology=o	0	0	Aminosugars metabolism	Cytoplasmic
298	82775947	glucosamine-6-phosphate deaminase [Shigella dysenteriae Sd197]	11.08	1	33	26	2126.52	1821.91	0.515765	0.709037	nagB	SDY_0612	COG0363G	576045..576845	-	266	29802.2	6.6	180	Cytoplasmic	50-51	0	CYT	0	PredHel=0	Topology=o	0	0	Aminosugars metabolism	Cytoplasmic
299	82775948	N-acetyl glucosamine specific PTS system components IIABC [Shigella dysenteriae Sd197]	17.34	0.9999	8	6	329.377	268.575	0.683892	0.836247	nagE	SDY_0613	COG1263G,COG1264G,COG2190G	577179..579125	+	648	68311.1	5.78	132	CytoplasmicMembrane	31-32	0.027	TMH	0	PredHel=10	Topology=o39-61i68-90o94-111i132-151o166-185i192-214o229-251i258-280o295-317i337-359o	0	0	-	Cytoplasmic membrane
300	82775949	glutaminyl-tRNA synthetase [Shigella dysenteriae Sd197]	32.3433	1	27	41	596.039	984.221	0.0476053	0.137103	glnS	SDY_0614	COG0008J	579328..580992	+	554	63517.5	5.96	453	Unknown	0	0	CYT	0	PredHel=0	Topology=o	0	0	Glutamate metabolism	Cytoplasmic
301	82775958	ferric uptake regulator [Shigella dysenteriae Sd197]	7.02	1	30	16	3051.27	1769.6	0.066604	0.179567	fur	SDY_0623	COG0735P	585361..585807	-	148	16794.3	5.68	228	Cytoplasmic	0	0	CYT	0	PredHel=0	Topology=i	7-8	0	-	Cytoplasmic
302	82775959	flavodoxin FldA [Shigella dysenteriae Sd197]	7.36857	1	17	15	1647.26	1580.52	0.872319	0.962438	fldA	SDY_0624	COG0716C	586096..586626	-	176	19736.2	4.21	299	Cytoplasmic	0	0	CYT	0	PredHel=0	Topology=o	0	0	-	Cytoplasmic
303	82775960	LexA regulated protein [Shigella dysenteriae Sd197]	6.51	0.9622	NA	1	NA	114.757	NA	NA	ybfE	SDY_0625	-	586766..587128	-	120	13872.5	9.81	50	Unknown	25-26	0	CYT	0	PredHel=0	Topology=o	0	0	-	Cytoplasmic
304	82775961	hypothetical protein SDY_0626 [Shigella dysenteriae Sd197]	12.09	0.9931	1	1	58.6493	31.018	0.961502	0.975853	ybfF	SDY_0626	COG0596R	587199..587963	-	254	28436.2	5.86	50	Unknown	36-37	0.001	CYT	0	PredHel=0	Topology=o	0	0	-	Cytoplasmic
305	82775962	replication initiation regulator SeqA [Shigella dysenteriae Sd197]	9.96	0.9999	4	5	285.312	389.727	0.662881	0.82039	seqA	SDY_0627	COG3057L	588148..588693	+	181	20369	8.81	98	Cytoplasmic	0	0	CYT	0	PredHel=0	Topology=o	0	0	-	Cytoplasmic
306	82775963	phosphoglucomutase [Shigella dysenteriae Sd197]	28.67	1	99	77	2465.49	2085.24	0.227211	0.424449	pgm	SDY_0628	COG0033G	588719..590359	+	546	58358.5	5.43	589	Unknown	0	0	CYT	0	PredHel=0	Topology=o	0	0	Glycolysis / Gluconeogenesis	Cytoplasmic
307	82775967	hypothetical protein SDY_0635 [Shigella dysenteriae Sd197]	3.7	0.9864	2	1	314.892	206.988	0.604055	0.766179	ybfA	SDY_0635	-	598585..598791	+	68	8269	9.39	51	Unknown	21-22	0.004	TMH	0	PredHel=1	Topology=i12-33o	0	0	-	Cytoplasmic Membrane
308	82775974	hypothetical protein SDY_0642 [Shigella dysenteriae Sd197]	12.96	1	19	11	1046.75	658.993	0.202416	0.395871	ybgA	SDY_0642	COG3272S	604976..605485	+	169	20274.5	9.69	97	Cytoplasmic	0	0	CYT	0	PredHel=0	Topology=o	0	0	-	Cytoplasmic
309	82775975	deoxyribodipyrimidine photolyase [Shigella dysenteriae Sd197]	29.8625	0.9874	NA	1	NA	25.672	NA	NA	phrB	SDY_0643	COG0415L	605482..606900	+	472	53939	6.9	51	Cytoplasmic	29-30	0.033	CYT	0	PredHel=0	Topology=o	0	0	-	Cytoplasmic
310	82775976	putative hydrolase-oxidase [Shigella dysenteriae Sd197]	9.59	1	24	10	1786.85	809.608	0.0275421	0.0918569	ybgI	SDY_0645	COG0327S	608802..609545	+	247	26909.5	5.07	236	Unknown	0	0	CYT	0	PredHel=0	Topology=o	0	0	-	Cytoplasmic
311	82775977	putative carboxylase [Shigella dysenteriae Sd197]	7.34	0.6883	NA	2	NA	145.615	NA	NA	ybgJ	SDY_0646	COG2049E	609568..610224	+	218	23989.8	5.16	50	Unknown	0	0	CYT	0	PredHel=0	Topology=o	0	0	-	Cytoplasmic
312	82775978	putative carboxylase [Shigella dysenteriae Sd197]	14	1	6	6	285.802	332.749	0.905878	0.975853	ybgK	SDY_0647	COG1984E	610218..611150	+	310	34456.3	8.22	50	Cytoplasmic	0	0	CYT	0	PredHel=0	Topology=o	0	0	-	Cytoplasmic
313	82775979	hypothetical protein SDY_0648 [Shigella dysenteriae Sd197]	9.68	0.9962	2	NA	146.959	NA	NA	NA	ybgL	SDY_0648	COG1540R	611140..611874	+	244	25870.3	5.8	131	Cytoplasmic	0	0	CYT	0	PredHel=0	Topology=o	0	0	-	Cytoplasmic
314	82775980	endonuclease VIII [Shigella dysenteriae Sd197]	12.22	0.9962	1	1	58.2065	60.9504	0.961502	0.975853	nei	SDY_0649	COG0266L	611910..612701	+	263	29840.1	7.77	93	Cytoplasmic	0	0	CYT	0	PredHel=0	Topology=o	0	0	Base excision repair	Cytoplasmic
315	82775983	putative chaperone [Shigella dysenteriae Sd197]	13.05	0.5599	NA	2	NA	66.6229	NA	NA	ybgP	SDY_0652	COG3121NU	614951..615646	-	231	26153.2	9.73	50	Periplasmic	24-25	0	CYT	0	PredHel=0	Topology=o	0	0	-	Periplasmic
316	82775988	type II citrate synthase [Shigella dysenteriae Sd197]	19.53	1	441	103	16122.5	4094.76	0	0	gltA	SDY_0658	COG0372C	620710..621993	-	427	47957	6.06	1661	Cytoplasmic	0	0	CYT	0	PredHel=0	Topology=o	0	0	Citrate cycle (TCA cycle)	Cytoplasmic
317	82775989	succinate dehydrogenase cytochrome b556 large membrane subunit [Shigella dysenteriae Sd197]	3.29	0.9893	1	NA	214.698	NA	NA	NA	sdhC	SDY_0659	COG2009C	622702..623091	+	129	14290	9.86	59	CytoplasmicMembrane	53-54	0.017	TMH	0	PredHel=3	Topology=i27-49o64-86i112-128o	0	0	Citrate cycle (TCA cycle)	Cytoplasmic Membrane
318	82775990	succinate dehydrogenase cytochrome b556 small membrane subunit [Shigella dysenteriae Sd197]	2.25	1	27	NA	8567.95	NA	NA	NA	sdhD	SDY_0660	COG2142C	623085..623432	+	115	12867.1	8.07	125	CytoplasmicMembrane	40-41	0.001	TMH	0	PredHel=3	Topology=i16-38o48-70i91-113o	0	0	Citrate cycle (TCA cycle)	Cytoplasmic membrane
319	82775991	succinate dehydrogenase flavoprotein subunit [Shigella dysenteriae Sd197]	30.12	1	330	95	7822.67	2448.85	0	0	sdhA	SDY_0661	COG1053C	623432..625198	+	588	64435.4	5.85	1991	Unknown (This protein may have multiple localization sites.)	25-26	0.02	CYT	0	PredHel=0	Topology=o	49-50	0	Citrate cycle (TCA cycle)	Cytoplasmic
320	82775992	succinate dehydrogenase iron-sulfur subunit [Shigella dysenteriae Sd197]	16.71	1	137	62	5853.83	2880.77	1.27784e-06	1.75739e-05	sdhB	SDY_0662	COG0479C	625214..625930	+	238	26840.9	5.97	726	Unknown	0	0	CYT	0	PredHel=0	Topology=o	0	0	Citrate cycle (TCA cycle)	Cytoplasmic
321	82775994	alpha-ketoglutarate decarboxylase [Shigella dysenteriae Sd197]	41.406	1	364	109	6276.74	2043.89	0	0	sucA	SDY_0664	COG0567C	626231..629032	+	933	105005	6	2428	Cytoplasmic	17-18	0	CYT	0	PredHel=0	Topology=o	0	0	Citrate cycle (TCA cycle)	Cytoplasmic
322	82775995	dihydrolipoamide acetyltransferase [Shigella dysenteriae Sd197]	19.915	1	241	99	8640.38	3859.65	1.35558e-12	5.92582e-11	sucB	SDY_0665	COG0508C	629047..630264	+	405	44015.6	5.58	1798	Cytoplasmic	0	0	CYT	0	PredHel=0	Topology=o	0	0	Citrate cycle (TCA cycle)	Cytoplasmic
323	82775996	succinyl-CoA synthetase subunit beta [Shigella dysenteriae Sd197]	24.93	1	209	126	5985.77	3924.11	8.87513e-05	0.000803126	sucC	SDY_0666	COG0045C	630358..631524	+	388	41349	5.37	808	Cytoplasmic	0	0.001	CYT	0	PredHel=0	Topology=o	0	0	Citrate cycle (TCA cycle)	Cytoplasmic
324	82775997	succinyl-CoA synthetase subunit alpha [Shigella dysenteriae Sd197]	15.97	1	130	67	5812.12	3257.34	5.91479e-05	0.00057458	sucD	SDY_0667	COG0074C	631524..632393	+	289	29803.4	6.18	785	Unknown	30-31	0.003	CYT	0	PredHel=0	Topology=o	30-31	0	Citrate cycle (TCA cycle)	Cytoplasmic
325	82776002	hypothetical protein SDY_0672 [Shigella dysenteriae Sd197]	18	0.6722	NA	2	NA	57.9895	NA	NA	-	SDY_0672	-	634675..636045	-	456	49027.6	5.09	50	Cytoplasmic	28-29	0.064	CYT	0	PredHel=0	Topology=o	0	0	-	Cytoplasmic
326	82776010	cytochrome d terminal oxidase, polypeptide subunit I [Shigella dysenteriae Sd197]	15.35	1	59	56	2744.35	2832.52	0.931351	0.975853	cydA	SDY_0680	COG1271C	644083..645654	+	523	58287	6.21	487	CytoplasmicMembrane	35-36	0.004	TMH	0	PredHel=9	Topology=o15-37i58-80o95-117i130-152o185-207i220-239o388-410i422-444o472-494i	0	0	-	Cytoplasmic membrane
327	82776011	cytochrome d terminal oxidase polypeptide subunit II [Shigella dysenteriae Sd197]	5.05	1	32	20	4524.33	3074.91	0.155803	0.329707	cydB	SDY_0681	COG1294C	645670..646809	+	379	42451.5	6.83	132	CytoplasmicMembrane	25-26	0.026	TMH	0	PredHel=8	Topology=i7-24o77-99i123-145o160-182i203-225o262-281i293-315o335-357i	0	0	-	Cytoplasmic membrane
328	82776014	acyl-CoA thioester hydrolase YbgC [Shigella dysenteriae Sd197]	7.435	0.9962	1	NA	95.6668	NA	NA	NA	ybgC	SDY_0684	COG0824R	647380..647784	+	134	15524.4	6.42	103	Unknown	0	0	CYT	0	PredHel=0	Topology=o	0	0	-	Cytoplasmic
329	82776015	colicin uptake protein TolQ [Shigella dysenteriae Sd197]	10.585	1	6	1	404.721	33.7705	0.0717523	0.188871	tolQ	SDY_0685	COG0811U	647781..648473	+	230	25567	6.53	87	CytoplasmicMembrane	33-34	0.809	TMH	0	PredHel=3	Topology=o15-37i133-155o170-192i	0	0	-	Cytoplasmic Membrane
330	82776016	colicin uptake protein TolR [Shigella dysenteriae Sd197]	6.31	0.867	1	2	59.2809	213.36	0.524247	0.709037	tolR	SDY_0686	COG0848U	648477..648905	+	142	15382.4	5.41	50	CytoplasmicMembrane	42-43	0.059	TMH	0	PredHel=1	Topology=i17-39o	0	0	-	Cytoplasmic membrane
331	82776017	cell envelope integrity inner membrane protein TolA [Shigella dysenteriae Sd197]	16.6797	1	6	4	256.838	186.194	0.599639	0.766179	tolA	SDY_0687	COG3064M	648970..650235	+	421	43182.4	9.1	123	Unknown (This protein may have multiple localization sites.)	27-28	0.151	CYT	0	PredHel=1	Topology=i13-32o	0	0	-	Cytoplasmic membrane
332	82776018	translocation protein TolB [Shigella dysenteriae Sd197]	17.1417	1	67	43	2790.73	1947.64	0.0532649	0.14981	tolB	SDY_0688	COG0823U	650368..651660	+	430	45983.6	6.98	643	Periplasmic	21-22	0.996	SpI	21-22	PredHel=0	Topology=o	0	0	-	Periplasmic
333	82776019	peptidoglycan-associated outer membrane lipoprotein [Shigella dysenteriae Sd197]	8.11	1	46	31	4049.79	2967.8	0.158107	0.333661	pal	SDY_0689	COG2885M	651695..652216	+	173	18796.4	6.29	620	OuterMembrane	26-27	0.961	SpII	21-22	PredHel=0	Topology=o	0	0	-	Outer membrane
334	82776020	hypothetical protein SDY_0690 [Shigella dysenteriae Sd197]	10.13	1	20	17	1409.67	1302.97	0.774932	0.888956	ybgF	SDY_0690	COG1729S	652226..653017	+	263	28245.2	7.79	375	Unknown	26-27	1	SpI	26-27	PredHel=0	Topology=o	0	0	-	Cytoplasmic
335	82776024	putative homeobox protein [Shigella dysenteriae Sd197]	3.44	1	15	5	3113.36	1095.56	0.0370741	0.117258	-	SDY_0697	-	656718..657098	-	126	12910.5	4.74	391	Unknown	24-25	1	SpI	24-25	PredHel=0	Topology=o	0	0	-	Cytoplasmic
336	82776028	phospho-2-dehydro-3-deoxyheptonate aldolase [Shigella dysenteriae Sd197]	16.9557	1	28	28	1179.07	1282.14	0.79835	0.9124	aroG	SDY_0701	COG0722E	658187..659239	+	350	38008.1	6.14	244	Cytoplasmic	0	0	CYT	0	PredHel=0	Topology=o	0	0	Phenylalanine, tyrosine and tryptophan biosynthesis	Cytoplasmic
337	82776029	phosphoglyceromutase 1 [Shigella dysenteriae Sd197]	15.71	1	176	102	7998.94	5041.01	0.000105639	0.000917036	gpmA	SDY_0702	COG0588G	659398..660150	-	250	28483.2	6.04	732	Unknown	0	0	CYT	0	PredHel=0	Topology=o	0	0	Glycolysis / Gluconeogenesis	Cytoplasmic
338	82776030	aldose 1-epimerase [Shigella dysenteriae Sd197]	13.82	1	22	55	1136.61	3089.93	4.82419e-05	0.000480066	galM	SDY_0703	COG2017G	660355..661395	-	346	38106.8	4.84	461	Periplasmic	0	0	CYT	0	PredHel=0	Topology=o	0	0	Glycolysis / Gluconeogenesis	Cytoplasmic
339	82776031	galactokinase [Shigella dysenteriae Sd197]	13.78	1	13	51	673.581	2873.52	4.97026e-07	7.24238e-06	galK	SDY_0704	COG0153G	661389..662537	-	382	41421.5	5.26	534	Cytoplasmic	0	0.002	CYT	0	PredHel=0	Topology=o	0	0	Galactose metabolism	Cytoplasmic
340	82776032	galactose-1-phosphate uridylyltransferase [Shigella dysenteriae Sd197]	17.6275	1	52	97	2106.24	4272.42	3.98338e-05	0.000399644	galT	SDY_0705	COG1085C	662541..663587	-	348	39704.1	5.96	457	Unknown	0	0	CYT	0	PredHel=0	Topology=o	0	0	Galactose metabolism	Cytoplasmic
341	82776033	UDP-galactose-4-epimerase [Shigella dysenteriae Sd197]	14.14	1	38	55	1918.8	3020	0.0362614	0.115283	galE	SDY_0706	COG1087M	663597..664613	-	338	37213.6	5.83	414	Unknown	0	0	CYT	0	PredHel=0	Topology=o	0	0	Galactose metabolism	Cytoplasmic
342	82776034	putative molybdenum transport ATP-binding protein ModF [Shigella dysenteriae Sd197]	22.49	1	3	12	94.8037	414.272	0.01399	0.054884	modF	SDY_0707	COG1119P	664875..666347	-	490	54548	5.43	143	CytoplasmicMembrane	33-34	0	CYT	0	PredHel=0	Topology=o	0	0	-	Cytoplasmic membrane
343	82776035	DNA-binding transcriptional regulator ModE [Shigella dysenteriae Sd197]	11.88	1	4	3	240.403	194.241	0.773428	0.888956	modE	SDY_0708	COG2005R	666415..667203	-	262	28242.1	5.22	242	Unknown	38-39	0	CYT	0	PredHel=0	Topology=o	0	0	-	Cytoplasmic
344	82776037	molybdate transporter periplasmic protein [Shigella dysenteriae Sd197]	19.278	1	12	111	444.442	4470.48	1.20672e-20	9.45808e-19	modA	SDY_0710	COG0725P	667648..668421	+	257	27393	6.85	355	Periplasmic	24-25	1	SpI	24-25	PredHel=0	Topology=o	0	0	-	Periplasmic
345	82776066	putrescine transporter ATP-binding subunit [Shigella dysenteriae Sd197]	16.13	0.9908	1	1	43.4285	47.6919	0.961502	0.975853	potG	SDY_0740	COG3842E	688476..689609	-	377	42242	6.64	55	Cytoplasmic	0	0	CYT	0	PredHel=0	Topology=o	4-5	0	-	Cytoplasmic
346	82776067	putrescine ABC transporter periplasmic substrate-binding protein [Shigella dysenteriae Sd197]	18.08	1	28	16	1105.75	687.092	0.113175	0.268462	potF	SDY_0741	COG0687E	689704..690816	-	370	40839.9	5.66	382	Periplasmic	26-27	1	SpI	26-27	PredHel=0	Topology=o	0	0	-	Periplasmic
347	82776070	nitroreductase A [Shigella dysenteriae Sd197]	10.34	1	17	16	1173.88	1201.41	0.982536	0.989295	mdaA	SDY_0744	COG0778C	692694..693416	-	240	26846.6	5.9	117	Unknown	0	0	CYT	0	PredHel=0	Topology=o	0	0	Trinitrotoluene degradation	Cytoplasmic
348	82776072	glutaredoxin 1 [Shigella dysenteriae Sd197]	2.51	1	2	6	522.611	1855.97	0.130627	0.290492	grxA	SDY_0746	COG0695O	693847..694104	+	85	9694.53	4.81	66	Cytoplasmic	17-18	0	CYT	0	PredHel=0	Topology=o	0	0	-	Cytoplasmic
349	82776082	putative transport system permease protein [Shigella dysenteriae Sd197]	7.6765	0.9958	1	NA	92.62	NA	NA	NA	-	SDY_0756	COG0601EP	701196..702116	-	306	34044	6.97	77	CytoplasmicMembrane	23-24	0.155	TMH	0	PredHel=6	Topology=i9-31o101-123i135-157o172-189i227-249o278-300i	0	0	-	Cytoplasmic Membrane
350	82776083	putative transport protein [Shigella dysenteriae Sd197]	21.6823	1	42	19	1383.06	680.365	0.00734394	0.0329267	-	SDY_0757	COG0747E	702134..703672	-	512	56370.7	7.69	335	Periplasmic	26-27	1	SpI	26-27	PredHel=0	Topology=o	0	0	-	Periplasmic
351	82776085	L-asparaginase [Shigella dysenteriae Sd197]	16.69	1	10	3	427.799	139.392	0.0688134	0.18471	ybiK	SDY_0759	COG1446E	705550..706515	-	321	33432.6	4.73	137	Periplasmic	18-19	0.011	CYT	0	PredHel=0	Topology=o	0	0	Alanine and aspartate metabolism	Cytoplasmic
352	82776086	molybdopterin biosynthesis protein MoeA [Shigella dysenteriae Sd197]	14.02	1	18	19	916.686	1052.2	0.709764	0.838946	moeA	SDY_0760	COG0303H	706719..707954	+	411	44123.6	5.03	554	Cytoplasmic	0	0	CYT	0	PredHel=0	Topology=o	0	0	-	Cytoplasmic
353	82776087	molybdopterin biosynthesis protein MoeB [Shigella dysenteriae Sd197]	10.09	0.9993	7	NA	494.993	NA	NA	NA	moeB	SDY_0761	COG0476H	707954..708703	+	249	26611.6	4.91	50	Cytoplasmic	51-52	0	CYT	0	PredHel=0	Topology=o	0	0	-	Cytoplasmic
354	82776090	putative formate acetyltransferase [Shigella dysenteriae Sd197]	36.9038	1	NA	24	NA	504.933	NA	NA	ybiW	SDY_0764	COG1882C	710477..712909	+	810	90736	5.79	311	Cytoplasmic	0	0	CYT	0	PredHel=0	Topology=o	0	0	Pyruvate metabolism	Cytoplasmic
355	82776093	putative regulatory protein [Shigella dysenteriae Sd197]	8.88	0.9998	NA	2	NA	174.833	NA	NA	-	SDY_0767	COG1396K	714683..715228	-	181	20221	6.34	91	Unknown	0	0	CYT	0	PredHel=0	Topology=o	0	0	-	Cytoplasmic
356	82776102	putative ATP-binding component of a transport system [Shigella dysenteriae Sd197]	27.9866	1	23	25	586.778	693.559	0.59928	0.766179	ybiT	SDY_0776	COG0488R	722385..723977	-	530	59871.8	4.99	151	CytoplasmicMembrane	0	0	CYT	0	PredHel=0	Topology=o	46-47	0	-	Cytoplasmic membrane
357	82776103	hypothetical protein SDY_0777 [Shigella dysenteriae Sd197]	12.42	1	9	6	517.389	375.079	0.520282	0.709037	ybiS	SDY_0777	COG1376S	724196..725116	+	306	33396	5.99	225	Unknown	24-25	1	SpI	24-25	PredHel=1	Topology=i7-29o	0	0	-	Periplasmic
358	82776105	manganese transport regulator MntR [Shigella dysenteriae Sd197]	8.62	0.9988	NA	4	NA	359.853	NA	NA	-	SDY_0779	COG1321K	726290..726757	-	155	17644	7.04	83	Cytoplasmic	0	0	CYT	0	PredHel=0	Topology=o	0	0	-	Cytoplasmic
359	82776106	putative enzyme [Shigella dysenteriae Sd197]	19.335	0.8927	NA	1	NA	35.8472	NA	NA	ybiP	SDY_0780	COG2194R	727343..728926	+	527	59762	8.38	50	CytoplasmicMembrane	47-48	0.019	TMH	0	PredHel=4	Topology=o32-54i63-85o105-127i144-166o	0	0	-	Cytoplasmic Membrane
360	82776107	outer membrane protein X [Shigella dysenteriae Sd197]	7.9	0.9994	3	5	262.028	491.106	0.421347	0.629705	ompX	SDY_0781	COG3637M	728975..729490	-	171	18637	6.56	56	OuterMembrane	23-24	1	SpI	23-24	PredHel=1	Topology=i7-29o	0	5	-	Outer Membrane
361	82776108	DNA starvation/stationary phase protection protein Dps [Shigella dysenteriae Sd197]	13	1	680	608	37347.5	36312.3	0.430885	0.635914	dps	SDY_0783	COG0783P	731030..731533	+	167	18694.6	5.72	3897	Unknown	0	0	CYT	0	PredHel=0	Topology=o	0	0	-	Cytoplasmic
362	82776110	glutamine ABC transporter periplasmic protein [Shigella dysenteriae Sd197]	15.85	1	44	41	1982.07	2008.39	0.991286	0.993387	glnH	SDY_0785	COG0834ET	732583..733329	+	248	27247.1	8.44	507	Periplasmic	22-23	1	SpI	22-23	PredHel=0	Topology=o	0	0	-	Periplasmic
363	82776111	glutamine ABC transporter permease protein [Shigella dysenteriae Sd197]	8.8	0.6972	2	NA	113.136	NA	NA	NA	glnP	SDY_0786	COG0765E	733468..734127	+	219	24363.5	10.17	50	CytoplasmicMembrane	45-46	0.004	TMH	0	PredHel=3	Topology=o20-42i54-76o187-209i	51-52	0	-	Cytoplasmic Membrane
364	82776112	glutamine ABC transporter ATP-binding protein [Shigella dysenteriae Sd197]	9.76	1	4	3	292.621	238.222	0.773428	0.888956	glnQ	SDY_0787	COG1126E	734124..734846	+	240	26738	5.84	85	Cytoplasmic	0	0	CYT	0	PredHel=0	Topology=o	0	0	-	Cytoplasmic
365	82776115	hypothetical protein SDY_0791 [Shigella dysenteriae Sd197]	3.99	0.4777	NA	1	NA	92.9556	NA	NA	ybiM	SDY_0791	-	739017..739421	+	134	14728.4	9.33	50	Unknown	63-64	0	CYT	0	PredHel=0	Topology=o	0	0	-	Cytoplasmic
366	82776120	hypothetical protein SDY_0796 [Shigella dysenteriae Sd197]	4.12	0.6858	2	NA	237.698	NA	NA	NA	ybiI	SDY_0796	COG1734T	744199..744465	+	88	9803.5	5.37	113	Unknown	0	0	CYT	0	PredHel=0	Topology=o	0	0	-	Cytoplasmic
367	82776122	hypothetical protein SDY_0798 [Shigella dysenteriae Sd197]	11.02	1	25	14	1619.77	986.37	0.121238	0.275315	ybiC	SDY_0798	COG2055C	745219..746304	-	361	38872.5	5.74	323	Cytoplasmic	0	0	CYT	0	PredHel=0	Topology=o	0	0	Citrate cycle (TCA cycle)	Cytoplasmic
368	82776123	hypothetical protein SDY_0799 [Shigella dysenteriae Sd197]	15.12	1	33	36	1558.33	1848.6	0.518859	0.709037	ybiB	SDY_0799	COG0547E	746445..747407	-	320	35056.3	6.27	318	Cytoplasmic	0	0	CYT	0	PredHel=0	Topology=o	0	0	-	Cytoplasmic
369	82776130	ATP-dependent RNA helicase RhlE [Shigella dysenteriae Sd197]	29.78	0.9925	NA	1	NA	25.8761	NA	NA	rhlE	SDY_0806	COG0513LKJ	752216..753580	-	454	49917.3	9.96	50	Cytoplasmic	17-18	0.001	CYT	0	PredHel=0	Topology=o	0	0	-	Cytoplasmic
370	82776131	putative DNA-binding transcriptional regulator [Shigella dysenteriae Sd197]	9.81	0.4298	NA	1	NA	34.0166	NA	NA	ybiH	SDY_0807	COG1309K	753797..754480	+	227	25436.3	5.9	50	Cytoplasmic	35-36	0	CYT	0	PredHel=0	Topology=o	0	0	-	Cytoplasmic
371	82776132	hypothetical protein SDY_0808 [Shigella dysenteriae Sd197]	15.14	0.9998	3	2	141.45	73.826	0.710514	0.838946	-	SDY_0808	COG0845M	754480..755478	+	332	36399	5.31	108	CytoplasmicMembrane	20-21	0.997	SpI	20-21	PredHel=1	Topology=i7-26o	0	0	-	Cytoplasmic Membrane
372	82776141	hypothetical protein SDY_0817 [Shigella dysenteriae Sd197]	3.31	0.7336	NA	2	NA	344.155	NA	NA	ybhL	SDY_0817	COG0670R	763048..763602	-	184	20424.8	9.74	50	CytoplasmicMembrane	31-32	0.947	TMH	0	PredHel=6	Topology=i7-26o31-53i60-82o92-109i114-133o158-180i	0	0	-	Cytoplasmic Membrane
373	82776145	molybdopterin synthase large subunit [Shigella dysenteriae Sd197]	8.77	1	18	13	1465.44	1150.9	0.478553	0.679524	moaE	SDY_0821	COG0314H	766002..766454	-	150	17022.5	5.42	172	Cytoplasmic	0	0	CYT	0	PredHel=0	Topology=o	0	0	-	Cytoplasmic
374	82776146	molybdopterin synthase small subunit [Shigella dysenteriae Sd197]	5.86	1	16	4	1949.48	529.975	0.0113263	0.0462113	moaD	SDY_0822	COG1977H	766456..766701	-	81	8808.64	4.54	157	Unknown	15-16	0	CYT	0	PredHel=0	Topology=o	0	0	-	Cytoplasmic
375	82776147	molybdenum cofactor biosynthesis protein C [Shigella dysenteriae Sd197]	10.39	1	4	1	274.878	61.8516	0.205464	0.395871	moaC	SDY_0823	COG0315H	766694..767179	-	161	17466.5	6.59	93	Unknown	0	0	CYT	0	PredHel=0	Topology=o	0	0	-	Cytoplasmic
376	82776148	molybdopterin biosynthesis, protein B [Shigella dysenteriae Sd197]	10.03	1	88	58	6264.37	4489.73	0.0381339	0.120299	moaB	SDY_0824	COG0521H	767182..767694	-	170	18678.4	5.73	365	Cytoplasmic	0	0	CYT	0	PredHel=0	Topology=o	0	0	-	Cytoplasmic
377	82776149	molybdenum cofactor biosynthesis protein A [Shigella dysenteriae Sd197]	19.83	0.4333	NA	5	NA	84.8261	NA	NA	moaA	SDY_0825	COG2896H	767716..768705	-	329	37273	7.67	50	Cytoplasmic	0	0	CYT	0	PredHel=0	Topology=o	0	0	-	Cytoplasmic
378	82776150	putative structural protein [Shigella dysenteriae Sd197]	16.41	0.6735	1	NA	29.3039	NA	NA	NA	ybhK	SDY_0826	COG0391S	769102..770010	+	302	32787.8	6	50	Cytoplasmic	32-33	0.001	CYT	0	PredHel=0	Topology=o	35-36	0	-	Cytoplasmic
379	82776151	excinuclease ABC subunit B [Shigella dysenteriae Sd197]	31.748	1	23	19	517.258	464.655	0.691761	0.838946	uvrB	SDY_0827	COG0556L	770201..772222	-	673	76208.2	5.14	299	Cytoplasmic	0	0	CYT	0	PredHel=0	Topology=o	0	0	-	Cytoplasmic
380	82776157	putative kinase inhibitor protein [Shigella dysenteriae Sd197]	6.54	1	29	14	3166.04	1507.48	0.0388799	0.121711	ybhB	SDY_0833	COG1881R	777840..778316	+	158	17158.4	4.98	213	Cytoplasmic	0	0	CYT	0	PredHel=0	Topology=o	0	0	-	Cytoplasmic
381	82776161	hypothetical protein SDY_0837 [Shigella dysenteriae Sd197]	4.09	0.5216	NA	1	NA	99.0165	NA	NA	-	SDY_0837	COG2133G	782152..782379	+	75	8178	5.19	50	Unknown	18-19	0	CYT	0	PredHel=0	Topology=o	0	0	-	Cytoplasmic
382	82776165	D-alanyl-D-alanine carboxypeptidase fraction C [Shigella dysenteriae Sd197]	22.2075	NA	2	NA	57.6791	NA	NA	NA	dacC	SDY_0841	COG1686M	784024..785226	+	400	43636.3	8.7	50	Unknown (This protein may have multiple localization sites.)	27-28	1	SpI	27-28	PredHel=0	Topology=o	27-28	0	-	Cytoplasmic
383	82776166	DNA-binding transcriptional repressor DeoR [Shigella dysenteriae Sd197]	8.61	0.9392	1	NA	77.8845	NA	NA	NA	deoR	SDY_0842	COG1349KG	785273..786031	-	252	28612	7.63	50	Cytoplasmic	0	0	CYT	0	PredHel=0	Topology=o	0	0	-	Cytoplasmic
384	82776172	large extracellular alpha-helical protein [Shigella dysenteriae Sd197]	72.6767	0.4467	2	NA	8.77702	NA	NA	NA	yfaSR	SDY_0852	COG2373R	795138..799652	+	1504	166591	5.89	50	OuterMembrane	36-37	0	CYT	0	PredHel=0	Topology=o	0	0	-	Outer Membrane
385	82776175	hypothetical protein SDY_0855 [Shigella dysenteriae Sd197]	5.94	0.7065	NA	2	NA	184.692	NA	NA	-	SDY_0855	COG4676S	801825..802082	+	85	9479.33	4.57	50	Unknown	22-23	0	CYT	0	PredHel=0	Topology=o	0	0	-	Cytoplasmic
386	82776177	transcriptional regulator RcsB [Shigella dysenteriae Sd197]	11.07	1	6	1	386.99	30.0957	0.0717523	0.188871	rcsB	SDY_0857	COG2197TK	805406..806056	-	216	23669.8	6.85	99	Cytoplasmic	0	0	CYT	0	PredHel=0	Topology=o	0	0	-	Cytoplasmic
387	82776178	phosphotransfer intermediate protein in two-component regulatory system with RcsBC [Shigella dysenteriae Sd197]	37.08	1	4	2	76.7912	41.8778	0.463319	0.663278	yojN	SDY_0858	COG0642T,COG2198T	806073..808745	-	890	100573	5.08	97	Unknown	40-41	0.997	SpI	40-41	PredHel=1	Topology=i21-43o	43-44	0	Two-component system - General	Periplasmic
388	82776181	outer membrane porin protein C [Shigella dysenteriae Sd197]	18.6392	1	13	6	497.981	249.93	0.144781	0.313096	ompC	SDY_0861	COG3203M	810258..811385	+	375	41294	4.59	133	OuterMembrane	21-22	1	SpI	21-22	PredHel=0	Topology=o	0	5	-	Outer Membrane
389	82776182	thiamine biosynthesis lipoprotein ApbE [Shigella dysenteriae Sd197]	16.59	0.3727	2	NA	32.0803	NA	NA	NA	yojL	SDY_0862	COG1477H	811497..812552	+	351	38561.3	5.47	50	Unknown	22-23	0.372	SpII	19-20	PredHel=0	Topology=o	0	0	-	Outer Membrane
390	82776184	DNA repair system specific for alkylated DNA [Shigella dysenteriae Sd197]	9.76	0.9487	2	NA	138.805	NA	NA	NA	alkB	SDY_0864	COG3145L	813690..814340	+	216	24006.4	7.73	50	Unknown	28-29	0	CYT	0	PredHel=0	Topology=o	0	0	-	Cytoplasmic
391	82776186	malate:quinone oxidoreductase [Shigella dysenteriae Sd197]	28.19	0.6311	NA	1	NA	17.3819	NA	NA	yojH	SDY_0866	COG0579R	816277..817923	+	548	60271.3	6.75	50	Unknown	21-22	1	SpI	21-22	PredHel=0	Topology=o	0	0	Pyruvate metabolism	Periplasmic
392	82776191	nitrate reductase [Shigella dysenteriae Sd197]	45.73	1	3	50	46.8399	848.911	1.94624e-11	6.80628e-10	napA	SDY_0872	COG0243C	821207..823693	+	828	93053.4	7.85	333	Periplasmic	31-32	1	SpI	31-32	PredHel=0	Topology=o	31-32	0	Nitrogen metabolism	Periplasmic
393	82776192	quinol dehydrogenase periplasmic component [Shigella dysenteriae Sd197]	16.6	0.5875	NA	1	NA	27.4785	NA	NA	napG	SDY_0873	COG1145C	823700..824395	+	231	24923.7	8.32	50	Unknown	41-42	0.717	SpI	41-42	PredHel=0	Topology=o	41-42	0	-	Periplasmic
394	82776195	cytochrome c-type protein NapC [Shigella dysenteriae Sd197]	11.98	0.9771	NA	3	NA	189.975	NA	NA	napC	SDY_0876	COG3005C	825701..826303	+	200	23527	8.75	54	CytoplasmicMembrane	51-52	0.303	TMH	0	PredHel=1	Topology=i21-43o	51-52	0	-	Cytoplasmic Membrane
395	82776200	cytochrome c-type biogenesis protein CcmE [Shigella dysenteriae Sd197]	8.76	0.4321	5	NA	176.095	NA	NA	NA	ccmE	SDY_0881	COG2332O	828580..829059	+	159	17733	6.31	58	Cytoplasmic	29-30	0.998	TMH	0	PredHel=1	Topology=i7-29o	0	0	-	Cytoplasmic
396	82776204	transcriptional regulator NarP [Shigella dysenteriae Sd197]	11.02	1	2	9	129.556	634.095	0.0260724	0.0884006	narP	SDY_0885	COG2197TK	832813..833460	-	215	23620	4.82	78	Cytoplasmic	0	0	CYT	0	PredHel=0	Topology=o	0	0	-	Cytoplasmic
397	82776208	putative ATP-binding component of a transport system [Shigella dysenteriae Sd197]	24.68	0.7312	NA	1	NA	23.003	NA	NA	yejO	SDY_0889	COG3468MU	835867..837921	+	684	72553.9	4.61	50	Extracellular	0	0	CYT	0	PredHel=0	Topology=o	0	2	-	Outer Membrane
398	82776209	putative sulfatase [Shigella dysenteriae Sd197]	18.9	0.9703	NA	1	NA	39.86	NA	NA	yejM	SDY_0891	COG3083R	838174..839934	-	586	67252.6	9.31	69	CytoplasmicMembrane	38-39	0	TMH	0	PredHel=5	Topology=i21-43o58-80i85-103o135-157i169-191o	0	0	-	Cytoplasmic Membrane
399	82776211	nucleoid-associated protein NdpA [Shigella dysenteriae Sd197]	16.96	1	3	6	126.246	274.675	0.270016	0.47554	yejK	SDY_0893	COG3081R	840363..841370	+	335	37892	4.8	101	Cytoplasmic	0	0	CYT	0	PredHel=0	Topology=o	0	0	-	Cytoplasmic
400	82776212	50S ribosomal protein L25 [Shigella dysenteriae Sd197]	8.22567	1	127	186	11023.7	17556.4	7.91436e-05	0.000733877	rplY	SDY_0894	COG1825J	841509..841793	-	94	10693	9.6	665	Unknown	0	0	CYT	0	PredHel=0	Topology=o	22-23	0	-	Cytoplasmic
401	82776217	putative ATP-binding component of a transport system [Shigella dysenteriae Sd197]	27.07	NA	2	NA	52.5303	NA	NA	NA	yejF	SDY_0899	COG4172R	846422..848011	-	529	58860	9	121	CytoplasmicMembrane	0	0	CYT	0	PredHel=0	Topology=o	0	0	-	Cytoplasmic Membrane
402	82776218	putative transport system permease protein [Shigella dysenteriae Sd197]	11.63	0.9964	2	NA	122.343	NA	NA	NA	yejE	SDY_0900	COG4239R	848013..849038	-	341	38223	9.32	65	CytoplasmicMembrane	42-43	0.74	TMH	0	PredHel=6	Topology=i21-43o142-164i177-199o203-222i262-284o304-326i	0	0	-	Cytoplasmic Membrane
403	82776223	hypothetical protein SDY_0905 [Shigella dysenteriae Sd197]	8.408	0.7219	3	NA	183.908	NA	NA	NA	-	SDY_0905	COG0671I	854744..855493	-	249	28192.9	9.94	50	CytoplasmicMembrane	41-42	0.017	TMH	0	PredHel=5	Topology=i21-43o74-93i105-127o172-194i207-224o	0	0	-	Cytoplasmic Membrane
404	82776227	putative transport [Shigella dysenteriae Sd197]	5.13	0.8116	1	NA	112.959	NA	NA	NA	yeiO	SDY_0909	COG0477GEPR	859267..860448	-	393	42737.4	9.33	50	CytoplasmicMembrane	32-33	0.958	TMH	0	PredHel=12	Topology=i13-35o50-72i84-101o105-124i145-167o172-194i222-244o254-276i283-302o307-329i350-367o371-388i	0	0	-	Cytoplasmic Membrane
405	82776236	dihydroorotate dehydrogenase 2 [Shigella dysenteriae Sd197]	22.8933	1	11	9	343.067	305.23	0.768095	0.888956	pyrD	SDY_0918	COG0167F	866109..867119	+	336	36793.2	7.66	237	Unknown	0	0	CYT	0	PredHel=0	Topology=o	0	0	Pyrimidine metabolism	Cytoplasmic
406	82776238	hypothetical protein SDY_0920 [Shigella dysenteriae Sd197]	19.54	1	2	3	73.0512	119.204	0.600414	0.766179	-	SDY_0920	COG0633C,COG1018C,COG3217R	867832..868941	-	369	40590.7	7.58	183	Unknown	25-26	0.002	CYT	0	PredHel=0	Topology=o	0	0	-	Cytoplasmic
407	82776239	23S rRNA m(2)G2445 methyltransferase [Shigella dysenteriae Sd197]	39.9426	0.4173	NA	1	NA	8.11158	NA	NA	rlmL	SDY_0921	COG0116L,COG1092R	869185..871293	+	702	78840	8.96	50	Unknown	0	0	CYT	0	PredHel=0	Topology=o	0	0	-	Cytoplasmic
408	82776240	ABC transporter ATPase component [Shigella dysenteriae Sd197]	34.18	1	4	3	83.5572	68.1123	0.773428	0.888956	uup	SDY_0922	COG0488R	871305..873212	+	635	72118.3	5.32	118	CytoplasmicMembrane	21-22	0	CYT	0	PredHel=0	Topology=o	0	0	-	Cytoplasmic membrane
409	82776242	paraquat-inducible protein B [Shigella dysenteriae Sd197]	30.3159	1	17	5	400.382	128.054	0.0163914	0.0626971	pqiB	SDY_0924	COG3008R	874600..876240	+	546	60491.2	7.74	332	Unknown	41-42	0.002	TMH	0	PredHel=1	Topology=i16-38o	0	0	-	Cytoplasmic
410	82776243	hypothetical protein SDY_0925 [Shigella dysenteriae Sd197]	5.97	1	7	2	837.181	258.102	0.117508	0.272406	ymbA	SDY_0925	COG3009S	876252..876800	+	182	19978.8	5.08	201	Unknown	14-15	0.005	CYT	0	PredHel=0	Topology=o	0	0	-	Cytoplasmic
411	82776244	ribosome modulation factor [Shigella dysenteriae Sd197]	4.24	0.983	1	3	165.533	449.752	0.28513	0.489279	rmf	SDY_0926	COG3130J	877056..877223	+	55	6507.24	10.86	55	Unknown	0	0	CYT	0	PredHel=0	Topology=i	49-50	0	-	Cytoplasmic
412	82776245	3-hydroxydecanoyl-(acyl carrier protein) dehydratase [Shigella dysenteriae Sd197]	10.65	1	47	35	3150.97	2551.6	0.309005	0.509605	fabA	SDY_0927	COG0764I	877293..877811	-	172	18968.4	6.13	155	Cytoplasmic	0	0	CYT	0	PredHel=0	Topology=o	31-32	0	Fatty acid biosynthesis	Cytoplasmic
413	82776246	hypothetical protein SDY_0929 [Shigella dysenteriae Sd197]	9.13	0.9863	1	NA	77.1319	NA	NA	NA	ycbG	SDY_0929	COG3120S	879851..880303	+	150	17682	9.52	55	Cytoplasmic	0	0	CYT	0	PredHel=0	Topology=o	0	0	-	Cytoplasmic
414	82776247	outer membrane protein A [Shigella dysenteriae Sd197]	17.05	1	371	179	15536.2	8151.21	1.24345e-13	6.9181e-12	ompA	SDY_0930	COG2885M	880379..881431	-	350	37493.5	5.6	2274	OuterMembrane	21-22	1	SpI	21-22	PredHel=0	Topology=o	0	1	-	Outer membrane
415	82776252	hypothetical protein SDY_0936 [Shigella dysenteriae Sd197]	3.98	0.9975	NA	3	NA	583.774	NA	NA	yccF	SDY_0936	COG3304S	886550..886996	-	148	16402	9.74	84	CytoplasmicMembrane	30-31	0.128	TMH	0	PredHel=3	Topology=o15-37i77-99o103-125i	0	0	-	Cytoplasmic Membrane
416	82776253	DNA helicase IV [Shigella dysenteriae Sd197]	43.0285	0.4809	NA	1	NA	8.67746	NA	NA	helD	SDY_0937	COG0210L	887119..889173	+	684	78077.4	8.12	50	CytoplasmicMembrane	20-21	0	CYT	0	PredHel=0	Topology=o	0	0	-	Cytoplasmic
417	82776256	hypothetical protein SDY_0940 [Shigella dysenteriae Sd197]	8.85	1	42	21	3388.46	1842.34	0.0174467	0.0655403	-	SDY_0940	COG1832R	890513..891007	+	164	17763.1	5.36	355	Cytoplasmic	23-24	0.508	CYT	0	PredHel=0	Topology=o	0	0	-	Cytoplasmic
418	82776258	hypothetical protein SDY_0942 [Shigella dysenteriae Sd197]	19.6167	1	3	3	109.192	118.643	0.93337	0.975853	yccW	SDY_0942	COG1092R	891427..892623	-	398	44860	7.6	88	Cytoplasmic	37-38	0	CYT	0	PredHel=0	Topology=o	0	0	-	Cytoplasmic
419	82776259	hypothetical protein SDY_0943 [Shigella dysenteriae Sd197]	6.4875	0.9864	1	1	108.472	118.051	0.961502	0.975853	-	SDY_0943	COG1254C	892718..892996	+	92	10299.4	8.66	173	Cytoplasmic	16-17	0.001	CYT	0	PredHel=0	Topology=o	0	0	Glycolysis / Gluconeogenesis	Cytoplasmic
420	82776262	hydrogenase-1 small subunit [Shigella dysenteriae Sd197]	9.82	0.9562	NA	2	NA	151.203	NA	NA	hyaA	SDY_0947	COG1740C	894797..895915	+	372	41299	6.74	62	Unknown (This protein may have multiple localization sites.)	45-46	0.632	SpI	45-46	PredHel=2	Topology=i20-39o326-348i	45-46	0	Trinitrotoluene degradation	Cytoplasmic Membrane
421	82776263	hydrogenase 1 large subunit [Shigella dysenteriae Sd197]	33.143	1	NA	6	NA	140.557	NA	NA	hyaB	SDY_0948	COG0374C	895912..897618	+	568	63585	5.7	141	Periplasmic	0	0	CYT	0	PredHel=0	Topology=o	0	0	Trinitrotoluene degradation	Periplasmic
422	82776267	third cytochrome oxidase, subunit I [Shigella dysenteriae Sd197]	11.64	1	NA	3	NA	200.107	NA	NA	appC	SDY_0953	COG1271C	900384..901928	+	514	57943	6.37	201	CytoplasmicMembrane	41-42	0	TMH	0	PredHel=9	Topology=o20-42i54-76o96-118i125-147o186-208i215-237o387-409i421-443o466-488i	0	0	-	Cytoplasmic Membrane
423	82776271	cryptic autophosphorylating protein tyrosine kinase Etk [Shigella dysenteriae Sd197]	39.16	1	11	5	200.561	96.457	0.172422	0.349411	yccC	SDY_0957	COG0489D,COG3206M	904685..906865	-	726	81351	6.3	57	CytoplasmicMembrane	58-59	0.001	CYT	0	PredHel=2	Topology=o33-52i425-447o	0	0	-	Cytoplasmic Membrane
424	82776274	hypothetical protein SDY_0960 [Shigella dysenteriae Sd197]	34.77	0.9962	1	NA	20.4568	NA	NA	NA	ymcA	SDY_0960	-	908504..910600	-	698	78853	5.89	94	OuterMembrane	21-22	1	SpI	21-22	PredHel=0	Topology=o	0	1	-	Cytoplasmic Membrane
425	82776275	hypothetical protein SDY_0961 [Shigella dysenteriae Sd197]	9.02	0.9988	NA	2	NA	171.947	NA	NA	ymcB	SDY_0961	-	910600..911346	-	248	27275	5.34	71	Unknown	22-23	0.99	SpI	22-23	PredHel=0	Topology=o	0	0	-	Periplasmic
426	82776276	putative regulator [Shigella dysenteriae Sd197]	8.33	0.8209	NA	1	NA	76.5136	NA	NA	ymcC	SDY_0962	-	911343..911987	-	214	24376.9	6.08	50	Unknown	24-25	0.997	SpII	15-16	PredHel=0	Topology=o	0	0	-	Cytoplasmic Membrane
427	82776278	cold shock-like protein [Shigella dysenteriae Sd197]	5.27333	0.4779	1	NA	64.7065	NA	NA	NA	cspH	SDY_0964	COG1278K	912841..913053	-	70	7719.71	10.28	50	Unknown	0	0	CYT	0	PredHel=0	Topology=i	21-22	0	-	Cytoplasmic
428	82776281	periplasmic sensory protein associated with the TorRS two-component regulatory system [Shigella dysenteriae Sd197]	15.05	0.4783	1	NA	22.6913	NA	NA	NA	torT	SDY_0968	COG1879G	917512..918540	+	342	37893.3	9.1	50	Periplasmic	18-19	1	SpI	18-19	PredHel=0	Topology=o	0	0	-	Periplasmic
429	82776285	curved DNA-binding protein CbpA [Shigella dysenteriae Sd197]	12.1	1	22	38	1298.17	2438.32	0.0197068	0.0707364	cbpA	SDY_0974	COG2214O	924045..924965	-	306	34434.6	6.22	292	Cytoplasmic	0	0	CYT	0	PredHel=0	Topology=o	0	0	-	Cytoplasmic
430	82776289	glucose-1-phosphatase/inositol phosphatase [Shigella dysenteriae Sd197]	20.84	1	328	166	11237.6	6184.49	5.71665e-11	1.84136e-09	agp	SDY_0978	-	927854..929095	+	413	45685.1	5.38	1590	Periplasmic	22-23	1	SpI	22-23	PredHel=0	Topology=o	0	0	Glycolysis / Gluconeogenesis	Periplasmic
431	82776290	hypothetical protein SDY_0979 [Shigella dysenteriae Sd197]	5.08667	1	31	119	4351.35	18163.8	2.67364e-14	1.55835e-12	yccJ	SDY_0979	-	929133..929360	-	75	8524.14	4.7	869	Unknown	0	0	CYT	0	PredHel=0	Topology=i	0	0	-	Cytoplasmic
432	82776291	TrpR binding protein WrbA [Shigella dysenteriae Sd197]	9.94	1	155	403	11133.7	31478.4	7.9913e-30	7.52412e-28	wrbA	SDY_0980	COG0655R	929381..929977	-	198	20874.7	5.59	2028	Unknown	0	0.001	CYT	0	PredHel=0	Topology=o	0	0	-	Cytoplasmic
433	82776294	hypothetical protein SDY_0983 [Shigella dysenteriae Sd197]	13.45	0.4478	1	NA	23.7716	NA	NA	NA	-	SDY_0983	COG0778C	932460..933050	-	196	21636.6	5.93	50	Unknown	19-20	0.009	CYT	0	PredHel=0	Topology=o	0	0	-	Cytoplasmic
434	82776299	major sodium/proline symporter [Shigella dysenteriae Sd197]	10.19	0.9947	3	NA	209.091	NA	NA	NA	putP	SDY_0990	COG0591ER	941275..942783	+	502	54315.2	8.46	85	CytoplasmicMembrane	22-23	0.004	TMH	0	PredHel=12	Topology=i7-26o66-88i125-147o162-184i191-213o233-255i275-297o329-351i372-391o401-423i428-450o455-473i	0	0	-	Outer membrane
435	82776310	putative oxidoreductase component [Shigella dysenteriae Sd197]	8.76	1	10	12	815.064	1063.58	0.557337	0.739891	ycdY	SDY_1002	COG3381R	949611..950165	-	184	20701.5	4.24	137	Unknown	0	0	CYT	0	PredHel=0	Topology=o	0	0	-	Cytoplasmic
436	82776311	putative hydrolase [Shigella dysenteriae Sd197]	12.4575	0.9999	6	5	343.853	311.594	0.850485	0.942929	ycdX	SDY_1003	COG1387ER	950189..950926	-	245	26817.3	5.63	60	Cytoplasmic	16-17	0	CYT	0	PredHel=0	Topology=o	0	0	-	Cytoplasmic
437	82776312	putative dehydrogenase [Shigella dysenteriae Sd197]	16.63	1	39	12	1674.43	560.251	0.000399913	0.00294876	ycdW	SDY_1004	COG0111HE	950981..951958	-	325	36968	7.76	241	Cytoplasmic	0	0	CYT	0	PredHel=0	Topology=o	0	0	-	Cytoplasmic
438	82776329	outer membrane receptor FepA [Shigella dysenteriae Sd197]	42.17	1	3	NA	50.7941	NA	NA	NA	iroN	SDY_1022	COG4771P	963985..966162	+	725	79351	5.78	73	OuterMembrane	24-25	0.976	SpI	24-25	PredHel=0	Topology=o	0	4	-	Outer Membrane
439	82776332	putative ABC transporter protein [Shigella dysenteriae Sd197]	47.2068	0.998	1	3	15.0674	49.2426	0.28513	0.489279	iroC	SDY_1025	COG1132V	968581..972240	-	1219	131744	7.4	73	CytoplasmicMembrane	42-43	0.656	CYT	0	PredHel=11	Topology=i27-49o64-83i138-160o165-182i243-265o280-302i646-668o683-705i755-777o787-809i868-890o	0	0	-	Outer membrane
440	82776333	putative glycosyl transferase [Shigella dysenteriae Sd197]	8.89	0.4046	1	NA	32.4953	NA	NA	NA	iroB	SDY_1026	COG1819GC	972380..973495	-	371	40372	6.18	66	Unknown	21-22	0.452	CYT	0	PredHel=0	Topology=o	0	0	-	Cytoplasmic
441	82776340	hypothetical protein SDY_1033 [Shigella dysenteriae Sd197]	8.08	1	8	3	706.927	287.552	0.162921	0.33742	-	SDY_1033	COG3443R	977103..977753	-	216	24718.9	6.11	119	Unknown	23-24	0.998	SpI	23-24	PredHel=0	Topology=o	0	0	-	Cytoplasmic membrane
442	82776342	putative sulfite oxidase subunit YedY [Shigella dysenteriae Sd197]	16.138	0.9954	5	1	220.198	46.2538	0.121048	0.275315	-	SDY_1035	COG2041R	978646..979650	-	334	37365.4	8.91	50	Unknown	44-45	1	SpI	44-45	PredHel=0	Topology=o	44-45	0	-	Cytoplasmic
443	82776352	DNA cytosine methylase [Shigella dysenteriae Sd197]	26.37	0.99	NA	2	NA	58.2973	NA	NA	dcm	SDY_1045	COG0270L	983685..985103	+	472	53672	8.93	54	Cytoplasmic	19-20	0	CYT	0	PredHel=0	Topology=o	0	0	Methionine metabolism	Cytoplasmic
444	82776353	DNA mismatch endonuclease, patch repair protein [Shigella dysenteriae Sd197]	6.87	0.3871	NA	1	NA	43.7482	NA	NA	vsr	SDY_1046	COG3727L	985084..985554	+	156	17957.9	6.65	50	Cytoplasmic	44-45	0	CYT	0	PredHel=0	Topology=o	0	0	-	Cytoplasmic
445	82776358	mannosyl-3-phosphoglycerate phosphatase [Shigella dysenteriae Sd197]	12.1	1	14	3	826.111	192.48	0.0114407	0.0462159	-	SDY_1051	COG0561R,COG3769R	989676..990491	-	271	30483.2	4.93	166	Cytoplasmic	0	0	CYT	0	PredHel=0	Topology=o	0	0	-	Cytoplasmic
446	82776359	hypothetical protein SDY_1052 [Shigella dysenteriae Sd197]	3.21	0.9999	7	NA	1556.85	NA	NA	NA	-	SDY_1052	-	990789..991031	-	80	9182.65	4.81	176	Unknown	0	0	CYT	0	PredHel=0	Topology=i	0	0	-	Cytoplasmic
447	82776367	hypothetical protein SDY_1060 [Shigella dysenteriae Sd197]	4.82	0.9975	1	1	112.432	160.679	0.961502	0.975853	-	SDY_1060	COG0500QR	996338..996769	+	143	15559.1	7.83	57	Unknown	15-16	0	CYT	0	PredHel=0	Topology=o	15-16	0	-	Cytoplasmic
448	82776378	hypothetical protein SDY_1072 [Shigella dysenteriae Sd197]	7.39429	1	10	22	965.605	2310.04	0.0205579	0.0731479	-	SDY_1072	COG3228S	1005276..1006112	+	278	31682.5	4.59	259	Cytoplasmic	0	0	CYT	0	PredHel=0	Topology=o	0	0	-	Cytoplasmic
449	82776390	hypothetical protein SDY_1085 [Shigella dysenteriae Sd197]	4.43	0.997	2	1	320.992	174.737	0.604055	0.766179	yedF	SDY_1085	COG0425O	1013682..1013915	-	77	8725	4.83	116	Unknown	0	0	CYT	0	PredHel=0	Topology=o	0	0	-	Cytoplasmic
450	82776391	putative inner membrane protein [Shigella dysenteriae Sd197]	11.7667	0.4181	2	NA	50.7402	NA	NA	NA	yedE	SDY_1086	COG2391R	1013912..1015117	-	401	44458.3	10.01	50	CytoplasmicMembrane	33-34	0.221	TMH	0	PredHel=10	Topology=i21-43o81-103i116-138o148-170i197-214o224-246i258-280o284-306i319-341o361-383i	90-91	0	-	Cytoplasmic Membrane
451	82776392	hypothetical protein SDY_1087 [Shigella dysenteriae Sd197]	9.63	1	9	4	667.286	317.725	0.206021	0.395871	yedD	SDY_1087	-	1015304..1015717	+	137	15130	4.87	165	Unknown	19-20	0.996	SpII	15-16	PredHel=0	Topology=o	0	0	-	Outer Membrane
452	82776393	cytoplasmic alpha-amylase [Shigella dysenteriae Sd197]	18.45	1	30	5	1160.97	210.284	5.64848e-05	0.00055756	amyA	SDY_1088	COG0366G	1015751..1017238	-	495	56583.2	4.49	245	Cytoplasmic	0	0	CYT	0	PredHel=0	Topology=o	0	0	Starch and sucrose metabolism	Cytoplasmic
453	82776400	cystine transporter subunit [Shigella dysenteriae Sd197]	20.05	1	139	131	4949.9	5072.83	0.941188	0.975853	fliY	SDY_1097	COG0834ET	1023942..1024742	+	266	29004.1	6.77	617	Periplasmic	29-30	1	SpI	29-30	PredHel=0	Topology=o	0	0	-	Periplasmic
454	82776408	phosphatidylglycerophosphate synthetase [Shigella dysenteriae Sd197]	5.6	0.8065	1	NA	102.828	NA	NA	NA	pgsA	SDY_1106	COG0558I	1032286..1032834	+	182	20699.9	8.89	50	CytoplasmicMembrane	34-35	0.536	TMH	0	PredHel=4	Topology=i7-29o33-52i121-143o147-169i	0	0	Glycerophospholipid metabolism	Cytoplasmic Membrane
455	82776409	hypothetical protein SDY_1110 [Shigella dysenteriae Sd197]	8.615	1	5	2	414.391	180.139	0.296351	0.496216	yecA	SDY_1110	COG3318R	1033484..1034149	+	221	24980.3	4.55	155	Cytoplasmic	0	0	CYT	0	PredHel=0	Topology=o	0	0	-	Cytoplasmic
456	82776411	hypothetical protein SDY_1112 [Shigella dysenteriae Sd197]	2.67	0.9975	9	8	2397.58	2320.52	0.918787	0.975853	yecH	SDY_1112	-	1035614..1035853	+	79	8617.3	5.63	117	Unknown	0	0	CYT	0	PredHel=0	Topology=o	0	0	-	Cytoplasmic
457	82776412	ferritin [Shigella dysenteriae Sd197]	6.71	1	52	76	5533.2	8793.96	0.0120614	0.0485629	ftn	SDY_1113	COG1528P	1035891..1036388	-	165	19423.1	4.77	361	Cytoplasmic	0	0	CYT	0	PredHel=0	Topology=o	0	0	-	Cytoplasmic
458	82776415	ferritin-like protein [Shigella dysenteriae Sd197]	11.62	0.9994	NA	3	NA	200.331	NA	NA	yecI	SDY_1116	COG1528P	1038290..1038793	+	167	18974	5.17	81	Cytoplasmic	47-48	0	CYT	0	PredHel=0	Topology=o	0	0	-	Cytoplasmic
459	82776416	hypothetical protein SDY_1117 [Shigella dysenteriae Sd197]	5.74	1	7	4	870.727	541.055	0.428415	0.63454	-	SDY_1117	-	1038872..1039123	-	83	9122.25	4.88	107	Cytoplasmic	0	0	CYT	0	PredHel=0	Topology=o	0	0	-	Cytoplasmic
460	82776419	L-arabinose-binding periplasmic protein [Shigella dysenteriae Sd197]	21.18	0.9999	3	5	81.0274	183.271	0.421347	0.629705	araF	SDY_1120	COG1879G	1040222..1041211	+	329	35526	6.47	149	Periplasmic	23-24	1	SpI	23-24	PredHel=0	Topology=o	0	0	-	Periplasmic
461	82776424	hypothetical protein SDY_1125 [Shigella dysenteriae Sd197]	3.7	0.9998	10	5	1929.33	1047.84	0.246192	0.446489	-	SDY_1125	-	1046365..1046706	-	113	12392	8.62	115	Unknown	20-21	1	SpI	20-21	PredHel=1	Topology=i5-27o	0	0	-	Cytoplasmic membrane
462	82776430	protease 2 [Shigella dysenteriae Sd197]	30.91	0.9935	NA	1	NA	24.9553	NA	NA	ptrB	SDY_1131	COG1770E	1049780..1051840	-	686	79520	5.71	59	Unknown (This protein may have multiple localization sites.)	16-17	0	CYT	0	PredHel=0	Topology=o	0	0	-	Cytoplasmic
463	82776431	hypothetical protein SDY_1132 [Shigella dysenteriae Sd197]	11.07	1	15	8	967.474	561.094	0.194659	0.385726	yebE	SDY_1132	COG2979S	1052049..1052708	-	219	23788	5.13	281	Cytoplasmic	23-24	0.743	SpI	23-24	PredHel=2	Topology=o26-45i52-74o	45-46	0	-	Cytoplasmic membrane
464	82776432	hypothetical protein SDY_1133 [Shigella dysenteriae Sd197]	6.82	1	15	1	1570.37	93.1583	0.000763244	0.00507723	yebF	SDY_1133	-	1053032..1053400	-	122	13368.7	8.81	397	Unknown	25-26	1	SpI	25-26	PredHel=0	Topology=i	0	0	-	Cytoplasmic membrane
465	82776434	phosphoribosylglycinamide formyltransferase 2 [Shigella dysenteriae Sd197]	15.21	1	1	24	23.3915	1225.11	1.80654e-06	2.45689e-05	purT	SDY_1135	COG0027F	1053879..1055057	+	392	42610	5.4	170	Cytoplasmic	24-25	0.006	CYT	0	PredHel=0	Topology=o	0	0	Purine metabolism	Cytoplasmic
466	82776435	keto-hydroxyglutarate-aldolase/keto-deoxy-phosphogluconate aldolase [Shigella dysenteriae Sd197]	11.8423	1	56	58	3376.36	3802.65	0.580837	0.766179	eda	SDY_1136	COG0800G	1055113..1055754	-	213	22326.1	5.95	340	Cytoplasmic	0	0	CYT	0	PredHel=0	Topology=o	0	0	Pentose phosphate pathway	Cytoplasmic
467	82776436	phosphogluconate dehydratase [Shigella dysenteriae Sd197]	22.965	1	6	9	186.544	304.247	0.364246	0.569649	edd	SDY_1137	COG0129EG	1055791..1057602	-	603	64626.4	5.87	98	CytoplasmicMembrane	30-31	0	CYT	0	PredHel=0	Topology=o	0	0	Pentose phosphate pathway	Cytoplasmic
468	82776437	glucose-6-phosphate 1-dehydrogenase [Shigella dysenteriae Sd197]	27.27	1	114	99	2984.8	2818.66	0.595529	0.766179	zwf	SDY_1138	COG0364G	1057837..1059312	-	491	55702.3	5.56	954	Cytoplasmic	0	0	CYT	0	PredHel=0	Topology=o	0	0	Pentose phosphate pathway	Cytoplasmic
469	82776440	pyruvate kinase [Shigella dysenteriae Sd197]	27.33	1	61	77	1593.62	2187.48	0.0775648	0.199872	pykA	SDY_1141	COG0469G	1060646..1062088	+	480	51385.1	6.24	478	Cytoplasmic	42-43	0.003	CYT	0	PredHel=0	Topology=o	6-7	0	Glycolysis / Gluconeogenesis	Cytoplasmic
470	82776441	lipid A biosynthesis (KDO)2-(lauroyl)-lipid IVA acyltransferase [Shigella dysenteriae Sd197]	11.43	0.6804	1	NA	42.5025	NA	NA	NA	msbB	SDY_1142	COG1560M	1062219..1063190	-	323	37381.9	9.69	63	CytoplasmicMembrane	37-38	0.002	CYT	0	PredHel=1	Topology=i24-41o	66-67	0	Lipopolysaccharide biosynthesis	Cytoplasmic membrane
471	82776447	Holliday junction DNA helicase motor protein [Shigella dysenteriae Sd197]	4.64	0.98	2	NA	300.555	NA	NA	NA	ruvA	SDY_1148	COG0632L	1068362..1068973	-	203	22112.9	5.72	50	Unknown	0	0	CYT	0	PredHel=0	Topology=o	0	0	-	Cytoplasmic
472	82776450	hypothetical protein SDY_1151 [Shigella dysenteriae Sd197]	11.07	1	7	20	451.488	1402.74	0.00733968	0.0329267	yebC	SDY_1151	COG0217S	1070408..1071148	-	246	26421.4	4.71	152	Cytoplasmic	0	0	CYT	0	PredHel=0	Topology=o	0	0	-	Cytoplasmic
473	82776452	aspartyl-tRNA synthetase [Shigella dysenteriae Sd197]	36.825	1	153	147	2966.5	3099.33	0.806516	0.920015	aspS	SDY_1153	COG0173J	1071747..1073519	-	590	65882.8	5.54	903	Cytoplasmic	0	0	CYT	0	PredHel=0	Topology=o	0	0	Alanine and aspartate metabolism	Cytoplasmic
474	82776468	hypothetical protein SDY_1169 [Shigella dysenteriae Sd197]	15.21	0.998	NA	3	NA	152.833	NA	NA	yecO	SDY_1169	COG0500QR	1084147..1084890	+	247	27957	5.47	58	Cytoplasmic	16-17	0	CYT	0	PredHel=0	Topology=o	4-5	0	-	Cytoplasmic
475	82776469	putative enzyme [Shigella dysenteriae Sd197]	17.02	1	4	1	167.802	42.9035	0.205464	0.395871	yecP	SDY_1170	COG0500QR	1084887..1085858	+	323	37025.3	6.13	59	Cytoplasmic	0	0	CYT	0	PredHel=0	Topology=o	0	0	-	Cytoplasmic
476	82776476	copper homeostasis protein CutC [Shigella dysenteriae Sd197]	11.815	1	20	13	1208.63	854.285	0.306137	0.50912	cutC	SDY_1178	COG3142P	1092199..1092945	-	248	26615.5	5.9	386	Unknown	21-22	0	CYT	0	PredHel=0	Topology=o	0	0	-	Cytoplasmic
477	82776478	arginyl-tRNA synthetase [Shigella dysenteriae Sd197]	33.1369	1	56	70	1206.62	1640.13	0.102656	0.247463	argS	SDY_1180	COG0018J	1093741..1095474	+	577	64684.4	5.32	357	Cytoplasmic	0	0	CYT	0	PredHel=0	Topology=o	0	0	Arginine and proline metabolism	Cytoplasmic
478	82776488	universal stress protein UspC [Shigella dysenteriae Sd197]	6.24	0.996	1	2	76.583	247.855	0.524247	0.709037	yecG	SDY_1192	COG0589T	1104628..1105056	+	142	15797	5.26	71	Cytoplasmic	21-22	0.326	CYT	0	PredHel=0	Topology=o	0	0	-	Cytoplasmic
479	82776489	trehalose-6-phosphate synthase [Shigella dysenteriae Sd197]	23.03	1	21	4	651.06	134.853	0.00123039	0.00756781	otsA	SDY_1193	COG0380G	1105063..1106487	-	474	53609.2	6.37	132	Unknown	34-35	0.025	CYT	0	PredHel=0	Topology=o	34-35	0	Starch and sucrose metabolism	Cytoplasmic
480	82776500	cell division topological specificity factor MinE [Shigella dysenteriae Sd197]	7.0675	1	22	8	2222.56	878.856	0.0177424	0.0656886	minE	SDY_1205	COG0851D	1116391..1116657	-	88	10234.6	5.15	121	Cytoplasmic	0	0	CYT	0	PredHel=0	Topology=o	0	0	-	Cytoplasmic
481	82776501	cell division inhibitor MinD [Shigella dysenteriae Sd197]	15.56	1	6	16	275.32	798.369	0.0218139	0.0767246	minD	SDY_1206	COG2894D	1116661..1117473	-	270	29612.9	5.25	137	Cytoplasmic	24-25	0.003	CYT	0	PredHel=0	Topology=o	24-25	0	-	Cytoplasmic
482	82776502	septum formation inhibitor [Shigella dysenteriae Sd197]	11.97	1	4	NA	238.595	NA	NA	NA	minC	SDY_1207	COG0850D	1117497..1118192	-	231	24744.5	6.38	50	Cytoplasmic	22-23	0.004	CYT	0	PredHel=0	Topology=o	0	0	-	Cytoplasmic
483	82776505	hypothetical protein SDY_1210 [Shigella dysenteriae Sd197]	7.08	1	7	3	705.928	328.166	0.246955	0.446489	ycgK	SDY_1210	-	1120158..1120559	-	133	14806.1	9.4	181	Unknown	22-23	1	SpI	22-23	PredHel=0	Topology=o	0	1	-	Cytoplasmic membrane
484	82776506	hypothetical protein SDY_1211 [Shigella dysenteriae Sd197]	8.99857	0.9964	NA	4	NA	343.885	NA	NA	ycgL	SDY_1211	COG3100S	1120766..1121092	+	108	12459	9.16	52	Unknown	20-21	0	CYT	0	PredHel=0	Topology=o	0	0	-	Cytoplasmic
485	82776507	hypothetical protein SDY_1212 [Shigella dysenteriae Sd197]	7.91	0.9958	4	NA	359.544	NA	NA	NA	-	SDY_1212	COG0179Q	1121164..1121823	+	219	23632.2	5.88	67	Unknown	0	0	CYT	0	PredHel=0	Topology=o	0	0	-	Cytoplasmic
486	82776516	disulfide bond formation protein B [Shigella dysenteriae Sd197]	5.1	0.9595	3	4	393.58	584.29	0.639425	0.800263	dsbB	SDY_1222	COG1495O	1127260..1127790	-	176	20141.5	8.8	50	CytoplasmicMembrane	24-25	0.885	TMH	0	PredHel=4	Topology=i13-32o42-64i71-89o145-162i	24-25	0	-	Cytoplasmic membrane
487	82776517	sodium/proton antiporter [Shigella dysenteriae Sd197]	12.58	1	7	2	397.295	123.263	0.117508	0.272406	nhaB	SDY_1223	COG3067P	1127936..1129477	-	513	56921	5.95	124	CytoplasmicMembrane	44-45	0	TMH	0	PredHel=12	Topology=o26-48i61-80o95-117i122-144o148-165i197-219o239-261i299-331o346-368i389-411o453-472i479-501o	0	0	-	Cytoplasmic Membrane
488	82776518	fatty acid metabolism regulator [Shigella dysenteriae Sd197]	12.39	1	4	7	230.484	438.652	0.308528	0.509605	fadR	SDY_1224	COG2186K	1129699..1130418	+	239	26967.6	6.51	171	Unknown	0	0	CYT	0	PredHel=0	Topology=o	0	0	-	Cytoplasmic
489	82776519	hypothetical protein SDY_1225 [Shigella dysenteriae Sd197]	21.843	1	13	NA	424.939	NA	NA	NA	ycgB	SDY_1225	COG2719S	1130470..1132002	-	510	60739.6	5.73	149	Cytoplasmic	0	0	CYT	0	PredHel=0	Topology=o	0	0	-	Cytoplasmic
490	82776520	D-amino acid dehydrogenase small subunit [Shigella dysenteriae Sd197]	20.9175	1	21	3	716.812	111.164	0.000448781	0.00326969	dadA	SDY_1226	COG0665E	1132332..1133630	+	432	47651.6	6.17	257	Cytoplasmic	23-24	0.098	TMH	0	PredHel=0	Topology=o	0	0	Phenylalanine metabolism	Cytoplasmic
491	82776525	L,D-carboxypeptidase A [Shigella dysenteriae Sd197]	9.77	1	2	10	145.05	794.692	0.0151352	0.0588112	ldcA	SDY_1232	COG1619V	1138793..1139707	-	304	33574.3	5.81	149	Unknown	18-19	0.002	CYT	0	PredHel=0	Topology=o	0	0	-	Cytoplasmic
492	82776530	hypothetical protein SDY_1237 [Shigella dysenteriae Sd197]	10.28	0.9975	1	1	60.5855	75.3378	0.961502	0.975853	-	SDY_1237	COG0500QR	1144506..1145087	-	193	22435	9.44	99	Unknown	24-25	0	CYT	0	PredHel=0	Topology=o	0	0	-	Cytoplasmic
493	82776543	translation-associated GTPase [Shigella dysenteriae Sd197]	19.24	1	27	39	1001.97	1573.81	0.0791176	0.203445	ychF	SDY_1252	COG0012J	1158812..1159903	-	363	39665.8	4.87	279	Cytoplasmic	0	0	CYT	0	PredHel=0	Topology=o	0	0	-	Cytoplasmic
494	82776544	peptidyl-tRNA hydrolase [Shigella dysenteriae Sd197]	13.01	1	8	3	439.001	179.035	0.162921	0.33742	pth	SDY_1253	COG0193J	1160020..1160604	-	194	21137.6	9.04	108	CytoplasmicMembrane	17-18	0.339	CYT	0	PredHel=0	Topology=o	0	0	-	Cytoplasmic
495	82776547	ribose-phosphate pyrophosphokinase [Shigella dysenteriae Sd197]	13.67	1	66	74	3447.24	4202.97	0.279639	0.489279	prsA	SDY_1256	COG0462FE	1163019..1163966	-	315	34216.9	5.23	569	Cytoplasmic	16-17	0	CYT	0	PredHel=0	Topology=o	0	0	Pentose phosphate pathway	Cytoplasmic
496	82776549	outer membrane lipoprotein LolB [Shigella dysenteriae Sd197]	17.32	1	20	6	824.476	268.966	0.0100666	0.0419097	lolB	SDY_1258	COG3017M	1164968..1165591	-	207	23596	8.78	138	Unknown	23-24	0.615	SpII	21-22	PredHel=0	Topology=o	0	0	-	Cytoplasmic membrane
497	82776551	peptide chain release factor 1 [Shigella dysenteriae Sd197]	21.8	1	13	11	425.778	391.769	0.809314	0.920633	prfA	SDY_1260	COG0216J	1167103..1168185	+	360	40515.7	5.15	172	Cytoplasmic	0	0	CYT	0	PredHel=0	Topology=o	0	0	-	Cytoplasmic
498	82776552	N5-glutamine S-adenosyl-L-methionine-dependent methyltransferase [Shigella dysenteriae Sd197]	12.18	0.9741	1	2	46.3218	124.188	0.524247	0.709037	hemK	SDY_1261	COG2890J	1168185..1169018	+	277	31044.9	4.86	50	Cytoplasmic	0	0	CYT	0	PredHel=0	Topology=o	0	0	-	Cytoplasmic
499	82776555	2-dehydro-3-deoxyphosphooctonate aldolase [Shigella dysenteriae Sd197]	16.1055	1	63	63	2792.94	3037.1	0.701452	0.838946	kdsA	SDY_1264	COG2877M	1170256..1171110	+	284	30831.5	6.32	419	Cytoplasmic	0	0	CYT	0	PredHel=0	Topology=o	0	0	Lipopolysaccharide biosynthesis	Cytoplasmic
500	82776560	cation transport regulator [Shigella dysenteriae Sd197]	5.1925	0.9977	2	NA	274.378	NA	NA	NA	chaB	SDY_1269	COG4572R	1173917..1174147	+	76	8939	6.5	50	Unknown	21-22	0	CYT	0	PredHel=0	Topology=o	0	0	-	Cytoplasmic
501	82776562	hypothetical protein SDY_1271 [Shigella dysenteriae Sd197]	4	1	17	10	3034.48	1941.03	0.2417	0.442875	ychN	SDY_1271	COG1553P	1175044..1175397	-	117	12692.3	5.02	233	Unknown	20-21	0	CYT	0	PredHel=0	Topology=o	0	0	-	Cytoplasmic
502	82776565	transcriptional regulator NarL [Shigella dysenteriae Sd197]	10.98	1	30	15	1950.81	1060.67	0.0445501	0.13396	narL	SDY_1275	COG2197TK	1177738..1178388	-	216	23925.9	5.73	194	Cytoplasmic	0	0	CYT	0	PredHel=0	Topology=o	0	0	-	Cytoplasmic
503	82776566	nitrate/nitrite sensor protein NarX [Shigella dysenteriae Sd197]	29.45	0.9983	NA	2	NA	52.638	NA	NA	narX	SDY_1276	COG3850T	1178381..1180177	-	598	67082.5	6.18	64	CytoplasmicMembrane	33-34	0.988	SpI	33-34	PredHel=2	Topology=o15-37i152-174o	0	0	Two-component system - General	Cytoplasmic Membrane
504	82776568	nitrite extrusion protein [Shigella dysenteriae Sd197]	9.36	0.9072	1	NA	69.2027	NA	NA	NA	narK	SDY_1278	COG2223P	1180516..1181907	+	463	49633.3	9.68	62	CytoplasmicMembrane	59-60	0.001	TMH	0	PredHel=12	Topology=i38-60o75-97i104-123o133-155i176-198o213-235i256-278o288-310i323-340o355-377i404-421o436-458i	0	0	-	Outer membrane
505	82776569	nitrate reductase 1, alpha subunit [Shigella dysenteriae Sd197]	60.2347	1	28	13	331.9	167.568	0.0335137	0.107384	narG	SDY_1279	COG5013C	1182300..1186043	+	1247	140432	6.05	362	Unknown	0	0	CYT	0	PredHel=0	Topology=o	19-20	1	Nitrogen metabolism	Cytoplasmic
506	82776570	nitrate reductase 1, beta subunit [Shigella dysenteriae Sd197]	28.7311	1	17	18	422.466	486.422	0.710552	0.838946	narH	SDY_1280	COG1140C	1186040..1187578	+	512	58068.2	6.36	333	Cytoplasmic	31-32	0	CYT	0	PredHel=0	Topology=o	0	0	Nitrogen metabolism	Cytoplasmic
507	82776572	cryptic nitrate reductase 2, gamma subunit [Shigella dysenteriae Sd197]	4.41	0.986	1	1	159.637	69.0322	0.961502	0.975853	narI	SDY_1282	COG2181C	1188285..1188962	+	225	25574	9.73	55	CytoplasmicMembrane	31-32	0	TMH	0	PredHel=5	Topology=o4-26i47-69o89-108i127-149o184-206i	0	0	Nitrogen metabolism	Cytoplasmic Membrane
508	82776573	formyltetrahydrofolate deformylase [Shigella dysenteriae Sd197]	13.775	1	6	4	310.997	214.86	0.599639	0.766179	purU	SDY_1284	COG0788F	1189567..1190409	-	280	31967.6	6.5	174	Cytoplasmic	0	0	CYT	0	PredHel=0	Topology=o	0	0	Glyoxylate and dicarboxylate metabolism	Cytoplasmic
509	82776577	UTP--glucose-1-phosphate uridylyltransferase subunit GalU [Shigella dysenteriae Sd197]	12.524	1	47	56	2679.48	3471.67	0.217072	0.413857	galU	SDY_1288	COG1210M	1193243..1194151	+	302	32941.1	5.11	639	Cytoplasmic	0	0.102	CYT	0	PredHel=0	Topology=o	0	0	Pentose and glucuronate interconversions	Cytoplasmic
510	82776578	global DNA-binding transcriptional dual regulator H-NS [Shigella dysenteriae Sd197]	10.45	1	182	206	12435.1	15305.4	0.0580677	0.160803	hns	SDY_1289	COG2916R	1194295..1194708	-	137	15539	5.44	1332	Cytoplasmic	0	0	CYT	0	PredHel=0	Topology=o	0	0	-	Cytoplasmic
511	82776579	thymidine kinase [Shigella dysenteriae Sd197]	9.72	1	3	7	220.127	559.146	0.169551	0.345917	tdk	SDY_1290	COG1435F	1195312..1195929	+	205	23617	6.23	107	Unknown	18-19	0	CYT	0	PredHel=0	Topology=o	0	0	Pyrimidine metabolism	Cytoplasmic
512	82776584	bifunctional acetaldehyde-CoA/alcohol dehydrogenase [Shigella dysenteriae Sd197]	47.1825	1	594	496	8988.79	8161.95	0.0637952	0.173392	adhE	SDY_1295	COG1012C,COG1454C	1199206..1201881	-	891	96123.2	6.32	3955	Cytoplasmic	0	0	CYT	0	PredHel=0	Topology=o	0	0	Glycolysis / Gluconeogenesis	Cytoplasmic
513	82776590	hypothetical protein SDY_1301 [Shigella dysenteriae Sd197]	30.5475	1	213	97	4978.51	2465.41	1.96356e-09	5.00708e-08	oppA	SDY_1301	COG4166E	1205560..1207191	+	543	61018.6	6.05	1571	Periplasmic	26-27	1	SpI	26-27	PredHel=1	Topology=i9-31o	0	0	-	Periplasmic
514	82776591	oligopeptide transporter permease [Shigella dysenteriae Sd197]	8.54	1	4	NA	334.424	NA	NA	NA	oppB	SDY_1302	COG0601EP	1207277..1208197	+	306	33424	9.78	89	CytoplasmicMembrane	36-37	0.142	TMH	0	PredHel=6	Topology=i13-32o102-121i134-156o166-188i228-250o278-300i	0	0	-	Outer membrane
515	82776592	hypothetical protein SDY_1303 [Shigella dysenteriae Sd197]	5.95	1	4	4	479.997	511.311	0.923092	0.975853	oppC	SDY_1303	COG1173EP	1208212..1209120	+	302	33056	5.43	81	CytoplasmicMembrane	63-64	0.543	TMH	0	PredHel=6	Topology=i40-62o103-125i138-160o164-183i214-236o268-290i	0	0	-	Cytoplasmic Membrane
516	82776593	oligopeptide transporter ATP-binding component [Shigella dysenteriae Sd197]	18.86	1	18	1	681.439	31.4312	0.000174082	0.00143971	oppD	SDY_1304	COG0444EP	1209132..1210145	+	337	37134	5.84	192	Unknown (This protein may have multiple localization sites.)	18-19	0	CYT	0	PredHel=0	Topology=o	0	0	-	Cytoplasmic membrane
517	82776594	hypothetical protein SDY_1305 [Shigella dysenteriae Sd197]	19.6325	1	8	3	290.945	85.019	0.162921	0.33742	oppF	SDY_1305	COG4608E	1210142..1211146	+	334	37166.2	7.14	106	CytoplasmicMembrane	0	0	CYT	0	PredHel=0	Topology=o	0	0	-	Cytoplasmic membrane
518	82776596	cardiolipin synthetase [Shigella dysenteriae Sd197]	21.03	0.9925	2	NA	67.3934	NA	NA	NA	cls	SDY_1307	COG1502I	1211563..1213023	-	486	55051	8.67	56	Cytoplasmic	21-22	0.04	TMH	0	PredHel=2	Topology=o10-29i36-58o	0	0	Glycerophospholipid metabolism	Cytoplasmic Membrane
519	82776597	voltage-gated potassium channel [Shigella dysenteriae Sd197]	12.66	0.9966	2	1	112.412	34.8344	0.604055	0.766179	kch	SDY_1308	COG1226P	1213393..1214646	-	417	46104.9	5.87	71	CytoplasmicMembrane	40-41	0.001	TMH	0	PredHel=7	Topology=i21-43o58-80i87-106o110-127i134-156o171-193i200-222o	0	0	-	Outer membrane
520	82776606	acyl-CoA thioester hydrolase [Shigella dysenteriae Sd197]	5.6425	0.9991	2	2	252.698	274.954	0.945577	0.975853	yciA	SDY_1317	COG1607I	1220950..1221348	-	132	14230	7.72	50	Unknown	25-26	0	CYT	0	PredHel=0	Topology=o	0	0	Biosynthesis of unsaturated fatty acids	Cytoplasmic
521	82776609	outer membrane protein W [Shigella dysenteriae Sd197]	6.27	1	NA	8	NA	990.64	NA	NA	yciD	SDY_1320	COG3047M	1223122..1223760	+	212	22937	6.03	166	OuterMembrane	21-22	1	SpI	21-22	PredHel=0	Topology=o	0	4	-	Outer Membrane
522	82776617	tryptophan synthase subunit alpha [Shigella dysenteriae Sd197]	14.895	1	22	2	1054.58	104.022	8.92362e-05	0.000803126	trpA	SDY_1328	COG0159E	1227673..1228479	-	268	28660.9	5.31	273	Unknown	0	0	CYT	0	PredHel=0	Topology=o	0	0	Phenylalanine, tyrosine and tryptophan biosynthesis	Cytoplasmic
523	82776618	tryptophan synthase subunit beta [Shigella dysenteriae Sd197]	16.42	1	11	2	478.317	94.5031	0.0175631	0.0655403	trpB	SDY_1329	COG0133E	1228479..1229672	-	397	42996.4	5.63	188	Unknown	0	0	CYT	0	PredHel=0	Topology=o	0	0	Phenylalanine, tyrosine and tryptophan biosynthesis	Cytoplasmic
524	82776621	anthranilate synthase component I [Shigella dysenteriae Sd197]	25.678	0.4604	NA	1	NA	13.9209	NA	NA	trpE	SDY_1332	COG0147EH	1232641..1234203	-	520	57499.1	5.45	50	Cytoplasmic	0	0	CYT	0	PredHel=0	Topology=o	0	0	Phenylalanine, tyrosine and tryptophan biosynthesis	Cytoplasmic
525	82776624	hypothetical protein SDY_1335 [Shigella dysenteriae Sd197]	7.13	1	6	3	600.838	324.166	0.369062	0.569649	yciO	SDY_1335	COG0009J	1235319..1235975	+	218	24400.1	5.77	74	Cytoplasmic	0	0	CYT	0	PredHel=0	Topology=o	0	0	-	Cytoplasmic
526	82776628	23S rRNA pseudouridylate synthase B [Shigella dysenteriae Sd197]	17.26	1	NA	6	NA	269.901	NA	NA	yciL	SDY_1339	COG1187J	1237404..1238276	+	290	32730	10.07	85	Cytoplasmic	0	0	CYT	0	PredHel=0	Topology=o	0	0	-	Cytoplasmic
527	82776630	short chain dehydrogenase [Shigella dysenteriae Sd197]	16.5	1	8	4	346.18	188.222	0.29964	0.499673	yciK	SDY_1341	COG1028IQR	1238903..1239661	-	252	28016	7.67	180	Cytoplasmic	29-30	0	CYT	0	PredHel=0	Topology=o	0	0	-	Cytoplasmic
528	82776631	putative periplasmic protease [Shigella dysenteriae Sd197]	18.408	1	9	2	349.085	84.2802	0.0456384	0.13396	sohB	SDY_1342	COG0616OU	1239881..1240921	+	346	39183.7	9.14	180	Unknown	22-23	0.004	CYT	0	PredHel=1	Topology=i7-29o	0	0	-	Cytoplasmic
529	82776632	hypothetical protein SDY_1343 [Shigella dysenteriae Sd197]	5.93	1	19	5	2287.68	654.649	0.00709126	0.0326183	yciN	SDY_1343	-	1240957..1241208	-	83	9385.3	5.47	253	Cytoplasmic	0	0	CYT	0	PredHel=0	Topology=i	0	0	-	Cytoplasmic
530	82776633	DNA topoisomerase I [Shigella dysenteriae Sd197]	50.4808	1	91	50	1287.1	769.019	0.00227505	0.0128359	topA	SDY_1344	COG0550L,COG0551L	1241588..1244185	+	865	97380.8	8.62	528	Unknown	14-15	0	CYT	0	PredHel=0	Topology=o	0	0	-	Cytoplasmic
531	82776641	GTP cyclohydrolase II [Shigella dysenteriae Sd197]	10.965	0.9983	6	7	324.551	494.816	0.688716	0.837129	ribA	SDY_1353	COG0807H	1251155..1251745	-	196	21863.3	5.6	260	Cytoplasmic	0	0	CYT	0	PredHel=0	Topology=o	0	0	Riboflavin metabolism	Cytoplasmic
532	82776643	hypothetical protein SDY_1355 [Shigella dysenteriae Sd197]	2.21	1	3	NA	969.226	NA	NA	NA	yciS	SDY_1355	COG3771S	1252828..1253136	+	102	11410.2	9.65	213	Unknown	22-23	1	TMH	0	PredHel=2	Topology=i5-23o43-65i	0	0	-	Cytoplasmic membrane
533	82776645	orotidine 5'-phosphate decarboxylase [Shigella dysenteriae Sd197]	12.4425	1	12	19	688.604	1185.6	0.147553	0.317849	pyrF	SDY_1357	COG0284F	1254505..1255242	+	245	26325	5.81	82	Unknown	20-21	0.353	CYT	0	PredHel=0	Topology=o	0	0	Pyrimidine metabolism	Cytoplasmic
534	82776649	putative DEOR-type transcriptional regulator [Shigella dysenteriae Sd197]	15.89	0.9999	NA	2	NA	97.7138	NA	NA	-	SDY_1361	COG1349KG	1256729..1257478	-	249	27709	5.98	94	Cytoplasmic	24-25	0	CYT	0	PredHel=0	Topology=o	0	0	-	Cytoplasmic
535	82776653	exoribonuclease II [Shigella dysenteriae Sd197]	33.75	1	35	32	740.44	736.155	0.930369	0.975853	rnb	SDY_1366	COG4776K	1260887..1262821	-	644	72448.9	5.36	252	Cytoplasmic	17-18	0	CYT	0	PredHel=0	Topology=o	0	0	-	Cytoplasmic
536	82776655	enoyl-(acyl carrier protein) reductase [Shigella dysenteriae Sd197]	14.47	1	131	99	6463.96	5312.02	0.110598	0.262859	fabI	SDY_1368	COG0623I	1264141..1264929	-	262	27861.8	5.76	964	Unknown	0	0.021	CYT	0	PredHel=0	Topology=o	0	0	Fatty acid biosynthesis	Cytoplasmic
537	82776664	putative ATP-binding protein of peptide transport system [Shigella dysenteriae Sd197]	13.1375	0.934	NA	1	NA	55.1985	NA	NA	sapF	SDY_1377	COG4167V	1274438..1275244	-	268	30596.5	9.48	50	Cytoplasmic	0	0	CYT	0	PredHel=0	Topology=o	0	0	-	Cytoplasmic
538	82776676	Shiga toxin subunit A precursor [Shigella dysenteriae Sd197]	14.5	1	9	NA	443.17	NA	NA	NA	stxA	SDY_1389	-	1283865..1284812	+	315	34812.3	9.63	100	Unknown	22-23	0.999	SpI	22-23	PredHel=1	Topology=i5-22o	0	0	-	Cytoplasmic membrane
539	82776677	Shiga toxin subunit B precursor [Shigella dysenteriae Sd197]	4.11	1	7	4	1216.05	664.58	0.428415	0.63454	stxB	SDY_1390	-	1284822..1285091	+	89	9742.78	7.77	77	Unknown	20-21	1	SpI	20-21	PredHel=0	Topology=o	0	0	-	Cytoplasmic membrane
540	82776685	putative YcjX [Shigella dysenteriae Sd197]	19.1168	0.6662	NA	3	NA	81.1716	NA	NA	ycjX	SDY_1399	COG3106R	1291370..1292767	+	465	52618.6	8.18	50	Cytoplasmic	33-34	0	CYT	0	PredHel=0	Topology=o	0	0	-	Cytoplasmic
541	82776686	hypothetical protein SDY_1400 [Shigella dysenteriae Sd197]	13.315	1	2	3	101.37	174.934	0.600414	0.766179	ycjF	SDY_1400	COG3768S	1292764..1293798	+	344	38513	7.72	84	CytoplasmicMembrane	0	0	CYT	0	PredHel=3	Topology=i70-89o99-121i211-233o	0	0	-	Cytoplasmic Membrane
542	82776687	DNA-binding transcriptional regulator TyrR [Shigella dysenteriae Sd197]	25.8308	0.9193	NA	3	NA	82.896	NA	NA	tyrR	SDY_1401	COG3283KE	1293973..1295514	+	513	57684	5.54	50	Cytoplasmic	0	0	CYT	0	PredHel=0	Topology=o	0	0	-	Cytoplasmic
543	82776688	thiol peroxidase [Shigella dysenteriae Sd197]	6.63	1	95	88	10230.7	10305.3	0.955263	0.975853	tpx	SDY_1402	COG2077O	1295558..1296064	-	168	17834.6	4.75	1369	Unknown	25-26	0	CYT	0	PredHel=0	Topology=o	0	0	-	Cytoplasmic
544	82776689	putative muconate cycloisomerase I [Shigella dysenteriae Sd197]	13.13	0.9996	8	3	434.858	174.507	0.162921	0.33742	ycjG	SDY_1403	COG4948MR	1296141..1297148	+	335	36460.8	5.53	96	Cytoplasmic	0	0	CYT	0	PredHel=0	Topology=o	0	0	-	Cytoplasmic
545	82776695	putative transport periplasmic protein [Shigella dysenteriae Sd197]	27.41	1	8	10	208.39	283.259	0.537539	0.723168	-	SDY_1409	COG4166E	1301444..1303078	+	544	60687.8	8.76	76	Periplasmic	29-30	1	SpI	29-30	PredHel=0	Topology=o	0	0	-	Periplasmic
546	82776696	hypothetical protein SDY_1410 [Shigella dysenteriae Sd197]	8.89	0.995	1	NA	79.913	NA	NA	NA	-	SDY_1410	COG0668M	1303129..1304160	-	343	38752.2	9.45	50	CytoplasmicMembrane	27-28	0.037	TMH	0	PredHel=4	Topology=o10-32i39-61o76-98i126-148o	0	0	-	Cytoplasmic membrane
547	82776699	universal stress protein UspE [Shigella dysenteriae Sd197]	12.16	1	45	26	2642.26	1660.1	0.0489158	0.140144	ydaA	SDY_1413	COG0589T	1305488..1306438	-	316	35753.7	5.16	314	Cytoplasmic	0	0	CYT	0	PredHel=0	Topology=o	0	0	-	Cytoplasmic
548	82776701	fumarate/nitrate reduction transcriptional regulator [Shigella dysenteriae Sd197]	8.1575	1	3	7	231.043	666.246	0.169551	0.345917	fnr	SDY_1415	COG0664T	1307364..1308116	-	250	28172	7.64	108	Cytoplasmic	24-25	0	CYT	0	PredHel=0	Topology=o	0	0	-	Cytoplasmic
549	82776702	O-6-alkylguanine-DNA:cysteine-protein methyltransferase [Shigella dysenteriae Sd197]	10.94	0.5417	NA	2	NA	76.8891	NA	NA	ogt	SDY_1416	COG0350L	1308311..1308826	-	171	19224.4	7.75	50	Cytoplasmic	0	0	CYT	0	PredHel=0	Topology=o	0	0	-	Cytoplasmic
550	82776705	hypothetical protein SDY_1419 [Shigella dysenteriae Sd197]	8.75	0.8574	1	NA	69.9635	NA	NA	NA	ydaL	SDY_1419	COG2840S	1310832..1311395	+	187	21458.7	8.94	50	Unknown	0	0	CYT	0	PredHel=0	Topology=o	0	0	-	Cytoplasmic
551	82776710	zinc transporter [Shigella dysenteriae Sd197]	9.35429	0.3992	1	NA	30.4702	NA	NA	NA	zntB	SDY_1424	COG0598P	1314171..1315154	+	327	36865	5.13	155	Cytoplasmic	0	0	CYT	0	PredHel=2	Topology=i272-294o299-321i	0	0	-	Cytoplasmic Membrane
552	82776711	C32 tRNA thiolase [Shigella dysenteriae Sd197]	17.545	1	NA	6	NA	265.516	NA	NA	ydaO	SDY_1426	COG0037D	1316535..1317470	-	311	35816	5.95	134	Cytoplasmic	0	0	CYT	0	PredHel=0	Topology=o	0	0	-	Cytoplasmic
553	82776719	hypothetical protein SDY_1434 [Shigella dysenteriae Sd197]	17.478	0.5987	2	NA	48.9151	NA	NA	NA	-	SDY_1434	-	1321986..1323035	+	349	39227.5	7.74	50	Cytoplasmic	0	0	CYT	0	PredHel=0	Topology=o	0	0	-	Cytoplasmic
554	82776739	Iron transport protein, ATP-binding component [Shigella dysenteriae Sd197]	10.4351	0.5713	NA	1	NA	42.507	NA	NA	sitB	SDY_1456	COG1121P	1335705..1336532	-	275	30073.5	8.69	50	Unknown (This protein may have multiple localization sites.)	0	0	CYT	0	PredHel=0	Topology=o	0	0	-	Cytoplasmic Membrane
555	82776740	Iron transport protein, periplasmic-binding protein [Shigella dysenteriae Sd197]	11.14	1	11	5	705.023	348.48	0.172422	0.349411	sitA	SDY_1457	COG0803P	1336532..1337446	-	304	33471	8.34	296	CytoplasmicMembrane	26-27	1	SpI	26-27	PredHel=1	Topology=i7-26o	0	0	-	Cytoplasmic membrane
556	82776741	putative filament protein [Shigella dysenteriae Sd197]	8.5625	1	47	80	3919.16	7254.09	0.000910645	0.00577528	ynaF	SDY_1458	COG0589T	1338033..1338539	-	168	18444.6	5.96	312	Cytoplasmic	17-18	0	CYT	0	PredHel=0	Topology=o	0	0	-	Cytoplasmic
557	82776743	putative oxidoreductase, Fe-S subunit [Shigella dysenteriae Sd197]	48.47	1	3	11	42.8795	176.203	0.0233779	0.0817558	ydbK	SDY_1461	COG0674C,COG1013C,COG1014C	1341364..1344888	-	1174	129701	5.54	140	Unknown	33-34	0.001	CYT	0	PredHel=0	Topology=o	0	0	-	Cytoplasmic
558	82776745	fermentative D-lactate dehydrogenase, NAD-dependent [Shigella dysenteriae Sd197]	14.1976	1	39	49	1961.3	2679.62	0.165313	0.341219	ldhA	SDY_1464	COG1052CHR	1345935..1346924	-	329	36548.4	5.37	248	Cytoplasmic	0	0	CYT	0	PredHel=0	Topology=o	0	0	Pyruvate metabolism	Cytoplasmic
559	82776755	3-dehydroquinate dehydratase [Shigella dysenteriae Sd197]	14.8742	1	5	3	240.012	155.688	0.541194	0.723168	aroD	SDY_1474	COG0710E	1354383..1355141	-	252	27518.6	5.3	103	Cytoplasmic	24-25	0.03	CYT	0	PredHel=0	Topology=o	0	0	Phenylalanine, tyrosine and tryptophan biosynthesis	Cytoplasmic
560	82776756	quinate/shikimate dehydrogenase [Shigella dysenteriae Sd197]	16.0625	0.7562	NA	1	NA	36.5525	NA	NA	ydiB	SDY_1475	COG0169E	1355172..1356065	-	297	32388.9	5.73	50	Unknown	29-30	0	CYT	0	PredHel=0	Topology=o	0	0	Phenylalanine, tyrosine and tryptophan biosynthesis	Cytoplasmic
561	82776766	hypothetical protein SDY_1485 [Shigella dysenteriae Sd197]	11.25	1	7	5	444.264	345.073	0.645887	0.803421	yeaF	SDY_1485	COG3713M	1361643..1362389	+	248	27829.9	5.5	132	OuterMembrane	22-23	1	SpI	22-23	PredHel=0	Topology=o	0	5	-	Outer membrane
562	82776768	hypothetical protein SDY_1487 [Shigella dysenteriae Sd197]	13.32	1	47	76	2519.36	4429.99	0.00272849	0.0149093	yeaD	SDY_1487	COG0676G	1363381..1364286	-	301	33605.2	6.31	641	Cytoplasmic	0	0	CYT	0	PredHel=0	Topology=o	0	0	-	Cytoplasmic
563	82776769	glyceraldehyde-3-phosphate dehydrogenase A [Shigella dysenteriae Sd197]	23.94	1	443	673	13212.2	21826.5	6.72966e-16	4.57617e-14	gapA	SDY_1488	COG0057G	1364349..1365344	-	331	35531	6.61	4561	Cytoplasmic	0	0	CYT	0	PredHel=0	Topology=o	0	0	Glycolysis / Gluconeogenesis	Cytoplasmic
564	82776770	methionine sulfoxide reductase B [Shigella dysenteriae Sd197]	7.02	1	27	15	2746.14	1659	0.102705	0.247463	yeaA	SDY_1489	COG0229O	1365686..1366099	+	137	15404.5	5.57	305	Cytoplasmic	0	0	CYT	0	PredHel=0	Topology=o	0	0	-	Cytoplasmic
565	82776779	putative DEOR-type transcriptional regulator [Shigella dysenteriae Sd197]	17.04	0.9996	3	1	125.653	44.9081	0.351161	0.555389	-	SDY_1498	COG1349KG	1372787..1373545	+	252	28341	6.01	89	Cytoplasmic	0	0	CYT	0	PredHel=0	Topology=o	0	0	-	Cytoplasmic
566	82776786	cytoplasmic asparaginase I [Shigella dysenteriae Sd197]	10.72	1	4	1	266.416	45.3174	0.205464	0.395871	ansA	SDY_1506	COG0252EJ	1377709..1378725	-	338	37225	5.62	50	Cytoplasmic	23-24	0.003	CYT	0	PredHel=0	Topology=o	0	0	Alanine and aspartate metabolism	Cytoplasmic
567	82776787	protease 4 [Shigella dysenteriae Sd197]	28.2783	1	14	3	353.484	82.3602	0.0114407	0.0462159	sppA	SDY_1507	COG0616OU	1378879..1380735	-	618	67184.4	5.72	265	Unknown	47-48	0.498	TMH	0	PredHel=1	Topology=i21-43o	9-10	0	-	Cytoplasmic
568	82776788	hypothetical protein SDY_1508 [Shigella dysenteriae Sd197]	10.7	0.994	NA	4	NA	288.507	NA	NA	ydjA	SDY_1508	COG0778C	1380896..1381447	+	183	20201	6.31	78	Cytoplasmic	17-18	0	CYT	0	PredHel=0	Topology=o	0	0	-	Cytoplasmic
569	82776789	selenophosphate synthetase [Shigella dysenteriae Sd197]	15.07	1	4	15	189.306	772.808	0.00749359	0.0329933	selD	SDY_1509	COG0709E	1381564..1382607	+	347	36671.8	5.29	136	Cytoplasmic	0	0	CYT	0	PredHel=0	Topology=o	14-15	0	Selenoamino acid metabolism	Cytoplasmic
570	82776794	glutamate dehydrogenase [Shigella dysenteriae Sd197]	23.33	1	75	73	2295.32	2429.41	0.801883	0.915582	gdhA	SDY_1514	COG0334E	1387405..1388748	-	447	48567.4	5.98	841	Cytoplasmic	0	0	CYT	0	PredHel=0	Topology=o	0	0	Glutamate metabolism	Cytoplasmic
571	82776796	pyrimidine (deoxy)nucleoside triphosphate pyrophosphohydrolase [Shigella dysenteriae Sd197]	3.15667	0.5733	NA	1	NA	141.009	NA	NA	-	SDY_1516	COG0494LR	1389222..1389629	-	135	15006.4	4.95	50	Cytoplasmic	0	0	CYT	0	PredHel=0	Topology=o	0	0	-	Cytoplasmic
572	82776806	exonuclease III [Shigella dysenteriae Sd197]	16.66	1	9	27	385.712	1258.29	0.00134071	0.00816429	xthA	SDY_1527	COG0708L	1397738..1398544	-	268	30905	6.09	217	Cytoplasmic	20-21	0	CYT	0	PredHel=0	Topology=o	0	0	Base excision repair	Cytoplasmic
573	82776809	putative aldehyde dehydrogenase [Shigella dysenteriae Sd197]	11.4858	0.4371	NA	2	NA	59.0938	NA	NA	-	SDY_1531	COG1012C	1402014..1403015	+	333	35927.5	6.67	50	Cytoplasmic	0	0	CYT	0	PredHel=0	Topology=o	0	0	Arginine and proline metabolism	Cytoplasmic
574	82776812	periplasmic protein [Shigella dysenteriae Sd197]	8.86	1	11	23	886.451	2015.52	0.023909	0.0829027	spy	SDY_1534	COG3678UNTP	1406110..1406595	+	161	18228.4	9.66	188	Periplasmic	23-24	1	SpI	23-24	PredHel=0	Topology=o	34-35	0	-	Periplasmic
575	82776818	NAD synthetase [Shigella dysenteriae Sd197]	16.3073	1	123	48	5385.4	2285.34	1.17684e-07	2.09979e-06	nadE	SDY_1540	COG0171H	1409204..1410031	-	275	30679.7	5.3	677	Cytoplasmic	0	0	CYT	0	PredHel=0	Topology=o	0	0	Nicotinate and nicotinamide metabolism	Cytoplasmic
576	82776819	DNA-binding transcriptional activator OsmE [Shigella dysenteriae Sd197]	3.97	1	78	31	14028.1	6062.68	3.31913e-05	0.000347232	osmE	SDY_1541	-	1410233..1410571	+	112	12020.2	7.7	671	Unknown	23-24	0.999	SpII	20-21	PredHel=1	Topology=o5-24i	0	0	-	Outer membrane
577	82776825	short chain dehydrogenase [Shigella dysenteriae Sd197]	8.07	0.9929	4	2	351.389	176.911	0.463319	0.663278	ydgB	SDY_1547	COG1028IQR	1414420..1415142	-	240	26347.3	7.82	61	Unknown	23-24	0.001	CYT	0	PredHel=0	Topology=o	0	0	-	Cytoplasmic
578	82776827	hypothetical protein SDY_1549 [Shigella dysenteriae Sd197]	20.465	1	13	31	453.552	1176.1	0.00325846	0.0169717	-	SDY_1549	-	1416747..1417691	-	314	33852	9.27	353	Unknown	22-23	1	SpI	22-23	PredHel=0	Topology=o	0	0	-	Periplasmic
579	82776828	NAD(P) transhydrogenase subunit alpha [Shigella dysenteriae Sd197]	22.51	1	30	21	951.572	724.331	0.308911	0.509605	pntA	SDY_1550	COG3288C	1418215..1419747	+	510	54582.2	5.74	293	CytoplasmicMembrane	42-43	0	CYT	0	PredHel=5	Topology=o169-191i403-420o424-446i453-472o477-499i	0	0	-	Cytoplasmic membrane
580	82776829	pyridine nucleotide transhydrogenase [Shigella dysenteriae Sd197]	12.48	1	22	20	1258.65	1244.25	0.930183	0.975853	pntB	SDY_1551	COG1282C	1419758..1421146	+	462	48721.2	5.72	340	CytoplasmicMembrane	22-23	0.497	TMH	0	PredHel=9	Topology=o5-24i33-52o57-75i88-107o122-144i164-181o185-207i214-236o240-259i	0	0	-	Cytoplasmic membrane
581	82776837	putative transport protein [Shigella dysenteriae Sd197]	9.57	0.6434	NA	1	NA	52.199	NA	NA	ynfM	SDY_1559	COG0477GEPR	1426119..1427192	-	357	39034.9	10.25	50	CytoplasmicMembrane	63-64	0	CYT	0	PredHel=8	Topology=i38-60o75-94i107-129o157-179i186-208o241-263i270-292o307-329i	0	0	-	Cytoplasmic Membrane
582	82776840	putative NAGC-like transcriptional regulator [Shigella dysenteriae Sd197]	19.03	0.9368	2	NA	70.2965	NA	NA	NA	mlc	SDY_1562	COG1940KG	1429104..1430324	+	406	44409	5.66	68	Cytoplasmic	0	0	CYT	0	PredHel=0	Topology=o	0	0	-	Cytoplasmic
583	82776845	hypothetical protein SDY_1570 [Shigella dysenteriae Sd197]	3.01	0.7593	3	1	540.336	105.628	0.351161	0.555389	-	SDY_1570	-	1439771..1440118	-	115	12269.5	6.03	50	Unknown	35-36	1	SpI	35-36	PredHel=0	Topology=o	35-36	0	-	Periplasmic
584	82776855	hypothetical protein SDY_1584 [Shigella dysenteriae Sd197]	5.8	1	2	135	236.751	18071.7	5.10901e-32	5.21119e-30	-	SDY_1584	-	1449303..1449506	-	67	7318	7.93	746	Cytoplasmic	25-26	0.003	CYT	0	PredHel=0	Topology=i	27-28	0	-	Cytoplasmic
585	82776856	hypothetical protein SDY_1585 [Shigella dysenteriae Sd197]	11.06	0.9963	NA	1	NA	69.9404	NA	NA	ydfH	SDY_1585	COG1802K	1449683..1450369	-	228	26748	5.91	60	Cytoplasmic	0	0	CYT	0	PredHel=0	Topology=o	0	0	-	Cytoplasmic
586	82776857	3-hydroxy acid dehydrogenase [Shigella dysenteriae Sd197]	8.8	1	24	21	1947.26	1852.81	0.826985	0.930755	ydfG	SDY_1586	COG4221R	1450458..1451204	-	248	27245.9	5.65	268	Cytoplasmic	0	0	CYT	0	PredHel=0	Topology=o	0	0	-	Cytoplasmic
587	82776858	dipeptidyl carboxypeptidase II [Shigella dysenteriae Sd197]	26.2892	1	2	5	44.9487	147.668	0.220613	0.414158	dcp	SDY_1587	COG0339E	1451341..1453386	+	681	77438.5	5.39	109	Cytoplasmic	0	0	CYT	0	PredHel=0	Topology=o	0	0	-	Cytoplasmic
588	82776859	competence damage-inducible protein A [Shigella dysenteriae Sd197]	10.4	1	6	NA	411.921	NA	NA	NA	ydeJ	SDY_1588	COG1546R	1453431..1453949	-	172	18264	4.74	173	Unknown	30-31	0	CYT	0	PredHel=0	Topology=o	0	0	-	Cytoplasmic
589	82776860	hypothetical protein SDY_1589 [Shigella dysenteriae Sd197]	8	1	33	7	2945.23	679.362	9.68734e-05	0.000858361	ydeI	SDY_1589	COG3111S	1454225..1454617	+	130	14106.5	6.4	252	Unknown	19-20	1	SpI	19-20	PredHel=0	Topology=o	0	0	-	Cytoplasmic
590	82776881	acid sensitivity protein, putative transporter [Shigella dysenteriae Sd197]	11.36	1	45	49	2828.33	3348.97	0.456831	0.66304	xasA	SDY_1614	COG0531E	1476946..1478481	-	511	55112.8	8.9	256	CytoplasmicMembrane	28-29	0.953	TMH	0	PredHel=12	Topology=i13-30o40-62i95-117o132-151i158-180o195-217i238-260o288-310i335-357o372-394i407-429o444-466i	22-23	0	-	Outer membrane
591	82776882	glutamate decarboxylase isozyme [Shigella dysenteriae Sd197]	22.45	1	572	874	18191.8	30226.5	1.23635e-20	9.45808e-19	gadB	SDY_1615	COG0076E	1478637..1480037	-	466	52682.1	5.28	5726	Periplasmic	0	0	CYT	0	PredHel=0	Topology=o	0	0	Glutamate metabolism	Periplasmic
592	82776890	aldolase [Shigella dysenteriae Sd197]	13.8	0.6073	1	3	31.421	86.4014	0.28513	0.489279	yneB	SDY_1623	COG1830G	1484106..1484918	+	270	29644.1	7.7	50	Unknown	41-42	0	CYT	0	PredHel=0	Topology=o	25-26	0	-	Cytoplasmic
593	82776892	trans-aconitate 2-methyltransferase [Shigella dysenteriae Sd197]	6.68	1	8	6	855.085	697.378	0.683892	0.836247	-	SDY_1625	COG4106R	1485289..1486047	+	252	28979.7	4.81	138	Cytoplasmic	0	0	CYT	0	PredHel=0	Topology=o	0	0	-	Cytoplasmic
594	82776897	glutaminase [Shigella dysenteriae Sd197]	14.56	0.4096	3	NA	60.2581	NA	NA	NA	yneH	SDY_1631	COG2066E	1490675..1491601	-	308	33496.3	5.98	50	Unknown	0	0	CYT	0	PredHel=0	Topology=o	0	0	Glutamate metabolism	Cytoplasmic
595	82776898	putative aldehyde dehydrogenase [Shigella dysenteriae Sd197]	20.21	1	1	9	18.0954	345.756	0.00830626	0.036181	-	SDY_1632	COG1012C	1491665..1493077	-	470	50609.9	5.83	105	Cytoplasmic	25-26	0.002	CYT	0	PredHel=0	Topology=o	0	0	-	Cytoplasmic
596	82776903	hypothetical protein SDY_1637 [Shigella dysenteriae Sd197]	3.47	0.9997	2	3	410.044	671.05	0.600414	0.766179	ymjA	SDY_1637	-	1496222..1496467	+	81	9306.93	4.21	66	Cytoplasmic	0	0	CYT	0	PredHel=0	Topology=o	0	0	-	Cytoplasmic
597	82776904	SapA [Shigella dysenteriae Sd197]	24.28	0.9999	3	1	88.2115	29.269	0.351161	0.555389	sapA	SDY_1638	COG4166E	1496780..1498423	+	547	61538.4	7.2	54	Periplasmic	21-22	1	SpI	21-22	PredHel=0	Topology=o	0	0	-	Periplasmic
598	82776906	hypothetical protein SDY_1640 [Shigella dysenteriae Sd197]	90.8508	0.5504	5	NA	21.6279	NA	NA	NA	-	SDY_1640	COG1080G	1499515..1504281	-	1588	176576	9.27	50	Unknown	0	0	CYT	0	PredHel=0	Topology=o	0	0	-	Cytoplasmic
599	82776918	hypothetical protein SDY_1654 [Shigella dysenteriae Sd197]	8.61	0.4976	NA	1	NA	44.8715	NA	NA	yddE	SDY_1654	COG0384R	1516855..1517748	+	297	32222.5	6.08	50	Unknown	0	0	CYT	0	PredHel=0	Topology=o	0	0	-	Cytoplasmic
600	82776932	hypothetical protein SDY_1669 [Shigella dysenteriae Sd197]	32.57	0.9388	NA	4	NA	89.5177	NA	NA	-	SDY_1669	-	1529522..1531258	-	578	61710	4.83	94	Unknown	0	0	CYT	0	PredHel=0	Topology=o	0	0	-	Cytoplasmic
601	82776937	hypothetical protein SDY_1674 [Shigella dysenteriae Sd197]	5.77	1	4	6	494.971	807.363	0.45882	0.66304	-	SDY_1674	COG2050Q	1534642..1535052	-	136	14910.7	6.96	101	Cytoplasmic	16-17	0	CYT	0	PredHel=0	Topology=o	0	0	-	Cytoplasmic
602	82776939	putative inner membrane protein [Shigella dysenteriae Sd197]	4.56	0.9573	1	NA	149.892	NA	NA	NA	-	SDY_1676	COG0628R	1538494..1539606	+	370	39953	8.49	50	CytoplasmicMembrane	41-42	0.641	TMH	0	PredHel=9	Topology=i13-32o36-53i65-87o159-181i202-224o228-250i252-271o276-295i308-330o	0	0	-	Cytoplasmic Membrane
603	82776947	hypothetical protein SDY_1684 [Shigella dysenteriae Sd197]	6.14	0.7852	2	3	136.404	297.87	0.600414	0.766179	-	SDY_1684	COG2199T	1543799..1544161	+	120	13561	6.28	50	Unknown	0	0	CYT	0	PredHel=0	Topology=o	0	0	-	Cytoplasmic
604	82776948	hypothetical protein SDY_1685 [Shigella dysenteriae Sd197]	8.95	1	NA	4	NA	347.001	NA	NA	yeaK	SDY_1685	COG2606S	1544204..1544707	+	167	17977	6.51	93	Cytoplasmic	22-23	0	CYT	0	PredHel=0	Topology=o	0	0	-	Cytoplasmic
605	82776953	hypothetical protein SDY_1690 [Shigella dysenteriae Sd197]	10.54	1	24	11	1625.8	810.299	0.0458122	0.13409	yeaO	SDY_1690	COG3189S	1547518..1547886	+	122	14170.6	9.07	233	Unknown	0	0	CYT	0	PredHel=0	Topology=i	0	0	-	Cytoplasmic
606	82776954	hypothetical protein SDY_1691 [Shigella dysenteriae Sd197]	2.46	1	9	2	2612.18	630.473	0.0456384	0.13396	yoaF	SDY_1691	COG3042R	1547908..1548162	-	84	8970.12	7.66	165	Unknown	18-19	0.126	SpII	16-17	PredHel=0	Topology=o	0	0	-	Outer membrane
607	82776971	long-chain-fatty-acid--CoA ligase [Shigella dysenteriae Sd197]	18.7	1	11	1	419.998	38.2477	0.00559925	0.0266673	fadD	SDY_1709	COG0318IQ	1561171..1562856	-	561	62329.7	6.22	91	Cytoplasmic	0	0	CYT	0	PredHel=0	Topology=o	0	0	Fatty acid metabolism	Cytoplasmic
608	82776972	putative outer membrane protein [Shigella dysenteriae Sd197]	11.97	0.9999	4	4	238.547	259.427	0.923092	0.975853	-	SDY_1710	COG3065M	1563061..1563642	-	193	20890.3	9.55	110	Unknown	25-26	0.27	SpII	22-23	PredHel=0	Topology=o	0	0	-	Outer membrane
609	82776973	hypothetical protein SDY_1711 [Shigella dysenteriae Sd197]	8.34	1	NA	4	NA	372.381	NA	NA	yeaZ	SDY_1711	COG1214O	1563682..1564377	-	231	25164.9	5.02	79	Unknown	19-20	0	CYT	0	PredHel=0	Topology=o	0	0	-	Cytoplasmic
610	82776975	hypothetical protein SDY_1713 [Shigella dysenteriae Sd197]	6.2	1	10	9	1147.81	1127.05	0.935612	0.975853	-	SDY_1713	COG0251J	1566429..1566821	+	130	14414.9	5.29	178	Unknown	0	0	CYT	0	PredHel=0	Topology=o	0	0	-	Cytoplasmic
611	82776978	hypothetical protein SDY_1716 [Shigella dysenteriae Sd197]	7.06	0.389	NA	2	NA	85.5595	NA	NA	-	SDY_1716	-	1567960..1568241	+	93	10186.4	6.17	50	Unknown	0	0	CYT	0	PredHel=0	Topology=o	0	0	-	Cytoplasmic
612	82776979	hypothetical protein SDY_1717 [Shigella dysenteriae Sd197]	2.99	1	6	3	1432.77	779.011	0.369062	0.569649	-	SDY_1717	COG3140S	1568439..1568618	-	59	6554.05	4.7	132	Cytoplasmic	38-39	0	CYT	0	PredHel=0	Topology=o	0	0	-	Cytoplasmic
613	82776980	p-aminobenzoate synthetase, component I [Shigella dysenteriae Sd197]	18.39	1	3	6	109.592	253.316	0.270016	0.47554	pabB	SDY_1718	COG0147EH	1568692..1570053	+	453	51267	5.15	112	Unknown	17-18	0.028	CYT	0	PredHel=0	Topology=o	0	0	Folate biosynthesis	Cytoplasmic
614	82776981	hypothetical protein SDY_1719 [Shigella dysenteriae Sd197]	7.07	0.996	1	1	94.4959	109.379	0.961502	0.975853	yeaB	SDY_1719	COG0494LR	1570057..1570635	+	192	21462.9	5.85	50	Cytoplasmic	0	0	CYT	0	PredHel=0	Topology=o	0	0	-	Cytoplasmic
615	82776982	L-serine deaminase [Shigella dysenteriae Sd197]	16.49	1	32	54	1385.56	2542.53	0.00711526	0.0326183	sdaA	SDY_1720	COG1760E	1570819..1572183	+	454	48920.7	5.12	197	Unknown	0	0	CYT	0	PredHel=0	Topology=o	0	0	Glycine, serine and threonine metabolism	Cytoplasmic
616	82776986	putative oxidoreductase [Shigella dysenteriae Sd197]	19.88	1	48	23	1723.93	898.266	0.00731687	0.0329267	yncB	SDY_1724	COG2130R	1573694..1574824	-	376	40959.1	5.45	499	Cytoplasmic	0	0	CYT	0	PredHel=0	Topology=o	0	0	-	Cytoplasmic
617	82776994	putative transport protein [Shigella dysenteriae Sd197]	23.48	0.9725	NA	2	NA	64.3154	NA	NA	-	SDY_1734	COG0687E	1581641..1582786	-	381	42321.6	7	50	Periplasmic	22-23	1	SpI	22-23	PredHel=0	Topology=o	0	0	-	Periplasmic
618	82777006	tellurite resistance protein TehB [Shigella dysenteriae Sd197]	11.1	1	8	19	514.592	1329	0.0216845	0.0764896	tehB	SDY_1747	COG0500QR	1591269..1591862	-	197	22460.8	6.32	94	Cytoplasmic	0	0	CYT	0	PredHel=0	Topology=o	0	0	-	Cytoplasmic
619	82777015	glucan biosynthesis protein D [Shigella dysenteriae Sd197]	28.75	1	9	8	223.512	216.046	0.918787	0.975853	mdoD	SDY_1756	COG3131P	1595679..1597334	-	551	62745.4	5.89	205	Periplasmic	32-33	1	SpI	32-33	PredHel=0	Topology=o	32-33	0	-	Periplasmic
620	82777016	hypothetical protein SDY_1757 [Shigella dysenteriae Sd197]	21.84	1	6	1	196.153	35.4612	0.0717523	0.188871	-	SDY_1757	COG5383S	1597559..1598902	-	447	51010.7	5.35	107	Cytoplasmic	0	0	CYT	0	PredHel=0	Topology=o	0	0	-	Cytoplasmic
621	82777031	ATP-dependent RNA helicase HrpA [Shigella dysenteriae Sd197]	80.3175	0.9986	2	4	17.1055	38.6131	0.3678	0.569649	hrpA	SDY_1774	COG1643L	1611837..1615682	-	1281	146963	7.39	90	CytoplasmicMembrane	0	0	CYT	0	PredHel=0	Topology=o	14-15	0	-	Cytoplasmic
622	82777032	azoreductase [Shigella dysenteriae Sd197]	10.7458	1	3	9	185.718	650.273	0.0641113	0.173392	acpD	SDY_1775	COG1182I	1615940..1616545	+	201	21606.8	5.06	133	Unknown	18-19	0.16	CYT	0	PredHel=0	Topology=o	0	0	-	Cytoplasmic
623	82777047	phosphoenolpyruvate synthase [Shigella dysenteriae Sd197]	37.9525	1	80	84	1505.03	1718.43	0.453108	0.662609	ppsA	SDY_1794	COG0574G	1632467..1634845	-	792	87456.6	4.89	602	Cytoplasmic	0	0	CYT	0	PredHel=0	Topology=o	0	0	Pyruvate metabolism	Cytoplasmic
624	82777050	hypothetical protein SDY_1797 [Shigella dysenteriae Sd197]	11.26	1	13	3	824.329	206.343	0.0180239	0.0656886	ydiA	SDY_1797	COG1806S	1636515..1637348	+	277	31209.7	5.99	208	Unknown	0	0	CYT	0	PredHel=0	Topology=o	0	0	-	Cytoplasmic
625	82777051	phospho-2-dehydro-3-deoxyheptonate aldolase [Shigella dysenteriae Sd197]	15.5868	0.9965	NA	1	NA	49.638	NA	NA	aroH	SDY_1798	COG0722E	1637505..1638551	+	348	38705.6	6.27	50	Cytoplasmic	0	0	CYT	0	PredHel=0	Topology=o	0	0	Phenylalanine, tyrosine and tryptophan biosynthesis	Cytoplasmic
626	82777058	putative glutathione peroxidase [Shigella dysenteriae Sd197]	11.77	1	39	28	2365.83	1847.03	0.286586	0.489279	btuE	SDY_1805	COG0386O	1642626..1643177	-	183	20409.7	4.72	328	Periplasmic	0	0	CYT	0	PredHel=0	Topology=o	0	0	Glutathione metabolism	Cytoplasmic
627	82777059	vtamin B12-transporter permease [Shigella dysenteriae Sd197]	5.25	0.9251	1	6	113.056	820.869	0.0475582	0.137103	btuC	SDY_1806	COG4139H	1643240..1644220	-	326	34978.3	9.76	50	CytoplasmicMembrane	33-34	1	TMH	0	PredHel=9	Topology=i13-35o55-77i90-107o111-133i146-168o188-205i242-264o274-296i303-322o	0	0	-	Cytoplasmic Membrane
628	82777060	integration host factor subunit alpha [Shigella dysenteriae Sd197]	8.39	1	70	39	5957.06	3609.08	0.00889361	0.0383302	ihfA	SDY_1807	COG0776L	1644321..1644620	-	99	11353.5	9.34	271	Cytoplasmic	0	0	CYT	0	PredHel=0	Topology=o	0	0	-	Cytoplasmic
629	82777061	phenylalanyl-tRNA synthetase subunit beta [Shigella dysenteriae Sd197]	40.3975	1	67	58	1184.18	1114.72	0.671468	0.829341	pheT	SDY_1808	COG0072J,COG0073R	1644625..1647012	-	795	87367.8	5.12	516	Cytoplasmic	0	0	CYT	0	PredHel=0	Topology=o	0	0	Phenylalanine, tyrosine and tryptophan biosynthesis	Cytoplasmic
630	82777062	phenylalanyl-tRNA synthetase subunit alpha [Shigella dysenteriae Sd197]	16.8	1	59	45	2507.49	2079.68	0.304847	0.507664	pheS	SDY_1809	COG0016J	1647027..1648010	-	327	36786.3	5.79	380	Cytoplasmic	0	0.021	CYT	0	PredHel=0	Topology=o	0	0	Phenylalanine, tyrosine and tryptophan biosynthesis	Cytoplasmic
631	82777064	50S ribosomal protein L20 [Shigella dysenteriae Sd197]	6.555	1	9	18	980.217	2132.03	0.0560469	0.155912	rplT	SDY_1811	COG0292J	1648460..1648816	-	118	13519	11.47	182	Unknown	37-38	0	CYT	0	PredHel=0	Topology=o	0	0	-	Cytoplasmic
632	82777066	translation initiation factor IF-3 [Shigella dysenteriae Sd197]	7.96	1	33	32	2960.03	3121.26	0.879887	0.968509	infC	SDY_1813	COG0290J	1649160..1649594	-	144	16636.8	9.25	401	Cytoplasmic	0	0	CYT	0	PredHel=0	Topology=o	0	0	-	Cytoplasmic
633	82777067	threonyl-tRNA synthetase [Shigella dysenteriae Sd197]	35.229	1	70	108	1418.71	2380.22	0.0009388	0.00592315	thrS	SDY_1814	COG0441J	1649706..1651634	-	642	74041.6	5.8	406	Cytoplasmic	0	0	CYT	0	PredHel=0	Topology=o	0	0	Glycine, serine and threonine metabolism	Cytoplasmic
634	82777069	6-phosphofructokinase 2 [Shigella dysenteriae Sd197]	14.9	1	72	31	3450.18	1615.36	0.000217506	0.00176309	pfkB	SDY_1816	COG1105G	1652940..1653869	+	309	32486.7	5.15	482	Cytoplasmic	16-17	0.007	CYT	0	PredHel=0	Topology=o	0	0	Glycolysis / Gluconeogenesis	Cytoplasmic
635	82777070	hypothetical protein SDY_1817 [Shigella dysenteriae Sd197]	3.88	1	15	9	2760.29	1800.96	0.289881	0.492797	-	SDY_1817	-	1653970..1654260	+	96	10864.6	4.23	197	Unknown	17-18	0	CYT	0	PredHel=0	Topology=o	0	0	-	Cytoplasmic
636	82777071	hypothetical protein SDY_1818 [Shigella dysenteriae Sd197]	11.94	1	33	25	1973.36	1625.66	0.42873	0.63454	-	SDY_1818	COG3001G	1654366..1655226	+	286	32473.4	4.98	262	Cytoplasmic	0	0	CYT	0	PredHel=0	Topology=o	0	0	-	Cytoplasmic
637	82777073	2-deoxyglucose-6-phosphatase [Shigella dysenteriae Sd197]	13.7725	1	NA	14	NA	789.242	NA	NA	yniC	SDY_1820	COG0637R	1655950..1656618	+	222	24397	4.94	91	Cytoplasmic	21-22	0	CYT	0	PredHel=0	Topology=o	0	0	-	Cytoplasmic
638	82777079	DNA replication terminus site-binding protein [Shigella dysenteriae Sd197]	16.7	0.8905	NA	1	NA	41.401	NA	NA	tus	SDY_1826	-	1660316..1661245	+	309	35676.8	9.64	50	Unknown	0	0	CYT	0	PredHel=0	Topology=o	0	0	-	Cytoplasmic
639	82777080	fumarate hydratase [Shigella dysenteriae Sd197]	18.385	1	10	5	388.358	211.154	0.246192	0.446489	fumC	SDY_1827	COG0114C	1661242..1662645	-	467	50553.1	6.22	96	Cytoplasmic	0	0	CYT	0	PredHel=0	Topology=o	0	0	Citrate cycle (TCA cycle)	Cytoplasmic
640	82777081	fumarase A [Shigella dysenteriae Sd197]	32.1771	1	53	84	1176.05	2026.87	0.00227565	0.0128359	fumA	SDY_1828	COG1838C,COG1951C	1662787..1664433	-	548	60266.3	6.11	766	Cytoplasmic	0	0	CYT	0	PredHel=0	Topology=o	0	0	Citrate cycle (TCA cycle)	Cytoplasmic
641	82777082	mannose-6-phosphate isomerase [Shigella dysenteriae Sd197]	15.53	1	16	38	735.605	1899.79	0.00116518	0.00720294	manA	SDY_1829	COG1482G	1664632..1665807	+	391	42838.3	5.37	265	Unknown	20-21	0	CYT	0	PredHel=0	Topology=o	0	0	Fructose and mannose metabolism	Cytoplasmic
642	82777083	hypothetical protein SDY_1830 [Shigella dysenteriae Sd197]	24.87	1	81	33	2325.44	1030.22	3.53059e-05	0.000363146	ydgA	SDY_1830	COG5339S	1665908..1667416	+	502	54632	5.06	731	Unknown	19-20	0.853	SpI	24-25	PredHel=1	Topology=i5-24o	0	0	-	Cytoplasmic
643	82777088	repressor for uid operon [Shigella dysenteriae Sd197]	11.66	1	NA	8	NA	532.703	NA	NA	uidR	SDY_1837	COG1309K	1673679..1674269	-	196	21877	5.68	93	Cytoplasmic	0	0	CYT	0	PredHel=0	Topology=o	0	0	-	Cytoplasmic
644	82777089	7-alpha-hydroxysteroid dehydrogenase [Shigella dysenteriae Sd197]	12.06	1	13	3	769.648	180.507	0.0180239	0.0656886	hdhA	SDY_1838	COG1028IQR	1674498..1675265	-	255	26777.5	5.22	139	Cytoplasmic	28-29	0.001	CYT	0	PredHel=0	Topology=o	36-37	0	-	Cytoplasmic
645	82777092	DNA-binding transcriptional repressor MalI [Shigella dysenteriae Sd197]	16.235	0.828	2	NA	72.8289	NA	NA	NA	malI	SDY_1841	COG1609K	1676800..1677828	-	342	36653.3	6.46	50	Cytoplasmic	29-30	0.469	CYT	0	PredHel=0	Topology=o	0	0	-	Cytoplasmic
646	82777096	MalY [Shigella dysenteriae Sd197]	16.51	0.8202	1	NA	35.4706	NA	NA	NA	malY	SDY_1845	COG1168E	1680362..1681534	+	390	43892	5.42	98	Unknown	0	0	CYT	0	PredHel=0	Topology=o	1-2	0	Nitrogen metabolism	Cytoplasmic
647	82777097	adenosine deaminase [Shigella dysenteriae Sd197]	10.6725	1	11	2	735.906	144.756	0.0175631	0.0655403	add	SDY_1846	COG1816F	1681638..1682639	+	333	36405.1	5.42	151	Cytoplasmic	0	0	CYT	0	PredHel=0	Topology=o	0	0	Purine metabolism	Cytoplasmic
648	82777099	oriC-binding nucleoid-associated protein [Shigella dysenteriae Sd197]	6.32	0.9831	9	2	999.583	241.352	0.0456384	0.13396	-	SDY_1848	-	1684362..1684577	+	71	8416.29	6.25	50	Unknown	0	0	CYT	0	PredHel=0	Topology=o	0	0	-	Cytoplasmic
649	82777103	electron transport complex protein RnfC [Shigella dysenteriae Sd197]	41.74	1	2	14	33.4624	260.417	0.001698	0.0101383	-	SDY_1852	COG4656C	1686324..1688642	+	772	83757	8.67	119	Unknown (This protein may have multiple localization sites.)	0	0	CYT	0	PredHel=0	Topology=o	0	0	-	Cytoplasmic
650	82777105	electron transport complex protein RnfG [Shigella dysenteriae Sd197]	10.7625	0.9973	NA	1	NA	71.9459	NA	NA	-	SDY_1854	COG4659C	1689705..1690325	+	206	21932	7.01	71	Unknown	24-25	1	SpI	24-25	PredHel=0	Topology=o	0	0	-	Periplasmic
651	82777108	putative tripeptide transporter permease [Shigella dysenteriae Sd197]	11.0067	0.9882	4	NA	256.416	NA	NA	NA	tppB	SDY_1857	COG3104E	1692270..1693772	+	500	54055.2	8.88	59	CytoplasmicMembrane	0	0	CYT	0	PredHel=14	Topology=i22-44o59-81i90-107o112-129i150-172o177-199i220-239o244-266i275-292o323-340i353-375o385-407i419-441o456-478i	0	0	-	Outer membrane
652	82777109	glutathionine S-transferase [Shigella dysenteriae Sd197]	9.26	1	72	17	5551.59	1425.38	3.50951e-08	6.92845e-07	gst	SDY_1858	COG0625O	1693878..1694483	+	201	22867.5	5.85	525	Cytoplasmic	0	0.01	CYT	0	PredHel=0	Topology=o	0	0	Glutathione metabolism	Cytoplasmic
653	82777111	tyrosyl-tRNA synthetase [Shigella dysenteriae Sd197]	18.67	1	36	45	1376.75	1871.38	0.190772	0.379682	tyrS	SDY_1860	COG0162J	1695449..1696723	-	424	47537.3	5.59	561	Cytoplasmic	0	0	CYT	0	PredHel=0	Topology=o	0	0	Phenylalanine, tyrosine and tryptophan biosynthesis	Cytoplasmic
654	82777112	pyridoxamine 5'-phosphate oxidase [Shigella dysenteriae Sd197]	14.2508	1	11	18	551.123	980.676	0.137638	0.301916	pdxH	SDY_1861	COG0259H	1696852..1697508	-	218	25544.2	9.18	177	Cytoplasmic	0	0	CYT	0	PredHel=0	Topology=o	0	0	Vitamin B6 metabolism	Cytoplasmic
655	82777113	hypothetical protein SDY_1862 [Shigella dysenteriae Sd197]	5.05	1	2	2	282.771	307.491	0.945577	0.975853	ydhA	SDY_1862	COG3895R	1697567..1697815	-	82	9644	6.55	120	Unknown	0	0	CYT	0	PredHel=0	Topology=i	0	0	-	Cytoplasmic
656	82777114	anhydro-N-acetylmuramic acid kinase [Shigella dysenteriae Sd197]	12.03	0.9981	2	NA	118.477	NA	NA	NA	anmK	SDY_1863	COG2377O	1697994..1699103	-	369	39522.9	5.84	134	Unknown	17-18	0.003	CYT	0	PredHel=0	Topology=o	0	0	-	Cytoplasmic
657	82777115	putative outer membrane protein [Shigella dysenteriae Sd197]	4.83	1	6	1	886.952	157.34	0.0717523	0.188871	slyB	SDY_1864	COG3133M	1699377..1699844	+	155	15638	9.36	250	Unknown	21-22	0.856	SpII	17-18	PredHel=0	Topology=o	0	0	-	Outer Membrane
658	82777120	hypothetical protein SDY_1869 [Shigella dysenteriae Sd197]	20.4975	0.6423	1	NA	22.3734	NA	NA	NA	-	SDY_1869	COG1289S	1702041..1703648	+	535	60552.4	9.58	50	CytoplasmicMembrane	39-40	0.001	CYT	0	PredHel=6	Topology=i13-35o246-268i275-297o302-321i333-352o362-379i	0	0	-	Cytoplasmic Membrane
659	82777121	superoxide dismutase [Shigella dysenteriae Sd197]	7.9	1	82	24	7411.1	2358.73	1.23517e-07	2.09979e-06	sodC	SDY_1870	COG2032P	1703649..1704170	-	173	17660.2	6.04	572	Periplasmic	19-20	1	SpI	19-20	PredHel=0	Topology=o	0	0	-	Periplasmic
660	82777122	hypothetical protein SDY_1871 [Shigella dysenteriae Sd197]	11.62	1	24	12	1474.69	801.804	0.0723813	0.190117	-	SDY_1871	COG4989R	1704251..1705147	-	298	33702.4	5.77	413	Cytoplasmic	0	0	CYT	0	PredHel=0	Topology=o	0	0	-	Cytoplasmic
661	82777123	hypothetical protein SDY_1872 [Shigella dysenteriae Sd197]	11.75	1	47	16	2855.98	1057.24	0.000274574	0.0021137	-	SDY_1872	COG1309K	1705538..1706137	+	199	22277.6	6.5	338	Unknown	0	0	CYT	0	PredHel=0	Topology=o	0	0	-	Cytoplasmic
662	82777128	glyoxalase I [Shigella dysenteriae Sd197]	7.54	0.8648	5	NA	409.459	NA	NA	NA	gloA	SDY_1877	COG0346E	1708126..1708533	+	135	14957	4.95	56	Unknown	0	0	CYT	0	PredHel=0	Topology=o	0	0	Pyruvate metabolism	Cytoplasmic
663	82777129	ribonuclease T [Shigella dysenteriae Sd197]	8.48	0.9975	NA	1	NA	91.3294	NA	NA	rnt	SDY_1878	COG0847L	1708636..1709283	+	215	23702	5.19	148	Unknown	0	0	CYT	0	PredHel=0	Topology=o	0	0	-	Cytoplasmic
664	82777130	hypothetical protein SDY_1880 [Shigella dysenteriae Sd197]	6.63	1	16	20	1723.07	2342.12	0.383209	0.587779	ydhD	SDY_1880	COG0278O	1714043..1714390	-	115	12878.3	4.75	633	Unknown	0	0.006	CYT	0	PredHel=0	Topology=i	41-42	0	-	Cytoplasmic
665	82777132	superoxide dismutase [Shigella dysenteriae Sd197]	8.21	1	95	222	8261.83	20994.4	8.6648e-15	5.30286e-13	sodB	SDY_1882	COG0605P	1715680..1716261	+	193	21264.9	5.58	1321	Unknown	0	0	CYT	0	PredHel=0	Topology=o	0	0	-	Cytoplasmic
666	82777134	DNA-binding transcriptional repressor PurR [Shigella dysenteriae Sd197]	18.76	1	6	8	228.357	331.093	0.507596	0.709037	purR	SDY_1884	COG1609K	1718130..1719155	+	341	38333	6.73	101	Cytoplasmic	28-29	0	CYT	0	PredHel=0	Topology=o	0	0	-	Cytoplasmic
667	82777137	cyclopropane fatty acyl phospholipid synthase [Shigella dysenteriae Sd197]	20.54	0.9995	NA	4	NA	151.125	NA	NA	cfa	SDY_1887	COG2230M	1721699..1722847	+	382	44240	5.82	54	Cytoplasmic	0	0	CYT	0	PredHel=0	Topology=o	0	0	-	Cytoplasmic
668	82777138	riboflavin synthase subunit alpha [Shigella dysenteriae Sd197]	11.38	1	17	9	1066.6	614.036	0.162716	0.33742	ribE	SDY_1888	COG0307H	1722887..1723528	-	213	23444.1	5.64	225	Cytoplasmic	0	0	CYT	0	PredHel=0	Topology=o	0	0	Riboflavin metabolism	Cytoplasmic
669	82777140	multidrug efflux protein [Shigella dysenteriae Sd197]	6.99	0.9989	3	NA	306.099	NA	NA	NA	ydhE	SDY_1890	COG0534V	1724517..1725890	+	457	49447.2	9.63	54	CytoplasmicMembrane	29-30	0.929	TMH	0	PredHel=12	Topology=i7-29o44-66i91-113o128-147i160-180o190-212i241-263o278-300i313-335o350-367i387-409o419-438i	0	0	-	Outer membrane
670	82777141	hypothetical protein SDY_1891 [Shigella dysenteriae Sd197]	16.26	1	NA	4	NA	191	NA	NA	-	SDY_1891	-	1725931..1727187	-	418	43011	4.44	57	Unknown (This protein may have multiple localization sites.)	0	0	CYT	0	PredHel=0	Topology=o	0	0	-	Cytoplasmic
671	82777145	hypothetical protein SDY_1897 [Shigella dysenteriae Sd197]	13.51	0.3794	NA	2	NA	43.6079	NA	NA	-	SDY_1897	-	1730729..1731541	-	270	29357.4	6.36	50	Unknown	0	0	CYT	0	PredHel=0	Topology=o	0	0	-	Cytoplasmic
672	82777152	hypothetical protein SDY_1904 [Shigella dysenteriae Sd197]	3.18667	0.9943	3	2	668.341	461.658	0.710514	0.838946	-	SDY_1904	-	1735129..1735338	-	69	7907.07	9.36	61	Cytoplasmic	0	0	CYT	0	PredHel=0	Topology=o	0	0	-	Cytoplasmic
673	82777153	pyruvate kinase [Shigella dysenteriae Sd197]	27.53	1	179	254	4642.4	7163.43	1.51719e-05	0.000175193	pykF	SDY_1905	COG0469G	1735895..1737307	+	470	50715.4	5.77	1475	Unknown	0	0	CYT	0	PredHel=0	Topology=o	0	0	Glycolysis / Gluconeogenesis	Cytoplasmic
674	82777156	murein lipoprotein [Shigella dysenteriae Sd197]	4.32	1	30	47	4958.31	8447.1	0.0251667	0.0860447	lpp	SDY_1908	COG4238M	1738394..1738630	+	78	8323.12	9.3	342	Unknown	25-26	1	SpII	20-21	PredHel=0	Topology=i	0	0	-	Outer membrane
675	82777157	hypothetical protein SDY_1909 [Shigella dysenteriae Sd197]	12.2725	1	35	21	2036.25	1328.56	0.105884	0.25313	ynhG	SDY_1909	COG1376S	1738693..1739697	-	334	36082.9	9.42	569	Unknown	23-24	1	SpI	23-24	PredHel=0	Topology=o	0	0	-	Cytoplasmic
676	82777170	hypothetical protein SDY_1922 [Shigella dysenteriae Sd197]	14.311	0.7231	NA	12	NA	470.765	NA	NA	-	SDY_1922	COG1061KL	1751625..1752287	-	220	25279.1	5.63	50	Cytoplasmic	46-47	0	CYT	0	PredHel=1	Topology=i27-49o	0	0	-	Cytoplasmic
677	82777173	repressor protein CI [Shigella dysenteriae Sd197]	13.08	1	NA	4	NA	237.435	NA	NA	-	SDY_1925	COG1974KT,COG2932K	1753498..1754211	+	237	26524	5.29	75	Unknown	63-64	0	CYT	0	PredHel=0	Topology=o	0	0	-	Cytoplasmic
678	82777175	type II site-specific deoxyribonuclease [Shigella dysenteriae Sd197]	13.34	1	7	NA	374.661	NA	NA	NA	-	SDY_1927	-	1755771..1756724	+	317	34985.2	5.82	239	Unknown	46-47	0.054	CYT	0	PredHel=0	Topology=o	0	0	-	Cytoplasmic
679	82777183	thiosulfate:cyanide sulfurtransferase (rhodanese) [Shigella dysenteriae Sd197]	4.92	1	19	26	2757.3	4103	0.202892	0.395871	pspE	SDY_1936	COG0607P	1761846..1762160	-	104	11500.9	7.83	358	Unknown	19-20	1	SpI	19-20	PredHel=0	Topology=o	0	0	-	Cytoplasmic membrane
680	82777185	DNA-binding transcriptional activator PspC [Shigella dysenteriae Sd197]	5.01	0.8651	3	2	369.867	260.044	0.710514	0.838946	pspC	SDY_1938	COG1983KT	1762465..1762824	-	119	13516.4	6.24	50	Unknown	63-64	0	CYT	0	PredHel=1	Topology=i39-61o	0	0	-	Cytoplasmic Membrane
681	82777186	phage shock protein B [Shigella dysenteriae Sd197]	3.16	1	5	2	1129.74	489.681	0.296351	0.496216	pspB	SDY_1939	-	1762824..1763048	-	74	8758	6.73	126	Cytoplasmic	22-23	0.007	CYT	0	PredHel=1	Topology=o4-26i	0	0	-	Cytoplasmic
682	82777187	phage shock protein PspA [Shigella dysenteriae Sd197]	14.8771	1	45	71	2159.68	3705.38	0.00535779	0.0259207	pspA	SDY_1940	COG1842KT	1763102..1763770	-	222	25520	5.38	425	Cytoplasmic	0	0	CYT	0	PredHel=0	Topology=o	0	0	-	Cytoplasmic
683	82777190	DNA-binding transcriptional repressor PuuR [Shigella dysenteriae Sd197]	7.11	0.9982	3	2	156.416	218.007	0.710514	0.838946	ycjC	SDY_1945	COG1396K	1769266..1769823	-	185	20125	5.32	75	Cytoplasmic	0	0	CYT	0	PredHel=0	Topology=o	0	0	-	Cytoplasmic
684	82777196	putative receptor [Shigella dysenteriae Sd197]	18.24	1	14	5	548.023	212.684	0.0551924	0.153885	-	SDY_1953	COG3391S	1777061..1778122	-	353	38715.5	9.3	192	Unknown	30-31	1	SpI	30-31	PredHel=0	Topology=o	30-31	0	-	Cytoplasmic membrane
685	82777205	putative transport protein [Shigella dysenteriae Sd197]	12.45	0.9963	1	1	50.9375	62.1318	0.961502	0.975853	yoaE	SDY_1962	COG0861P,COG1253R	1783914..1785464	-	516	56317.7	4.92	70	CytoplasmicMembrane	24-25	0.001	TMH	0	PredHel=7	Topology=o13-35i48-70o85-102i123-145o150-172i185-207o212-231i	0	0	-	Outer membrane
686	82777206	PTS enzyme IIAB, mannose-specific [Shigella dysenteriae Sd197]	17.51	1	153	78	6238.8	3458.61	9.68875e-06	0.000119788	manX	SDY_1963	COG2893G,COG3444G	1785928..1786899	+	323	35019	5.44	911	Cytoplasmic	0	0.001	CYT	0	PredHel=0	Topology=o	0	0	Fructose and mannose metabolism	Cytoplasmic
687	82777207	mannose-specific PTS system protein IID [Shigella dysenteriae Sd197]	12.206	1	54	19	3158.76	1208.58	0.000139735	0.00118775	manZ	SDY_1965	COG3716G	1787767..1788627	+	286	31301.8	9.17	258	CytoplasmicMembrane	0	0	CYT	0	PredHel=2	Topology=o135-157i262-284o	0	0	-	Cytoplasmic membrane
688	82777211	cold shock-like protein CspC [Shigella dysenteriae Sd197]	4.72	1	122	165	18455	27141.6	0.0017933	0.0105529	cspC	SDY_1969	COG1278K	1791107..1791316	-	69	7402.08	6.54	947	Cytoplasmic	25-26	0	CYT	0	PredHel=0	Topology=i	0	0	-	Cytoplasmic
689	82777217	putative regulator [Shigella dysenteriae Sd197]	19.41	1	40	30	1471.4	1200.02	0.362456	0.569649	-	SDY_1975	COG1414K	1793809..1794600	-	263	30055.3	5.43	409	Cytoplasmic	27-28	0	CYT	0	PredHel=0	Topology=o	0	0	-	Cytoplasmic
690	82777219	heat shock protein HtpX [Shigella dysenteriae Sd197]	8.53595	1	6	6	501.774	545.749	0.905878	0.975853	htpX	SDY_1977	COG0501O	1796191..1797072	-	293	31956.1	6.6	76	CytoplasmicMembrane	23-24	0.955	TMH	0	PredHel=4	Topology=i5-27o32-54i158-180o195-217i	58-59	0	-	Cytoplasmic membrane
691	82777220	carboxy-terminal protease [Shigella dysenteriae Sd197]	35.9067	1	34	23	676.082	497.332	0.229944	0.427737	prc	SDY_1978	COG0793M	1797264..1799312	-	682	76690	6.19	252	OuterMembrane	22-23	1	SpI	22-23	PredHel=0	Topology=o	0	0	-	Outer membrane
692	82777221	putative solute/DNA competence effector [Shigella dysenteriae Sd197]	11.3919	1	13	26	814.785	1772.03	0.0216483	0.0764896	proQ	SDY_1979	COG3109T	1799332..1800030	-	232	25833.3	9.66	232	Cytoplasmic	29-30	0	CYT	0	PredHel=0	Topology=o	0	0	-	Cytoplasmic
693	82777222	hypothetical protein SDY_1980 [Shigella dysenteriae Sd197]	11.03	1	7	12	453.125	844.693	0.194754	0.385726	-	SDY_1980	COG1956T	1800127..1800678	-	183	20268.4	4.68	80	Unknown	0	0	CYT	0	PredHel=0	Topology=o	0	0	-	Cytoplasmic
694	82777227	hypothetical protein SDY_1985 [Shigella dysenteriae Sd197]	42.77	0.7002	NA	4	NA	50.8436	NA	NA	-	SDY_1985	COG3008R	1802775..1805402	+	875	94831.7	6.02	50	CytoplasmicMembrane	39-40	0	TMH	0	PredHel=1	Topology=i22-41o	0	0	-	Cytoplasmic Membrane
695	82777228	rRNA (cytosine-C(5)-)-methyltransferase RsmF [Shigella dysenteriae Sd197]	21.7425	0.9956	3	4	97.0187	142.21	0.639425	0.800263	yebU	SDY_1986	COG0144J,COG3270S	1805476..1806921	+	481	53593.8	5.53	78	Unknown	0	0	CYT	0	PredHel=0	Topology=o	0	0	Androgen and estrogen metabolism	Cytoplasmic
696	82777229	hypothetical protein SDY_1987 [Shigella dysenteriae Sd197]	4.51	1	32	2	5066.05	343.688	7.42893e-07	1.04517e-05	-	SDY_1987	-	1807024..1807275	+	83	9329.09	4.53	348	Unknown	0	0	CYT	0	PredHel=0	Topology=i	0	0	-	Cytoplasmic
697	82777248	6-phosphogluconolactonase [Shigella dysenteriae Sd197]	10.7	1	28	8	1868.4	580.496	0.00174172	0.0102989	ybhE	SDY_2011	COG2706G	1821904..1822899	+	331	36306.2	5.06	156	Unknown	17-18	0	CYT	0	PredHel=0	Topology=o	0	0	Pentose phosphate pathway	Cytoplasmic
698	82777253	isocitrate dehydrogenase [Shigella dysenteriae Sd197]	27.49	1	421	237	10934.6	6693.71	2.56407e-10	6.82266e-09	icdA	SDY_2016	COG0538C	1824893..1826143	-	416	45754.1	5.28	1787	Cytoplasmic	0	0	CYT	0	PredHel=0	Topology=o	0	0	Citrate cycle (TCA cycle)	Cytoplasmic
699	82777254	23S rRNA pseudouridine synthase E [Shigella dysenteriae Sd197]	10.2	0.9338	NA	1	NA	71.0799	NA	NA	ymfC	SDY_2017	COG1187J	1826345..1826968	+	207	23631	10.03	58	Unknown	0	0	CYT	0	PredHel=0	Topology=o	24-24	0	-	Cytoplasmic
700	82777255	putative phosphohydrolase [Shigella dysenteriae Sd197]	8.97	1	5	8	397.991	692.454	0.339245	0.549254	-	SDY_2018	COG0494LR	1826978..1827439	+	153	17432.3	5.04	233	Cytoplasmic	14-15	0.002	CYT	0	PredHel=0	Topology=o	0	0	-	Cytoplasmic
701	82777257	hypothetical protein SDY_2020 [Shigella dysenteriae Sd197]	10.59	0.9935	NA	1	NA	72.8392	NA	NA	ycfC	SDY_2020	COG2915R	1828635..1829276	+	213	22946.7	9.34	162	Unknown	22-23	0.056	CYT	0	PredHel=0	Topology=o	0	0	-	Cytoplasmic
702	82777258	adenylosuccinate lyase [Shigella dysenteriae Sd197]	25.676	1	26	47	723.006	1421.23	0.00592442	0.0277835	purB	SDY_2021	COG0015F	1829280..1830650	+	456	51610	5.68	355	Unknown	0	0	CYT	0	PredHel=0	Topology=o	0	0	Purine metabolism	Cytoplasmic
703	82777259	DNA-binding transcriptional regulator PhoP [Shigella dysenteriae Sd197]	11.58	1	47	24	2897.91	1609.15	0.0145058	0.0567257	phoP	SDY_2022	COG0745TK	1830819..1831490	+	223	25534.3	5.1	425	Cytoplasmic	0	0	CYT	0	PredHel=0	Topology=o	0	0	-	Cytoplasmic
704	82777260	sensor protein PhoQ [Shigella dysenteriae Sd197]	23.348	0.9864	6	NA	180.988	NA	NA	NA	phoQ	SDY_2023	COG0642T	1831490..1832950	+	486	55313.6	5.55	50	CytoplasmicMembrane	33-34	1	TMH	0	PredHel=2	Topology=o20-42i194-216o	0	0	Two-component system - General	Cytoplasmic Membrane
705	82777261	hypothetical protein SDY_2024 [Shigella dysenteriae Sd197]	11.58	1	12	11	739.892	737.526	0.964142	0.976104	ycfD	SDY_2024	COG2850S	1833017..1834147	+	376	42951.7	4.69	238	Cytoplasmic	0	0	CYT	0	PredHel=0	Topology=o	0	0	-	Cytoplasmic
706	82777262	peptidase T [Shigella dysenteriae Sd197]	20.2825	1	24	9	844.862	344.52	0.0156478	0.0602292	pepT	SDY_2025	COG2195E	1834196..1835422	-	408	44907.7	5.29	165	Cytoplasmic	0	0	CYT	0	PredHel=0	Topology=o	0	0	Glutathione metabolism	Cytoplasmic
707	82777263	putrescine/spermidine ABC transporter ATPase protein [Shigella dysenteriae Sd197]	18.05	1	7	2	276.896	78.7254	0.117508	0.272406	potA	SDY_2026	COG3842E	1835672..1836808	+	378	43016.6	5.19	92	Cytoplasmic	21-22	0.001	CYT	0	PredHel=0	Topology=o	0	0	ABC transporters - General	Cytoplasmic membrane
708	82777266	spermidine/putrescine ABC transporter periplasmic substrate-binding protein [Shigella dysenteriae Sd197]	15.69	1	44	52	2002.28	2573.2	0.249342	0.449477	potD	SDY_2029	COG0687E	1838437..1839483	+	348	38865.5	5.24	278	Periplasmic	23-24	1	SpI	23-24	PredHel=0	Topology=o	0	0	-	Periplasmic
709	82777267	NAD-dependent deacetylase [Shigella dysenteriae Sd197]	11.33	1	2	5	126.036	342.636	0.220613	0.414158	cobB	SDY_2030	COG0846K	1839639..1840460	-	273	30975.3	7.19	180	Cytoplasmic	55-56	0.039	CYT	0	PredHel=0	Topology=o	19-20	0	-	Cytoplasmic
710	82777268	N-acetyl-D-glucosamine kinase [Shigella dysenteriae Sd197]	10.1	1	8	2	565.542	153.73	0.0733522	0.191435	ycfX	SDY_2031	COG1940KG	1840476..1841387	-	303	33041.4	5.26	142	Cytoplasmic	0	0	CYT	0	PredHel=0	Topology=o	0	0	Glutamate metabolism	Cytoplasmic
711	82777269	outer membrane-specific lipoprotein transporter subunit LolE [Shigella dysenteriae Sd197]	13.74	0.9962	1	NA	51.7673	NA	NA	NA	ycfW	SDY_2032	COG4591M	1841416..1842660	-	414	45443	9.21	79	CytoplasmicMembrane	37-38	0.437	TMH	0	PredHel=4	Topology=i21-43o270-292i318-340o375-397i	0	0	-	Outer Membrane
712	82777271	outer membrane-specific lipoprotein transporter subunit LolC [Shigella dysenteriae Sd197]	17.19	1	7	NA	290.749	NA	NA	NA	ycfU	SDY_2034	COG4591M	1843354..1844553	-	399	43292.2	6.04	134	CytoplasmicMembrane	40-41	0.002	TMH	0	PredHel=4	Topology=i25-47o266-288i318-340o360-382i	0	0	-	Cytoplasmic membrane
713	82777273	transcription-repair coupling factor [Shigella dysenteriae Sd197]	62.6443	0.9998	3	6	13.3865	74.3492	0.270016	0.47554	mfd	SDY_2036	COG1197LK	1846016..1849462	+	1148	130086	5.89	83	Cytoplasmic	32-33	0	CYT	0	PredHel=0	Topology=o	0	0	Nucleotide excision repair	Cytoplasmic
714	82777274	hypothetical protein SDY_2037 [Shigella dysenteriae Sd197]	20.16	0.7006	NA	1	NA	26.9819	NA	NA	ycfS	SDY_2037	COG1376S	1849604..1850566	+	320	34617.5	9.1	50	Unknown	28-29	1	SpI	28-29	PredHel=1	Topology=i7-26o	28-29	0	-	Periplasmic
715	82777275	hypothetical protein SDY_2038 [Shigella dysenteriae Sd197]	2.41	0.9975	NA	1	NA	321.358	NA	NA	ycfR	SDY_2038	-	1850649..1850906	-	85	8810	8.09	101	Unknown	22-23	1	SpI	22-23	PredHel=0	Topology=i	0	0	-	Periplasmic
716	82777276	hypothetical protein SDY_2039 [Shigella dysenteriae Sd197]	10.068	0.8869	3	NA	188.69	NA	NA	NA	ycfQ	SDY_2039	COG1309K	1851069..1851779	+	236	26206.8	6.52	56	Unknown	0	0	CYT	0	PredHel=0	Topology=o	0	0	-	Cytoplasmic
717	82777278	respiratory NADH dehydrogenase [Shigella dysenteriae Sd197]	21.2	1	NA	7	NA	256.363	NA	NA	ndh	SDY_2041	COG1252C	1852607..1853911	-	434	47494	8.84	114	Unknown	21-22	0.076	CYT	0	PredHel=0	Topology=o	0	0	Oxidative phosphorylation	Cytoplasmic
718	82777280	beta-hexosaminidase [Shigella dysenteriae Sd197]	15.805	1	17	12	767.981	589.495	0.456073	0.66304	ycfO	SDY_2043	COG1472G	1854882..1855907	-	341	37575.2	5.73	143	Cytoplasmic	0	0	CYT	0	PredHel=0	Topology=o	0	0	N-Glycan degradation	Cytoplasmic
719	82777282	hypothetical protein SDY_2045 [Shigella dysenteriae Sd197]	6.2	1	27	13	3109.34	1627.96	0.0455616	0.13396	ycfM	SDY_2045	COG3417R	1856723..1857364	-	213	22514.7	6.41	462	Unknown	23-24	0.948	SpII	19-20	PredHel=0	Topology=o	0	0	-	Cytoplasmic membrane
720	82777284	purine nucleoside phosphoramidase [Shigella dysenteriae Sd197]	4.66607	1	40	26	6120.75	4326.29	0.147758	0.317849	ycfF	SDY_2047	COG0537FGR	1857758..1858117	-	119	13240.8	5.73	255	Cytoplasmic	0	0	CYT	0	PredHel=0	Topology=o	0	0	-	Cytoplasmic
721	82777287	putative metallodependent hydrolase [Shigella dysenteriae Sd197]	14.1	1	4	2	202.532	110.13	0.463319	0.663278	ycfH	SDY_2050	COG0084L	1862417..1863214	-	265	29807.6	5.19	97	Cytoplasmic	0	0	CYT	0	PredHel=0	Topology=o	0	0	-	Cytoplasmic
722	82777288	DNA polymerase III subunit delta' [Shigella dysenteriae Sd197]	15.12	0.9935	3	NA	140.745	NA	NA	NA	holB	SDY_2051	COG0470L	1863225..1864229	-	334	36892.2	6.56	60	Unknown	0	0	CYT	0	PredHel=0	Topology=o	0	0	Purine metabolism	Cytoplasmic
723	82777289	thymidylate kinase [Shigella dysenteriae Sd197]	13.9425	1	10	8	512.101	445.495	0.743739	0.867814	tmk	SDY_2052	COG0125F	1864226..1864867	-	213	23782.2	5.33	151	Cytoplasmic	0	0	CYT	0	PredHel=0	Topology=o	0	0	Pyrimidine metabolism	Cytoplasmic
724	82777291	4-amino-4-deoxychorismate lyase [Shigella dysenteriae Sd197]	15.57	0.9995	6	7	274.593	348.888	0.688716	0.837129	pabC	SDY_2054	COG0115EH	1865882..1866691	-	269	30191	6.22	92	Unknown	0	0	CYT	0	PredHel=0	Topology=o	0	0	Folate biosynthesis	Cytoplasmic
725	82777292	3-oxoacyl-(acyl carrier protein) synthase II [Shigella dysenteriae Sd197]	13.41	1	73	30	3886.78	1736.94	9.81785e-05	0.000858361	fabF	SDY_2055	COG0304IQ	1866811..1868052	-	413	43013.8	5.71	528	Cytoplasmic	20-21	0.875	CYT	0	PredHel=0	Topology=o	0	0	Fatty acid biosynthesis	Cytoplasmic
726	82777293	acyl carrier protein [Shigella dysenteriae Sd197]	2.74	1	72	50	18761.9	14168.1	0.105884	0.25313	acpP	SDY_2056	COG0236IQ	1868138..1868374	-	78	8639.19	3.98	354	Cytoplasmic	0	0	CYT	0	PredHel=0	Topology=i	0	0	-	Cytoplasmic
727	82777294	3-ketoacyl-(acyl-carrier-protein) reductase [Shigella dysenteriae Sd197]	11.7	1	41	26	2502.04	1725.36	0.120001	0.275315	fabG	SDY_2057	COG1028IQR	1868585..1869319	-	244	25575.3	6.76	660	Cytoplasmic	22-23	0.375	CYT	0	PredHel=0	Topology=o	26-27	0	Fatty acid biosynthesis	Cytoplasmic
728	82777295	malonyl-CoA-[acyl-carrier-protein] transacylase [Shigella dysenteriae Sd197]	12.4	1	36	20	2072.89	1252.28	0.059502	0.164403	fabD	SDY_2058	COG0331I	1869332..1870261	-	309	32417.8	4.95	514	Unknown	0	0.006	CYT	0	PredHel=0	Topology=o	0	0	Fatty acid biosynthesis	Cytoplasmic
729	82777296	3-oxoacyl-(acyl carrier protein) synthase III [Shigella dysenteriae Sd197]	12.6842	1	6	27	337.742	1652.7	0.000115978	0.000992707	fabH	SDY_2059	COG0332I	1870277..1871230	-	317	33541.8	5.08	371	Cytoplasmic	20-21	0	CYT	0	PredHel=0	Topology=o	0	0	Fatty acid biosynthesis	Cytoplasmic
730	82777298	50S ribosomal protein L32 [Shigella dysenteriae Sd197]	2.43	0.9975	7	8	2048.96	2549.7	0.696118	0.838946	rpmF	SDY_2061	COG0333J	1872449..1872622	-	57	6446.12	11.03	147	Unknown	32-33	0.001	CYT	0	PredHel=0	Topology=i	21-22	0	-	Cytoplasmic
731	82777299	hypothetical protein SDY_2062 [Shigella dysenteriae Sd197]	5.51	1	2	7	257.842	986.37	0.0767088	0.198502	yceD	SDY_2062	COG1399R	1872674..1873195	-	173	19314.2	4.45	62	Cytoplasmic	15-16	0	CYT	0	PredHel=0	Topology=o	0	0	-	Cytoplasmic
732	82777302	23S rRNA pseudouridylate synthase C [Shigella dysenteriae Sd197]	19.37	0.9993	3	3	110.505	120.046	0.93337	0.975853	yceC	SDY_2065	COG0564J	1874864..1875823	-	319	36051.2	9.83	50	Cytoplasmic	18-19	0	CYT	0	PredHel=0	Topology=o	0	0	-	Cytoplasmic
733	82777304	ribonuclease E [Shigella dysenteriae Sd197]	41.1542	1	68	50	1179.75	943.299	0.197737	0.390372	rne	SDY_2067	COG1530J	1876396..1879581	+	1061	118413	5.5	717	Cytoplasmic	0	0	CYT	0	PredHel=0	Topology=o	0	0	-	Cytoplasmic
734	82777307	flagellar basal body P-ring protein [Shigella dysenteriae Sd197]	14.57	0.3761	2	NA	36.8612	NA	NA	NA	flgI	SDY_2071	COG1706N	1883368..1884465	-	365	38212.1	9.33	50	Periplasmic	19-20	1	SpI	19-20	PredHel=0	Topology=o	0	0	-	Periplasmic
735	82777317	putative virulence factor [Shigella dysenteriae Sd197]	11.23	0.8831	NA	2	NA	122.111	NA	NA	mviM	SDY_2084	COG0673R	1893738..1894661	-	307	33901	7.12	56	Unknown	24-25	0.571	SpI	24-25	PredHel=0	Topology=o	0	0	-	Periplasmic
736	82777318	hypothetical protein SDY_2085 [Shigella dysenteriae Sd197]	14.12	1	5	28	252.832	1539.63	2.63526e-05	0.000281405	yceH	SDY_2085	COG3132S	1894663..1895310	-	215	24163.5	5.11	254	Unknown	0	0	CYT	0	PredHel=0	Topology=o	0	0	-	Cytoplasmic
737	82777322	glutaredoxin 2 [Shigella dysenteriae Sd197]	14.58	1	9	2	440.738	106.344	0.0456384	0.13396	grxB	SDY_2089	COG2999O	1898185..1898832	+	215	24373.3	7.72	119	Unknown	0	0	CYT	0	PredHel=0	Topology=o	0	0	-	Cytoplasmic
738	82777323	hypothetical protein SDY_2090 [Shigella dysenteriae Sd197]	9.01	1	26	6	2060.37	517.035	0.000822621	0.00538443	yceB	SDY_2090	-	1898966..1899526	+	186	20610.2	6.75	291	Unknown	18-19	0.982	SpII	18-19	PredHel=0	Topology=o	0	0	-	Cytoplasmic membrane
739	82777324	dihydroorotase [Shigella dysenteriae Sd197]	14.14	1	12	13	605.937	713.818	0.710774	0.838946	pyrC	SDY_2091	COG0418F	1899632..1900678	+	348	38798.8	5.77	147	Cytoplasmic	0	0	CYT	0	PredHel=0	Topology=o	0	0	Pyrimidine metabolism	Cytoplasmic
740	82777329	N-methyltryptophan oxidase [Shigella dysenteriae Sd197]	20.0683	1	16	26	569.252	1005.9	0.0774793	0.199872	solA	SDY_2096	COG0665E	1902430..1903548	+	372	40841.3	5.14	267	Cytoplasmic	21-22	0.179	CYT	0	PredHel=0	Topology=o	0	0	-	Cytoplasmic
741	82777338	putative transport system permease protein [Shigella dysenteriae Sd197]	9.62	0.3944	NA	13	NA	413.808	NA	NA	yeiJ	SDY_2105	COG1972F	1908152..1909402	+	416	43440	8.8	50	CytoplasmicMembrane	24-25	0.279	TMH	0	PredHel=8	Topology=o5-22i27-49o96-118i173-195o199-221i258-280o355-377i390-412o	0	0	-	Cytoplasmic Membrane
742	82777340	endonuclease IV [Shigella dysenteriae Sd197]	14.44	1	9	7	445.011	376.378	0.716008	0.841877	nfo	SDY_2107	COG0648L	1910549..1911406	-	285	31478.3	5.43	237	Cytoplasmic	21-22	0.573	CYT	0	PredHel=0	Topology=o	0	0	Base excision repair	Cytoplasmic
743	82777342	putative DNA-binding transcriptional regulator [Shigella dysenteriae Sd197]	11.99	1	18	13	1071.89	841.817	0.478553	0.679524	yeiE	SDY_2109	COG0583K	1912628..1913509	+	293	32734.6	6.07	354	Unknown (This protein may have multiple localization sites.)	35-36	0.174	CYT	0	PredHel=0	Topology=o	0	0	-	Cytoplasmic
744	82777343	lysine transporter [Shigella dysenteriae Sd197]	7.48	0.9963	NA	1	NA	103.415	NA	NA	lysP	SDY_2110	COG0833E	1913714..1915183	+	489	53679	8.9	61	CytoplasmicMembrane	46-47	0.297	TMH	0	PredHel=12	Topology=i21-43o53-75i103-125o130-152i159-181o196-218i245-267o287-309i343-365o370-392i413-435o445-467i	46-47	0	-	Cytoplasmic Membrane
745	82777359	GTP cyclohydrolase I [Shigella dysenteriae Sd197]	9.49	1	20	17	1504.73	1390.84	0.774932	0.888956	folE	SDY_2127	COG0302H	1928844..1929512	+	222	24829.7	6.8	370	Unknown	0	0	CYT	0	PredHel=0	Topology=o	0	0	Folate biosynthesis	Cytoplasmic
746	82777361	DNA-binding transcriptional regulator GalS [Shigella dysenteriae Sd197]	18.0317	0.9978	2	2	78.2908	85.9273	0.945577	0.975853	galS	SDY_2129	COG1609K	1930827..1931867	+	346	37607	6.2	57	Cytoplasmic	30-31	0.01	CYT	0	PredHel=0	Topology=o	0	0	-	Cytoplasmic
747	82777362	galactose-binding transport protein [Shigella dysenteriae Sd197]	25.4438	1	21	39	589.295	1190.08	0.00958887	0.0403138	mglB	SDY_2130	COG1879G	1932147..1933145	+	332	35711.1	5.68	212	Periplasmic	23-24	1	SpI	23-24	PredHel=1	Topology=i5-24o	0	0	-	Periplasmic
748	82777373	hypothetical protein SDY_2143 [Shigella dysenteriae Sd197]	11.4375	0.9852	1	NA	61.502	NA	NA	NA	sanA	SDY_2143	COG2949S	1942399..1943118	-	239	27361	9.22	75	CytoplasmicMembrane	22-23	0.993	TMH	0	PredHel=1	Topology=i5-27o	0	0	-	Cytoplasmic Membrane
749	82777374	cytidine deaminase [Shigella dysenteriae Sd197]	13.04	1	5	7	273.772	416.787	0.486453	0.68439	cdd	SDY_2144	COG0295F	1943268..1944152	-	294	31495.5	5.29	197	Unknown	18-19	0	CYT	0	PredHel=0	Topology=o	0	0	Pyrimidine metabolism	Cytoplasmic
750	82777385	D-lactate dehydrogenase [Shigella dysenteriae Sd197]	38.4146	1	47	54	873.568	1091.42	0.298118	0.498493	dld	SDY_2155	COG0277C	1952722..1954437	-	571	64704	6.21	400	Unknown	27-28	0	CYT	0	PredHel=0	Topology=o	0	0	Pyruvate metabolism	Cytoplasmic
751	82777386	beta-D-glucoside glucohydrolase, periplasmic [Shigella dysenteriae Sd197]	44.6677	1	32	18	511.507	312.876	0.0818313	0.208553	bglX	SDY_2156	COG1472G	1954633..1956930	+	765	83485.6	5.95	288	Periplasmic	20-21	0.999	SpI	20-21	PredHel=0	Topology=o	0	0	Cyanoamino acid metabolism	Periplasmic
752	82777387	putative transport system permease protein [Shigella dysenteriae Sd197]	14.3022	0.9952	NA	2	NA	108.052	NA	NA	yehZ	SDY_2157	COG1732M	1957182..1958099	+	305	32611	5.63	57	Unknown	23-24	1	SpI	23-24	PredHel=0	Topology=o	0	0	-	Periplasmic
753	82777392	putative two-component response-regulatory protein YehT [Shigella dysenteriae Sd197]	13.0117	0.904	5	5	238.974	269.711	0.914047	0.975853	yehT	SDY_2164	COG3279KT	1963682..1964416	+	244	27915.3	5.71	50	Cytoplasmic	0	0	CYT	0	PredHel=0	Topology=o	0	0	-	Cytoplasmic
754	82777393	hypothetical protein SDY_2165 [Shigella dysenteriae Sd197]	11.2	1	12	6	764.996	415.312	0.20396	0.395871	yehS	SDY_2165	COG4807S	1964463..1964933	+	156	18084	9.19	88	Cytoplasmic	34-35	0.001	CYT	0	PredHel=0	Topology=o	0	0	-	Cytoplasmic
755	82777400	hypothetical protein SDY_2172 [Shigella dysenteriae Sd197]	11.97	0.6292	NA	1	NA	40.812	NA	NA	yehP	SDY_2172	-	1969337..1970029	-	230	26611.4	7.88	50	Cytoplasmic	0	0	CYT	0	PredHel=0	Topology=o	0	0	-	Cytoplasmic
756	82777409	methionyl-tRNA synthetase [Shigella dysenteriae Sd197]	37.44	1	57	47	1087.01	974.665	0.526457	0.711239	metG	SDY_2181	COG0073R,COG0143J	1978813..1980846	-	677	76268.7	5.46	473	Cytoplasmic	0	0.001	CYT	0	PredHel=0	Topology=o	0	0	Methionine metabolism	Cytoplasmic
757	82777414	DNA-binding transcriptional regulator BaeR [Shigella dysenteriae Sd197]	16.2	1	8	NA	352.591	NA	NA	NA	baeR	SDY_2186	COG0745TK	1984338..1985060	-	240	27654.9	5.52	97	Cytoplasmic	0	0	CYT	0	PredHel=0	Topology=o	0	0	-	Cytoplasmic
758	82777422	3-methyl-adenine DNA glycosylase II [Shigella dysenteriae Sd197]	17.98	0.7574	2	1	60.1536	23.1888	0.604055	0.766179	alkA	SDY_2194	COG0122L	1993951..1994799	+	282	31373	7.7	50	Unknown	26-27	0.046	CYT	0	PredHel=0	Topology=o	0	0	Base excision repair	Cytoplasmic
759	82777424	deoxycytidine triphosphate deaminase [Shigella dysenteriae Sd197]	7.87667	1	3	8	271.941	788.571	0.104862	0.25167	dcd	SDY_2197	COG0717F	1999267..1999848	+	193	21330	5.62	94	Unknown	0	0	CYT	0	PredHel=0	Topology=o	0	0	Pyrimidine metabolism	Cytoplasmic
760	82777425	putative assembly protein [Shigella dysenteriae Sd197]	28.75	0.9997	3	2	74.4816	53.979	0.710514	0.838946	asmA	SDY_2198	COG2982M	1999870..2001723	+	617	68942.5	5.31	73	Unknown	26-27	0.999	TMH	0	PredHel=1	Topology=i7-26o	0	0	-	Cytoplasmic
761	82777428	putative transport protein [Shigella dysenteriae Sd197]	18.5367	0.9009	1	NA	34.7009	NA	NA	NA	yegH	SDY_2201	COG0861P,COG1253R	2002615..2004237	-	540	60883	5.25	86	CytoplasmicMembrane	37-38	0	TMH	0	PredHel=7	Topology=o22-44i64-86o101-118i139-161o166-185i198-220o225-247i	0	0	-	Outer membrane
762	82777430	UTP--glucose-1-phosphate uridylyltransferase subunit GalF [Shigella dysenteriae Sd197]	13.51	1	18	21	951.29	1206.86	0.487715	0.684591	galF	SDY_2203	COG1210M	2005517..2006410	+	297	32844.1	5.73	359	Cytoplasmic	22-23	0.742	CYT	0	PredHel=0	Topology=o	0	0	Pentose and glucuronate interconversions	Cytoplasmic
763	82777431	dTDP-glucose 4,6 dehydratase [Shigella dysenteriae Sd197]	21.22	1	56	67	1884.25	2451.45	0.170124	0.345917	rfbB	SDY_2204	COG1088M	2006782..2007867	+	361	40510.8	5.73	573	Unknown	0	0.004	CYT	0	PredHel=0	Topology=o	0	0	Nucleotide sugars metabolism	Cytoplasmic
764	82777432	dTDP-4-dehydrorhamnose reductase [Shigella dysenteriae Sd197]	11.4	1	5	11	313.125	749.171	0.10152	0.245574	rfbD	SDY_2205	COG1091M	2007867..2008766	+	299	32708	5.74	106	Unknown	33-34	0	CYT	0	PredHel=0	Topology=o	0	0	Nucleotide sugars metabolism	Cytoplasmic
765	82777433	glucose-1-phosphate thymidylyltransferase [Shigella dysenteriae Sd197]	15.41	1	30	36	1390	1813.82	0.309344	0.509605	rfbA	SDY_2206	COG1209M	2008824..2009702	+	292	32495.2	5.25	213	Unknown	0	0.47	CYT	0	PredHel=0	Topology=o	0	0	Nucleotide sugars metabolism	Cytoplasmic
766	82777434	dTDP-4-dehydrorhamnose 3,5-epimerase [Shigella dysenteriae Sd197]	15.08	1	47	73	2225.32	3758.5	0.00595193	0.027806	rfbC	SDY_2207	COG1898M	2009705..2010262	+	185	21341.5	6.91	357	Unknown	0	0	CYT	0	PredHel=0	Topology=o	0	0	Nucleotide sugars metabolism	Cytoplasmic
767	82777439	6-phosphogluconate dehydrogenase [Shigella dysenteriae Sd197]	25.68	1	125	129	3475.45	3900.21	0.425965	0.63454	gnd	SDY_2212	COG0362G	2015551..2016957	+	468	51497.3	5.05	1000	Unknown	0	0.02	CYT	0	PredHel=0	Topology=o	0	0	Pentose phosphate pathway	Cytoplasmic
768	82777441	regulator of length of O-antigen component of lipopolysaccharide chains [Shigella dysenteriae Sd197]	13.983	1	14	8	714.864	444.205	0.262719	0.466716	wzzB	SDY_2214	COG3765M	2018463..2019497	+	344	38506	6.04	162	CytoplasmicMembrane	24-25	0	CYT	0	PredHel=2	Topology=i52-71o314-333i	0	0	-	Outer membrane
769	82777442	bifunctional phosphoribosyl-AMP cyclohydrolase/phosphoribosyl-ATP pyrophosphatase protein [Shigella dysenteriae Sd197]	5.84	0.9962	2	NA	243.59	NA	NA	NA	hisI	SDY_2215	COG0139E,COG0140E	2019594..2020205	-	203	22884.1	5.13	54	Cytoplasmic	0	0	CYT	0	PredHel=0	Topology=o	0	0	Histidine metabolism	Cytoplasmic
770	82777443	imidazole glycerol phosphate synthase subunit HisF [Shigella dysenteriae Sd197]	16.23	1	16	4	703.878	191.315	0.0113263	0.0462113	hisF	SDY_2216	COG0107E	2020199..2020975	-	258	28467.4	5.03	129	Cytoplasmic	0	0	CYT	0	PredHel=0	Topology=o	0	0	Histidine metabolism	Cytoplasmic
771	82777445	imidazole glycerol phosphate synthase subunit HisH [Shigella dysenteriae Sd197]	10.98	1	5	7	325.135	494.982	0.486453	0.68439	hisH	SDY_2218	COG0118E	2021694..2022284	-	196	21652	5.34	120	Cytoplasmic	18-19	0	CYT	0	PredHel=0	Topology=o	0	0	Histidine metabolism	Cytoplasmic
772	82777447	histidinol-phosphate aminotransferase [Shigella dysenteriae Sd197]	16.3925	1	3	12	105.567	568.368	0.01399	0.054884	hisC	SDY_2220	COG0079E	2023351..2024421	-	356	39746	4.95	145	Cytoplasmic	0	0	CYT	0	PredHel=0	Topology=o	0	0	Histidine metabolism	Cytoplasmic
773	82777448	histidinol dehydrogenase [Shigella dysenteriae Sd197]	13.3221	1	2	6	104.681	349.68	0.130627	0.290492	hisD	SDY_2221	COG0141E	2024418..2025722	-	434	46093.4	5.11	98	Unknown	0	0	CYT	0	PredHel=0	Topology=o	0	0	Histidine metabolism	Cytoplasmic
774	82777449	ATP phosphoribosyltransferase [Shigella dysenteriae Sd197]	16.33	0.9997	3	5	130.92	237.655	0.421347	0.629705	hisG	SDY_2222	COG0040E	2025728..2026627	-	299	33589	5.47	51	Cytoplasmic	0	0	CYT	0	PredHel=0	Topology=o	0	0	Histidine metabolism	Cytoplasmic
775	82777450	putative enzyme of sugar metabolism [Shigella dysenteriae Sd197]	14.97	0.7462	NA	2	NA	77.4028	NA	NA	-	SDY_2223	COG0451MG	2027230..2028054	+	274	29873	5.28	132	Cytoplasmic	24-25	0.959	SpI	24-25	PredHel=0	Topology=o	0	0	-	Cytoplasmic
776	82777457	exonuclease I [Shigella dysenteriae Sd197]	19.835	0.998	2	2	71.8496	30.5242	0.945577	0.975853	sbcB	SDY_2231	COG2925L	2033499..2034926	-	475	54500.6	5.38	50	Cytoplasmic	0	0	CYT	0	PredHel=0	Topology=o	0	0	Mismatch repair	Cytoplasmic
777	82777462	hypothetical protein SDY_2237 [Shigella dysenteriae Sd197]	3.8875	1	5	15	918.139	2995.81	0.0168369	0.0642003	yeeX	SDY_2237	COG2926S	2039803..2040198	+	131	15162	9.16	167	Cytoplasmic	0	0	CYT	0	PredHel=0	Topology=o	0	0	-	Cytoplasmic
778	82777465	adenosylcobinamide kinase/adenosylcobinamide-phosphate guanylyltransferase [Shigella dysenteriae Sd197]	4.41	0.9975	4	1	645.996	67.43	0.205464	0.395871	cobU	SDY_2240	COG2087H	2041772..2042317	+	181	20100.2	5.57	144	Cytoplasmic	17-18	0.001	CYT	0	PredHel=0	Topology=o	0	0	Porphyrin and chlorophyll metabolism	Cytoplasmic
779	82777468	hypothetical protein SDY_2243 [Shigella dysenteriae Sd197]	17.21	1	19	25	788.258	1127.85	0.257756	0.459902	erfK	SDY_2243	COG1376S	2044213..2045145	+	310	34365.7	9.05	124	Unknown	21-22	1	SpI	21-22	PredHel=0	Topology=o	0	0	-	Cytoplasmic
780	82777481	hypothetical protein SDY_2259 [Shigella dysenteriae Sd197]	20.06	1	7	3	249.151	115.823	0.246955	0.446489	yegQ	SDY_2259	COG0826O	2054955..2056316	+	453	51158.3	5.92	138	Unknown	21-22	0.094	CYT	0	PredHel=0	Topology=o	0	0	-	Cytoplasmic
781	82777482	hypothetical protein SDY_2260 [Shigella dysenteriae Sd197]	6.706	0.4284	1	NA	45.6123	NA	NA	NA	-	SDY_2260	-	2056646..2056978	-	110	11895.3	9.05	50	Unknown	27-28	0.88	SpII	22-23	PredHel=0	Topology=o	0	0	-	Outer membrane
782	82777491	hypothetical protein SDY_2272 [Shigella dysenteriae Sd197]	14.8593	0.9973	NA	2	NA	104.22	NA	NA	-	SDY_2272	COG1397O	2068030..2069034	+	334	35889	5.22	70	Unknown	20-21	0.006	CYT	0	PredHel=0	Topology=o	0	0	-	Cytoplasmic
783	82777496	phosphomethylpyrimidine kinase [Shigella dysenteriae Sd197]	12.04	1	5	4	296.51	257.584	0.817201	0.921893	thiD	SDY_2277	COG0351H	2071651..2072451	-	266	28662.5	5.73	80	Unknown	22-23	0.035	CYT	0	PredHel=0	Topology=o	0	0	Thiamine metabolism	Cytoplasmic
784	82777497	hydroxyethylthiazole kinase [Shigella dysenteriae Sd197]	7.31667	0.9962	3	4	291.642	414.488	0.639425	0.800263	thiM	SDY_2278	COG2145H	2072448..2073236	-	262	27419.1	5.61	102	Unknown	51-52	0	CYT	0	PredHel=0	Topology=o	0	0	Thiamine metabolism	Cytoplasmic
785	82777500	hypothetical protein SDY_2281 [Shigella dysenteriae Sd197]	6.91	1	12	3	1239.94	295.959	0.0282984	0.0932237	-	SDY_2281	COG5455S	2074724..2075242	+	172	19430.2	6.64	119	Unknown	19-20	0.001	CYT	0	PredHel=0	Topology=o	0	0	-	Cytoplasmic
786	82777512	lipid A biosynthesis lauroyl acyltransferase [Shigella dysenteriae Sd197]	12.1	0.9988	2	NA	117.874	NA	NA	NA	htrB	SDY_2293	COG1560M	2082672..2083592	+	306	35404.6	9.74	115	CytoplasmicMembrane	31-32	0	TMH	0	PredHel=1	Topology=i16-38o	0	0	Lipopolysaccharide biosynthesis	Cytoplasmic membrane
787	82777518	hypothetical protein SDY_2299 [Shigella dysenteriae Sd197]	2.98	1	32	18	7667.07	4689.75	0.0818313	0.208553	msyB	SDY_2299	-	2086987..2087364	+	125	14389.8	3.59	499	Cytoplasmic	0	0	CYT	0	PredHel=0	Topology=o	0	0	-	Cytoplasmic
788	82777520	glucosyltransferase MdoH [Shigella dysenteriae Sd197]	34.79	1	5	6	102.615	133.903	0.678209	0.834299	mdoH	SDY_2301	COG2943M	2087765..2090308	-	847	97379	8.87	88	CytoplasmicMembrane	19-20	0	CYT	0	PredHel=6	Topology=i139-156o194-216i512-534o568-590i603-625o680-702i	0	0	-	Cytoplasmic Membrane
789	82777521	glucan biosynthesis protein G [Shigella dysenteriae Sd197]	29.13	1	49	21	1201.02	559.722	0.00218304	0.0125448	mdoG	SDY_2302	COG3131P	2090301..2091836	-	511	57908.1	7.08	365	Periplasmic	22-23	1	SpI	22-23	PredHel=0	Topology=o	0	0	-	Periplasmic
790	82777522	glucans biosynthesis protein [Shigella dysenteriae Sd197]	9.11	0.5156	NA	4	NA	175.771	NA	NA	mdoC	SDY_2303	-	2092230..2093387	+	385	44758.1	9.84	50	CytoplasmicMembrane	34-35	0	TMH	0	PredHel=10	Topology=i17-39o54-76i88-110o136-158i179-198o213-235i242-261o276-295i308-330o334-356i	0	0	-	Cytoplasmic Membrane
791	82777524	hypothetical protein SDY_2305 [Shigella dysenteriae Sd197]	9.75	1	5	11	366.152	875.954	0.10152	0.245574	-	SDY_2305	COG2110R	2094818..2095351	-	177	18937.7	5.44	209	Unknown	30-31	0	CYT	0	PredHel=0	Topology=o	0	0	-	Cytoplasmic
792	82777534	fructose-specific PTS system IIBC component [Shigella dysenteriae Sd197]	14.0608	1	11	17	558.57	938.71	0.188394	0.376789	fruA	SDY_2315	COG1299G,COG1445G,COG3925G	2100400..2102091	-	563	57500.7	8.91	188	CytoplasmicMembrane	19-20	0.006	CYT	0	PredHel=9	Topology=o237-259i272-294o304-326i346-368o378-400i413-435o465-482i489-509o529-551i	0	0	Fructose and mannose metabolism	Cytoplasmic membrane
793	82777535	1-phosphofructokinase [Shigella dysenteriae Sd197]	13.02	1	6	15	325.576	894.486	0.0338597	0.10821	fruK	SDY_2316	COG1105G	2102108..2103046	-	312	33918	5.37	193	Cytoplasmic	17-18	0	CYT	0	PredHel=0	Topology=o	0	0	Fructose and mannose metabolism	Cytoplasmic
794	82777536	bifunctional fructose-specific PTS IIA/HPr protein [Shigella dysenteriae Sd197]	14.7733	1	20	31	966.601	1629.21	0.0741945	0.193221	fruB	SDY_2317	COG1925G,COG4668G	2103046..2104176	-	376	39631.2	4.77	384	Cytoplasmic	0	0	CYT	0	PredHel=0	Topology=o	0	0	Fructose and mannose metabolism	Cytoplasmic
795	82777544	aminopeptidase N [Shigella dysenteriae Sd197]	42.2541	1	114	69	1926.34	1267.87	0.00411235	0.0208772	pepN	SDY_2325	COG0308E	2109427..2112039	-	870	98979	5.09	933	CytoplasmicMembrane	0	0	CYT	0	PredHel=0	Topology=o	0	0	Glutathione metabolism	Cytoplasmic membrane
796	82777545	nicotinate phosphoribosyltransferase [Shigella dysenteriae Sd197]	22.85	0.9999	6	6	167.909	203.852	0.905878	0.975853	pncB	SDY_2326	COG1488H	2112305..2113507	+	400	46127	6.43	72	Cytoplasmic	15-16	0	CYT	0	PredHel=0	Topology=o	0	0	Nicotinate and nicotinamide metabolism	Cytoplasmic
797	82777546	asparaginyl-tRNA synthetase [Shigella dysenteriae Sd197]	24.91	1	64	62	1834.43	1932.46	0.837597	0.938974	asnC	SDY_2327	COG0017J	2113677..2115077	+	466	52538.3	5.22	491	Cytoplasmic	0	0	CYT	0	PredHel=0	Topology=o	0	0	Alanine and aspartate metabolism	Cytoplasmic
798	82777548	aromatic amino acid aminotransferase [Shigella dysenteriae Sd197]	25.61	1	123	165	3429.19	5002.28	0.00221305	0.0126578	aspC	SDY_2329	COG1448E	2116953..2118143	+	396	43571.6	5.54	752	Cytoplasmic	0	0	CYT	0	PredHel=0	Topology=o	0	0	Glutamate metabolism	Cytoplasmic
799	82777549	hypothetical protein SDY_2330 [Shigella dysenteriae Sd197]	8.68	1	6	4	493.546	310.816	0.599639	0.766179	ycbL	SDY_2330	COG0491R	2118193..2118840	-	215	23729.2	5.03	105	Unknown	0	0	CYT	0	PredHel=0	Topology=o	0	0	-	Cytoplasmic
800	82777550	hypothetical protein SDY_2331 [Shigella dysenteriae Sd197]	11.2	0.9764	NA	1	NA	67.6867	NA	NA	ycbK	SDY_2331	COG3108S	2118867..2119415	-	182	20353.6	10.27	50	Unknown	30-31	1	SpI	30-31	PredHel=1	Topology=i12-34o	30-31	0	-	Periplasmic
801	82777551	hypothetical protein SDY_2332 [Shigella dysenteriae Sd197]	23.52	0.9975	NA	2	NA	65.8565	NA	NA	ycbB	SDY_2332	COG2989S	2119596..2121443	-	615	67858.9	8.82	78	Unknown	30-31	1	SpI	30-31	PredHel=0	Topology=o	0	0	-	Cytoplasmic
802	82777553	cell division protein MukB [Shigella dysenteriae Sd197]	82.891	1	7	16	60.2957	149.867	0.0411865	0.127575	mukB	SDY_2334	COG3096D	2122426..2126877	-	1483	170300	5.18	274	Cytoplasmic	22-23	0	CYT	0	PredHel=0	Topology=o	0	0	-	Cytoplasmic
803	82777554	condesin subunit E [Shigella dysenteriae Sd197]	11.04	1	3	2	194.021	91.524	0.710514	0.838946	mukE	SDY_2335	COG3095D	2126877..2127554	-	225	26014	4.97	129	Cytoplasmic	20-21	0.002	CYT	0	PredHel=0	Topology=o	0	0	-	Cytoplasmic
804	82777555	condesin subunit F [Shigella dysenteriae Sd197]	31.825	0.9986	2	2	44.6637	48.7244	0.945577	0.975853	mukF	SDY_2336	COG3006D	2127562..2128884	-	440	50594	4.75	68	Cytoplasmic	0	0	CYT	0	PredHel=0	Topology=o	0	0	-	Cytoplasmic
805	82777556	putative metallothionein SmtA [Shigella dysenteriae Sd197]	13.77	0.9444	NA	1	NA	53.2495	NA	NA	smtA	SDY_2337	COG0500QR	2128881..2129666	-	261	29813.2	7.72	50	Cytoplasmic	0	0	CYT	0	PredHel=0	Topology=o	0	0	-	Cytoplasmic
806	82777557	hypothetical protein SDY_2338 [Shigella dysenteriae Sd197]	12.1175	0.4954	1	NA	29.1903	NA	NA	NA	ycbC	SDY_2338	COG1434S	2129804..2130583	+	259	28691.4	9.22	50	Unknown	36-37	0.885	TMH	0	PredHel=1	Topology=i13-35o	0	0	-	Cytoplasmic Membrane
807	82777558	hypothetical protein SDY_2339 [Shigella dysenteriae Sd197]	15.39	0.9949	2	1	92.3138	46.0198	0.604055	0.766179	-	SDY_2339	-	2130560..2131453	-	297	34514.4	6.61	55	Unknown	0	0	CYT	0	PredHel=0	Topology=o	0	0	-	Cytoplasmic
808	82777559	3-deoxy-manno-octulosonate cytidylyltransferase [Shigella dysenteriae Sd197]	13.6631	1	4	12	208.631	681.905	0.032528	0.105051	kdsB	SDY_2340	COG1212M	2131607..2132353	-	248	27608.4	5.42	98	Cytoplasmic	12-13	0	CYT	0	PredHel=0	Topology=o	0	0	Lipopolysaccharide biosynthesis	Cytoplasmic
809	82777560	hypothetical protein SDY_2341 [Shigella dysenteriae Sd197]	6.5	1	8	13	878.677	1552.83	0.211934	0.404692	ycaR	SDY_2341	COG2835S	2132350..2132532	-	60	6989	4.91	78	Cytoplasmic	0	0	CYT	0	PredHel=0	Topology=o	0	0	-	Cytoplasmic
810	82777563	lipid transporter ATP-binding/permease protein [Shigella dysenteriae Sd197]	27.6717	1	30	14	774.073	392.813	0.0286994	0.094177	msbA	SDY_2344	COG1132V	2134836..2136584	-	582	64458.3	8.62	407	CytoplasmicMembrane	38-39	0.612	TMH	0	PredHel=5	Topology=i21-43o63-85i140-162o167-186i245-267o	38-39	0	-	Outer membrane
811	82777565	integration host factor subunit beta [Shigella dysenteriae Sd197]	5.44	1	31	20	4068.73	2854.46	0.194355	0.385726	ihfB	SDY_2346	COG0776L	2139092..2139376	-	94	10650.7	9.34	171	Cytoplasmic	0	0	CYT	0	PredHel=0	Topology=o	0	0	-	Cytoplasmic
812	82777566	30S ribosomal protein S1 [Shigella dysenteriae Sd197]	33.08	1	386	371	8331.39	8707.67	0.692778	0.838946	rpsA	SDY_2347	COG0539J	2139536..2141209	-	557	61128.6	4.89	2413	Cytoplasmic	0	0	CYT	0	PredHel=0	Topology=o	0	0	-	Cytoplasmic
813	82777567	cytidylate kinase [Shigella dysenteriae Sd197]	10.525	1	28	9	1899.47	663.917	0.00351896	0.0181738	cmk	SDY_2348	COG0283F	2141320..2142003	-	227	24685.2	5.56	305	Cytoplasmic	16-17	0	CYT	0	PredHel=0	Topology=o	0	0	Pyrimidine metabolism	Cytoplasmic
814	82777572	3-phosphoshikimate 1-carboxyvinyltransferase [Shigella dysenteriae Sd197]	18.678	1	6	10	229.337	415.684	0.255456	0.457131	aroA	SDY_2353	COG0128E	2145893..2147167	-	424	46032	5.37	87	Unknown	37-38	0.001	CYT	0	PredHel=0	Topology=o	0	0	Phenylalanine, tyrosine and tryptophan biosynthesis	Cytoplasmic
815	82777573	phosphoserine aminotransferase [Shigella dysenteriae Sd197]	19.95	1	101	103	3614.72	4008.55	0.529842	0.715023	serC	SDY_2354	COG1932HE	2147238..2148326	-	362	39861.8	5.58	621	Cytoplasmic	0	0.003	CYT	0	PredHel=0	Topology=o	0	0	Glycine, serine and threonine metabolism	Cytoplasmic
816	82777574	hypothetical protein SDY_2355 [Shigella dysenteriae Sd197]	13.65	0.8812	NA	1	NA	50.1228	NA	NA	ycaP	SDY_2355	COG2323S	2148525..2149217	-	230	26312	5.99	50	Cytoplasmic	0	0	CYT	0	PredHel=3	Topology=o15-37i50-69o74-91i	0	0	-	Cytoplasmic Membrane
817	82777576	formate transporter [Shigella dysenteriae Sd197]	4.37	0.9962	1	NA	162.765	NA	NA	NA	focA	SDY_2357	COG2116P	2151514..2152371	+	285	31200	6.43	83	CytoplasmicMembrane	21-22	0.001	TMH	0	PredHel=6	Topology=i35-57o77-99i119-141o161-183i195-217o256-278i	0	0	-	Cytoplasmic Membrane
818	82777577	formate acetyltransferase 1 [Shigella dysenteriae Sd197]	41.31	1	217	744	3750.6	13983.3	1.12044e-73	1.5238e-71	pflB	SDY_2358	COG1882C	2152426..2154708	+	760	85346.8	5.69	3305	Cytoplasmic	0	0	CYT	0	PredHel=0	Topology=o	0	0	Pyruvate metabolism	Cytoplasmic
819	82777578	pyruvate formate lyase-activating enzyme 1 [Shigella dysenteriae Sd197]	15.52	1	4	34	183.817	1700.91	3.75731e-07	5.67771e-06	pflA	SDY_2359	COG1180O	2154900..2155640	+	246	28203.3	6	191	Cytoplasmic	0	0	CYT	0	PredHel=0	Topology=o	0	0	-	Cytoplasmic
820	82777584	anaerobic dimethyl sulfoxide reductase subunit A [Shigella dysenteriae Sd197]	41.2	0.5162	NA	2	NA	19.4556	NA	NA	dmsA	SDY_2367	COG0243C	2163150..2165507	-	785	87447.6	6.15	50	Periplasmic	16-17	0.905	SpI	16-17	PredHel=0	Topology=o	0	0	-	Periplasmic
821	82777585	seryl-tRNA synthetase [Shigella dysenteriae Sd197]	22.598	1	83	89	2622.43	3057.83	0.364842	0.569649	serS	SDY_2368	COG0172J	2165833..2167125	-	430	48359.1	5.28	547	Cytoplasmic	0	0	CYT	0	PredHel=0	Topology=o	0	0	Glycine, serine and threonine metabolism	Cytoplasmic
822	82777586	recombination factor protein RarA [Shigella dysenteriae Sd197]	25.4283	1	3	2	84.2363	60.9508	0.710514	0.838946	ycaJ	SDY_2369	COG2256L	2167216..2168559	-	447	49733	6	131	Cytoplasmic	0	0	CYT	0	PredHel=0	Topology=o	0	0	-	Cytoplasmic
823	82777587	outer-membrane lipoprotein carrier protein [Shigella dysenteriae Sd197]	12.67	1	28	26	1577.89	1593.27	0.982829	0.989295	lolA	SDY_2370	COG2834M	2168570..2169184	-	204	22627.3	6.28	391	Periplasmic	22-23	1	SpI	22-23	PredHel=0	Topology=o	0	0	-	Periplasmic
824	82777588	DNA translocase FtsK [Shigella dysenteriae Sd197]	41.68	0.9971	3	NA	51.2422	NA	NA	NA	ftsK	SDY_2371	COG1674D	2169336..2173442	-	1368	151321	4.92	58	CytoplasmicMembrane	43-44	0.007	TMH	0	PredHel=5	Topology=i22-44o75-97i110-132o137-158i165-187o	0	0	-	Cytoplasmic membrane
825	82777589	leucine-responsive transcriptional regulator [Shigella dysenteriae Sd197]	10.73	1	6	10	398.534	723.592	0.255456	0.457131	lrp	SDY_2372	COG1522K	2173577..2174071	-	164	18967	8.9	86	Unknown	0	0	CYT	0	PredHel=0	Topology=o	0	0	-	Cytoplasmic
826	82777590	thioredoxin reductase [Shigella dysenteriae Sd197]	12.125	1	44	35	2591	2241.2	0.477644	0.679524	trxB	SDY_2373	COG0492O	2174616..2175581	+	321	34621.7	5.3	379	Unknown (This protein may have multiple localization sites.)	25-26	0.983	SpI	25-26	PredHel=0	Topology=o	0	0	Pyrimidine metabolism	Cytoplasmic
827	82777591	cysteine/glutathione ABC transporter membrane/ATP-binding component [Shigella dysenteriae Sd197]	22	1	6	4	194.726	140.503	0.599639	0.766179	cydD	SDY_2374	COG4988CO	2175704..2177470	+	588	65083.7	6	100	CytoplasmicMembrane	42-43	0.17	TMH	0	PredHel=5	Topology=i24-46o61-80i137-159o163-185i246-268o	0	0	-	Cytoplasmic membrane
828	82777592	cysteine/glutathione ABC transporter membrane/ATP-binding component [Shigella dysenteriae Sd197]	19.4967	1	15	NA	549.322	NA	NA	NA	cydC	SDY_2375	COG4987CO	2177471..2179192	+	573	62905	8.75	182	CytoplasmicMembrane	49-50	1	TMH	0	PredHel=6	Topology=i20-42o47-69i133-155o160-182i245-267o277-299i	0	0	-	Cytoplasmic membrane
829	82777594	translation initiation factor IF-1 [Shigella dysenteriae Sd197]	3.25	1	6	11	1318.15	2627.86	0.175664	0.354807	infA	SDY_2377	COG0361J	2180223..2180441	+	72	8249.29	9.22	249	Cytoplasmic	0	0	CYT	0	PredHel=0	Topology=i	0	0	-	Cytoplasmic
830	82777595	ATP-dependent Clp protease ATP-binding subunit [Shigella dysenteriae Sd197]	39.028	1	51	48	933.017	954.901	0.969746	0.979347	clpA	SDY_2379	COG0542O	2181125..2183401	-	758	84206.7	5.86	519	Cytoplasmic	42-43	0	CYT	0	PredHel=0	Topology=o	0	0	-	Cytoplasmic
831	82777598	macrolide transporter ATP-binding /permease protein [Shigella dysenteriae Sd197]	31.09	0.6798	2	NA	31.2238	NA	NA	NA	ybjZ	SDY_2382	COG0577V,COG1136V	2184371..2186323	-	650	70901	5.95	50	CytoplasmicMembrane	0	0	CYT	0	PredHel=5	Topology=o270-292i525-547o557-574i581-603o613-635i	0	0	-	Outer membrane
832	82777601	hypothetical protein SDY_2385 [Shigella dysenteriae Sd197]	25.74	0.9932	2	1	55.1003	21.3408	0.604055	0.766179	ybjD	SDY_2385	COG3593L	2188473..2190131	-	552	63515.8	9.2	50	Cytoplasmic	0	0	CYT	0	PredHel=0	Topology=o	0	0	-	Cytoplasmic
833	82777605	putative surface protein [Shigella dysenteriae Sd197]	5.31667	0.4448	4	NA	238.936	NA	NA	NA	ybjE	SDY_2389	COG2431S	2192145..2193044	+	299	32294.9	9.18	50	CytoplasmicMembrane	24-25	0.271	TMH	0	PredHel=8	Topology=o4-20i32-51o61-83i111-133o138-155i167-189o204-226i276-298o	0	0	-	Cytoplasmic Membrane
834	82777608	pyruvate dehydrogenase [Shigella dysenteriae Sd197]	22.96	1	170	83	5286.56	2806.72	7.96002e-07	1.10717e-05	poxB	SDY_2392	COG0028EH	2195953..2197671	+	572	62008	5.89	1021	CytoplasmicMembrane	0	0	CYT	0	PredHel=0	Topology=o	0	0	Pyruvate metabolism	Cytoplasmic
835	82777609	L-threonine aldolase [Shigella dysenteriae Sd197]	15.4271	1	16	24	740.509	1207.87	0.13839	0.303023	ybjU	SDY_2393	COG2008E	2197708..2198709	+	333	36512.4	6.27	188	Unknown	26-27	0	CYT	0	PredHel=0	Topology=o	0	0	Glycine, serine and threonine metabolism	Cytoplasmic
836	82777611	putative nucleotide di-P-sugar epimerase or dehydratase [Shigella dysenteriae Sd197]	15.99	1	4	NA	178.611	NA	NA	NA	-	SDY_2395	COG0451MG	2200213..2201262	+	349	39601.9	9.1	83	Unknown	28-29	0.025	CYT	0	PredHel=0	Topology=o	41-42	0	-	Cytoplasmic
837	82777613	hypothetical protein SDY_2397 [Shigella dysenteriae Sd197]	2.76	1	13	5	3363.03	1406.55	0.0814957	0.208553	-	SDY_2397	COG0393S	2202086..2202409	-	107	11476	4.9	149	Cytoplasmic	0	0	CYT	0	PredHel=0	Topology=o	0	0	-	Cytoplasmic
838	82777620	arginine transporter ATP-binding subunit [Shigella dysenteriae Sd197]	6.3	0.9995	8	3	906.208	256.919	0.162921	0.33742	artP	SDY_2404	COG4161E	2208003..2208731	+	242	27021.1	6.17	152	CytoplasmicMembrane	0	0	CYT	0	PredHel=0	Topology=o	0	0	-	Cytoplasmic membrane
839	82777621	arginine 3rd transport system periplasmic binding protein [Shigella dysenteriae Sd197]	14.704	1	67	42	3253.38	2217.72	0.0412741	0.127575	artI	SDY_2405	COG0834ET	2208749..2209480	+	243	26986.5	5.54	442	Periplasmic	19-20	1	SpI	19-20	PredHel=0	Topology=o	0	0	-	Periplasmic
840	82777622	arginine transporter permease subunit ArtQ [Shigella dysenteriae Sd197]	4.39	0.9962	2	1	324.047	144.141	0.604055	0.766179	artQ	SDY_2406	COG4215E	2209487..2210203	+	238	26320	9.23	91	CytoplasmicMembrane	29-30	0.983	TMH	0	PredHel=4	Topology=o10-32i45-67o101-118i201-223o	0	0	-	Cytoplasmic Membrane
841	82777631	hypothetical protein SDY_2416 [Shigella dysenteriae Sd197]	5.76	0.9939	4	NA	492.806	NA	NA	NA	-	SDY_2416	COG1396K	2215810..2216118	+	102	11185.4	8.01	88	Unknown	16-17	0	CYT	0	PredHel=0	Topology=o	0	0	-	Cytoplasmic
842	82777637	hypothetical protein SDY_2422 [Shigella dysenteriae Sd197]	7.82	0.6902	6	4	268.926	274.108	0.599639	0.766179	-	SDY_2422	COG4685S	2219780..2220256	-	158	17626.2	9.7	50	Unknown	46-47	0.131	CYT	0	PredHel=1	Topology=i25-47o	0	0	-	Cytoplasmic
843	82777638	DNA gyrase subunit A [Shigella dysenteriae Sd197]	44.2467	1	52	48	839.11	842.275	0.952986	0.975853	gyrA	SDY_2423	COG0188L	2220357..2222984	-	875	97033.9	5.09	391	Cytoplasmic	0	0	CYT	0	PredHel=0	Topology=o	0	0	-	Cytoplasmic
844	82777639	3-demethylubiquinone-9 3-methyltransferase [Shigella dysenteriae Sd197]	9.6	0.9998	1	5	74.0325	404.301	0.0858697	0.213627	ubiG	SDY_2424	COG2227H	2223131..2223853	+	240	26676	6.12	56	Cytoplasmic	0	0	CYT	0	PredHel=0	Topology=o	0	0	Ubiquinone biosynthesis	Cytoplasmic
845	82777643	ribonucleotide-diphosphate reductase subunit alpha [Shigella dysenteriae Sd197]	39.02	1	40	45	731.928	895.403	0.391067	0.597586	nrdA	SDY_2428	COG0209F	2228442..2230727	+	761	85787	5.74	460	Cytoplasmic	0	0	CYT	0	PredHel=0	Topology=o	0	0	Purine metabolism	Cytoplasmic
846	82777644	ribonucleotide-diphosphate reductase subunit beta [Shigella dysenteriae Sd197]	18.9	1	26	20	982.217	821.602	0.513217	0.709037	nrdB	SDY_2429	COG0208F	2230873..2232003	+	376	43515.7	4.69	300	Cytoplasmic	0	0	CYT	0	PredHel=0	Topology=o	0	0	Purine metabolism	Cytoplasmic
847	82777646	hypothetical protein SDY_2431 [Shigella dysenteriae Sd197]	11.4108	0.4701	1	NA	29.415	NA	NA	NA	inaA	SDY_2431	-	2232311..2232871	-	186	21618.4	9.68	50	Cytoplasmic	0	0	CYT	0	PredHel=0	Topology=o	0	0	-	Cytoplasmic
848	82777649	glycerophosphodiester phosphodiesterase [Shigella dysenteriae Sd197]	20.5667	1	9	61	312.446	2302.82	7.68216e-11	2.35074e-09	glpQ	SDY_2434	COG0584C	2235313..2236392	-	359	41032.1	5.49	436	Periplasmic	25-26	1	SpI	25-26	PredHel=0	Topology=o	0	0	Glycerophospholipid metabolism	Periplasmic
849	82777650	sn-glycerol-3-phosphate transporter [Shigella dysenteriae Sd197]	13.71	1	NA	4	NA	226.525	NA	NA	glpT	SDY_2435	COG2271G	2236397..2237755	-	452	50662	8.9	63	CytoplasmicMembrane	0	0	CYT	0	PredHel=12	Topology=i28-45o65-87i94-116o120-142i155-177o187-206i254-273o293-312i319-341o351-373i386-408o418-437i	0	0	-	Cytoplasmic Membrane
850	82777651	sn-glycerol-3-phosphate dehydrogenase subunit A [Shigella dysenteriae Sd197]	30.87	1	NA	9	NA	226.36	NA	NA	glpA	SDY_2436	COG0578C	2238028..2239656	+	542	59718	6.2	97	Cytoplasmic	24-25	0.001	CYT	0	PredHel=0	Topology=o	24-25	0	Glycerophospholipid metabolism	Cytoplasmic
851	82777652	anaerobic glycerol-3-phosphate dehydrogenase subunit B [Shigella dysenteriae Sd197]	14.66	0.995	1	4	48.4602	162.825	0.155964	0.329707	glpB	SDY_2437	COG3075E	2239646..2240905	+	419	45421.7	6.01	59	Cytoplasmic	23-24	0.178	CYT	0	PredHel=0	Topology=o	0	0	Glycerophospholipid metabolism	Cytoplasmic
852	82777653	sn-glycerol-3-phosphate dehydrogenase subunit C [Shigella dysenteriae Sd197]	27.43	0.9871	NA	3	NA	83.8204	NA	NA	glpC	SDY_2438	COG0247C	2240902..2242092	+	396	44106.4	8.78	50	Unknown	24-25	0	CYT	0	PredHel=0	Topology=o	0	0	Glycerophospholipid metabolism	Cytoplasmic
853	82777665	hypothetical protein SDY_2452 [Shigella dysenteriae Sd197]	13.1217	0.5759	NA	5	NA	170.381	NA	NA	-	SDY_2452	COG0726G	2252964..2253854	+	296	33112.6	7.18	50	Cytoplasmic	0	0	CYT	0	PredHel=0	Topology=o	0	0	-	Cytoplasmic
854	82777666	4-amino-4-deoxy-L-arabinose transferase [Shigella dysenteriae Sd197]	16.9	0.6009	6	NA	152.322	NA	NA	NA	arnT	SDY_2453	COG1807M	2253854..2255506	+	550	62605.4	8.97	50	CytoplasmicMembrane	27-28	0.024	TMH	0	PredHel=12	Topology=i7-29o84-106i111-133o137-154i163-185o205-227i257-279o289-308i315-334o344-366i379-401o406-425i	0	0	-	Cytoplasmic Membrane
855	82777669	O-succinylbenzoic acid--CoA ligase [Shigella dysenteriae Sd197]	18.445	1	1	6	19.2193	252.561	0.0475582	0.137103	menE	SDY_2456	COG0318IQ	2256592..2257947	-	451	50519	5.98	60	Cytoplasmic	0	0	CYT	0	PredHel=0	Topology=o	0	0	Ubiquinone biosynthesis	Cytoplasmic
856	82777670	O-succinylbenzoate synthase [Shigella dysenteriae Sd197]	15.41	1	2	NA	92.6666	NA	NA	NA	menC	SDY_2457	COG1441H	2257944..2258906	-	320	35475.2	4.84	68	Cytoplasmic	0	0	CYT	0	PredHel=0	Topology=o	0	0	Ubiquinone biosynthesis	Cytoplasmic
857	82777671	naphthoate synthase [Shigella dysenteriae Sd197]	11.5	1	21	26	1303.82	1755.37	0.335062	0.543199	menB	SDY_2458	COG0447H	2258906..2259763	-	285	31641.8	6.09	206	Unknown	0	0	CYT	0	PredHel=0	Topology=o	0	0	Ubiquinone biosynthesis	Cytoplasmic
858	82777673	2-succinyl-6-hydroxy-2,4-cyclohexadiene-1-carboxylic acid synthase/2-oxoglutarate decarboxylase [Shigella dysenteriae Sd197]	18.03	1	4	6	135.529	258.374	0.45882	0.66304	menD	SDY_2460	COG1165H	2260533..2262203	-	556	61223.7	6.1	80	Unknown	41-42	0.002	CYT	0	PredHel=0	Topology=o	0	0	Ubiquinone biosynthesis	Cytoplasmic
859	82777675	hypothetical protein SDY_2462 [Shigella dysenteriae Sd197]	4.67	1	122	30	18652.6	4987.67	1.77347e-12	7.23576e-11	elaB	SDY_2462	COG4575S	2263666..2263971	-	101	11305.2	5.35	772	Unknown	0	0	CYT	0	PredHel=1	Topology=o80-99i	0	0	-	Cytoplasmic
860	82777676	hypothetical protein SDY_2463 [Shigella dysenteriae Sd197]	5.64	0.5151	1	NA	65.2091	NA	NA	NA	elaA	SDY_2463	COG2153R	2264026..2264487	-	153	17419.1	4.7	50	Cytoplasmic	29-30	0	CYT	0	PredHel=0	Topology=o	0	0	-	Cytoplasmic
861	82777686	NADH dehydrogenase subunit L [Shigella dysenteriae Sd197]	9.61	1	14	1	1040.16	79.3542	0.0012527	0.00766653	nuoL	SDY_2474	COG1009CP	2272960..2274801	-	613	66378.7	8.28	135	CytoplasmicMembrane	26-27	0.939	TMH	0	PredHel=16	Topology=o4-21i28-50o84-106i113-132o136-158i171-193o213-235i248-267o277-299i306-328o332-354i375-397o412-434i455-477o492-514i590-612o	0	0	Ubiquinone biosynthesis	Cytoplasmic membrane
862	82777687	NADH dehydrogenase subunit K [Shigella dysenteriae Sd197]	2.37	0.9996	3	NA	903.431	NA	NA	NA	nuoK	SDY_2475	COG0713C	2274798..2275100	-	100	10844.7	8.38	65	CytoplasmicMembrane	18-19	0.036	TMH	0	PredHel=3	Topology=o4-23i28-50o60-82i	0	0	Ubiquinone biosynthesis	Cytoplasmic membrane
863	82777689	NADH dehydrogenase subunit I [Shigella dysenteriae Sd197]	12.74	1	23	3	1289	148.494	0.000176079	0.00144645	nuoI	SDY_2477	COG1143C	2275663..2276205	-	180	20567	5.4	109	Unknown	26-27	0.005	CYT	0	PredHel=0	Topology=o	0	0	Ubiquinone biosynthesis	Cytoplasmic
864	82777690	NADH dehydrogenase subunit H [Shigella dysenteriae Sd197]	7.93	0.9994	7	2	629.883	194.348	0.117508	0.272406	nuoH	SDY_2478	COG1005C	2276220..2277197	-	325	36217.9	6.9	52	CytoplasmicMembrane	35-36	0.081	TMH	0	PredHel=8	Topology=o10-32i81-103o113-135i155-174o184-206i235-257o267-289i302-324o	0	0	Ubiquinone biosynthesis	Cytoplasmic membrane
865	82777691	NADH dehydrogenase subunit G [Shigella dysenteriae Sd197]	45.4522	1	93	42	1460.91	717.444	6.38423e-05	0.000605759	nuoG	SDY_2479	COG1034C	2277194..2279926	-	910	100661	5.89	838	Unknown	0	0	CYT	0	PredHel=0	Topology=o	0	0	Ubiquinone biosynthesis	Cytoplasmic
866	82777692	NADH dehydrogenase I subunit F [Shigella dysenteriae Sd197]	26.265	1	41	19	1114.56	561.655	0.00992994	0.0414821	nuoF	SDY_2480	COG1894C	2279973..2281310	-	445	49290.6	6.44	312	Cytoplasmic	0	0	CYT	0	PredHel=0	Topology=o	0	0	Ubiquinone biosynthesis	Cytoplasmic
867	82777693	NADH dehydrogenase subunit E [Shigella dysenteriae Sd197]	4.89	1	13	4	1898.15	635.103	0.0409985	0.127366	nuoE	SDY_2481	COG1905C	2281307..2281807	-	166	18605.4	5.4	206	Cytoplasmic	0	0	CYT	0	PredHel=0	Topology=o	0	0	Ubiquinone biosynthesis	Cytoplasmic
868	82777694	bifunctional NADH:ubiquinone oxidoreductase subunit C/D [Shigella dysenteriae Sd197]	33.37	1	61	15	1305.18	349.002	6.22733e-07	8.86308e-06	nuoC	SDY_2482	COG0649C,COG0852C	2281810..2283612	-	600	68722.1	5.98	427	Cytoplasmic	0	0	CYT	0	PredHel=0	Topology=o	0	0	Ubiquinone biosynthesis	Cytoplasmic
869	82777695	NADH dehydrogenase subunit B [Shigella dysenteriae Sd197]	12.4375	1	17	6	975.914	374.551	0.033043	0.106154	nuoB	SDY_2483	COG0377C	2283706..2284368	-	220	25068.9	5.59	189	Unknown	0	0	CYT	0	PredHel=0	Topology=o	0	0	Ubiquinone biosynthesis	Cytoplasmic
870	82777696	NADH dehydrogenase subunit A [Shigella dysenteriae Sd197]	4.96	1	13	4	1871.36	626.14	0.0409985	0.127366	nuoA	SDY_2484	COG0838C	2284384..2284827	-	147	16456.7	9.87	158	CytoplasmicMembrane	43-44	0.383	TMH	0	PredHel=3	Topology=o15-37i68-90o100-122i	0	0	Ubiquinone biosynthesis	Cytoplasmic membrane
871	82777698	aminotransferase AlaT [Shigella dysenteriae Sd197]	19.89	1	NA	10	NA	390.354	NA	NA	-	SDY_2486	COG0436E	2287311..2288528	+	405	45722	5.85	157	Cytoplasmic	0	0	CYT	0	PredHel=0	Topology=o	0	0	-	Cytoplasmic
872	82777699	hypothetical protein SDY_2487 [Shigella dysenteriae Sd197]	10.68	0.9998	2	5	133.306	363.417	0.220613	0.414158	-	SDY_2487	COG1896R	2288612..2289211	+	199	22714	5.66	94	Unknown	45-46	0.003	CYT	0	PredHel=0	Topology=o	0	0	Purine and pyrimidine metabolism	Cytoplasmic
873	82777701	putative phosphatase [Shigella dysenteriae Sd197]	9.2	0.9326	1	3	72.3775	144.033	0.28513	0.489279	yfbT	SDY_2489	COG0637R	2291189..2291839	-	216	23107.8	5.74	69	Cytoplasmic	24-25	0	CYT	0	PredHel=0	Topology=o	0	0	-	Cytoplasmic
874	82777704	acetate kinase [Shigella dysenteriae Sd197]	13.37	1	54	76	2883.75	4413.42	0.0202683	0.0723276	ackA	SDY_2492	COG0282C	2293220..2294422	+	400	43276.7	5.85	544	Cytoplasmic	0	0.011	CYT	0	PredHel=0	Topology=o	0	0	Taurine and hypotaurine metabolism	Cytoplasmic
875	82777705	phosphate acetyltransferase [Shigella dysenteriae Sd197]	28.43	1	143	214	3591.33	5844.27	1.02016e-05	0.000124868	pta	SDY_2493	COG0280C,COG0857R	2294497..2296641	+	714	77183	5.52	1286	Unknown	22-23	0.394	SpI	22-23	PredHel=0	Topology=o	0	0	Taurine and hypotaurine metabolism	Cytoplasmic
876	82777707	putative regulator [Shigella dysenteriae Sd197]	8.1325	0.9962	2	6	144.265	570.646	0.130627	0.290492	-	SDY_2495	COG0494LR	2298384..2298926	-	180	20602	4.75	205	Cytoplasmic	0	0	CYT	0	PredHel=0	Topology=o	0	0	-	Cytoplasmic
877	82777708	phosphodiesterase [Shigella dysenteriae Sd197]	5.29	1	8	3	1079.77	440.134	0.162921	0.33742	yfcE	SDY_2496	COG0622R	2298984..2299538	-	184	20105.4	5.63	81	Unknown	18-19	0	CYT	0	PredHel=0	Topology=o	0	0	-	Cytoplasmic
878	82777711	putative S-transferase [Shigella dysenteriae Sd197]	8.922	1	12	2	960.318	158.52	0.0108764	0.0448238	yfcG	SDY_2499	COG0625O	2300371..2301018	+	215	24370.9	7.11	62	Unknown	0	0	CYT	0	PredHel=0	Topology=o	0	0	-	Cytoplasmic
879	82777712	D-erythro-7,8-dihydroneopterin triphosphate 2'-epimerase [Shigella dysenteriae Sd197]	7.95	1	24	5	2155.46	488.018	0.000817018	0.00538443	folX	SDY_2500	COG1539H	2301075..2301437	+	120	14081.5	6.51	208	Cytoplasmic	0	0	CYT	0	PredHel=0	Topology=o	0	0	-	Cytoplasmic
880	82777713	putative sugar nucleotide epimerase [Shigella dysenteriae Sd197]	11.14	0.9988	3	NA	192.048	NA	NA	NA	-	SDY_2501	COG1090R	2301458..2302351	+	297	32699.6	6.76	59	Cytoplasmic	16-17	0	CYT	0	PredHel=0	Topology=o	0	0	-	Cytoplasmic
881	82777717	histidine/lysine/arginine/ornithine transporter subunit [Shigella dysenteriae Sd197]	8.8	1	7	NA	567.952	NA	NA	NA	hisP	SDY_2505	COG4598E	2304242..2305015	-	257	28610	7.15	105	CytoplasmicMembrane	0	0	CYT	0	PredHel=0	Topology=o	0	0	ABC transporters - General	Cytoplasmic membrane
882	82777720	histidine-binding periplasmic protein of high-affinity histidine transport system [Shigella dysenteriae Sd197]	16.3	1	46	41	2014.96	1952.94	0.827338	0.930755	hisJ	SDY_2508	COG0834ET	2306512..2307294	-	260	28508.2	5.33	359	Periplasmic	22-23	1	SpI	22-23	PredHel=1	Topology=i5-24o	0	0	-	Periplasmic
883	82777721	lysine-, arginine-, ornithine-binding periplasmic protein [Shigella dysenteriae Sd197]	18.87	1	57	17	2156.74	699.472	1.29669e-05	0.000154092	argT	SDY_2509	COG0834ET	2307515..2308297	-	260	27998.5	5.62	444	Periplasmic	22-23	1	SpI	22-23	PredHel=0	Topology=o	0	0	-	Periplasmic
884	82777722	3-octaprenyl-4-hydroxybenzoate carboxy-lyase [Shigella dysenteriae Sd197]	8.6475	0.9975	NA	1	NA	89.5603	NA	NA	ubiX	SDY_2510	COG0163H	2308562..2309131	-	189	20774	6.28	98	Cytoplasmic	17-18	0.043	CYT	0	PredHel=0	Topology=o	0	0	Ubiquinone biosynthesis	Cytoplasmic
885	82777723	amidophosphoribosyltransferase [Shigella dysenteriae Sd197]	19.835	1	NA	3	NA	117.431	NA	NA	purF	SDY_2511	COG0034F	2309226..2310743	-	505	56786	5.39	107	Cytoplasmic	15-16	0	CYT	0	PredHel=0	Topology=o	0	0	Purine metabolism	Cytoplasmic
886	82777726	bifunctional folylpolyglutamate synthase/ dihydrofolate synthase [Shigella dysenteriae Sd197]	17.41	1	7	2	287.075	84.0008	0.117508	0.272406	folC	SDY_2514	COG0285H	2312361..2313629	-	422	45376.7	5.59	267	Unknown	25-26	0.055	CYT	0	PredHel=0	Topology=o	0	0	Folate biosynthesis	Cytoplasmic
887	82777727	acetyl-CoA carboxylase subunit beta [Shigella dysenteriae Sd197]	18.1419	1	56	43	2203.95	1840.26	0.332941	0.541196	accD	SDY_2515	COG0777I	2313699..2314613	-	304	33336.6	7.58	328	Unknown	0	0	CYT	0	PredHel=0	Topology=o	0	0	Fatty acid biosynthesis	Cytoplasmic
888	82777730	putative semialdehyde dehydrogenase [Shigella dysenteriae Sd197]	11.75	0.813	NA	1	NA	53.7212	NA	NA	usg	SDY_2518	COG0136E	2316323..2317336	-	337	36461	4.38	104	Unknown	21-22	0.016	CYT	0	PredHel=0	Topology=o	0	0	Glycine, serine and threonine metabolism	Cytoplasmic
889	82777731	erythronate-4-phosphate dehyrogenase [Shigella dysenteriae Sd197]	23.5542	1	31	19	939.701	626.295	0.145095	0.313221	pdxB	SDY_2519	COG0111HE	2317402..2318538	-	378	41336.1	6.43	206	Cytoplasmic	0	0	CYT	0	PredHel=0	Topology=o	0	0	Vitamin B6 metabolism	Cytoplasmic
890	82777734	3-oxoacyl-(acyl carrier protein) synthase I [Shigella dysenteriae Sd197]	13.62	1	25	33	1310.57	1881.18	0.189728	0.378501	fabB	SDY_2522	COG0304IQ	2320477..2321697	-	406	42627.5	5.26	229	Cytoplasmic	18-19	0.242	CYT	0	PredHel=0	Topology=o	0	0	Fatty acid biosynthesis	Cytoplasmic
891	82777736	hypothetical protein SDY_2524 [Shigella dysenteriae Sd197]	3.82	0.462	1	NA	86.3524	NA	NA	NA	-	SDY_2524	-	2323983..2324261	-	92	9999.64	4.26	50	Unknown	20-21	0	CYT	0	PredHel=0	Topology=o	0	0	-	Cytoplasmic
892	82777738	penicillin-insensitive murein endopeptidase [Shigella dysenteriae Sd197]	7.76	0.5689	1	NA	52.3444	NA	NA	NA	mepA	SDY_2527	COG3770M	2325652..2326476	-	274	30431	8.54	71	Periplasmic	19-20	1	SpI	19-20	PredHel=0	Topology=o	0	0	-	Periplasmic
893	82777739	chorismate synthase [Shigella dysenteriae Sd197]	16.5967	1	19	18	817.389	842.064	0.965605	0.976777	aroC	SDY_2528	COG0082E	2326480..2327565	-	361	39149.9	5.81	238	Cytoplasmic	20-21	0	CYT	0	PredHel=0	Topology=o	22-23	0	Phenylalanine, tyrosine and tryptophan biosynthesis	Cytoplasmic
894	82777740	hypothetical protein SDY_2529 [Shigella dysenteriae Sd197]	7.45	0.4425	NA	1	NA	46.1159	NA	NA	-	SDY_2529	COG2840S	2328698..2329249	+	183	20943.5	7.81	50	Cytoplasmic	0	0	CYT	0	PredHel=0	Topology=o	0	0	-	Cytoplasmic
895	82777741	N5-glutamine S-adenosyl-L-methionine-dependent methyltransferase [Shigella dysenteriae Sd197]	17.015	1	30	28	1258.88	1277.67	0.997737	0.9984	yfcB	SDY_2530	COG2890J	2327600..2328865	-	421	47740.5	5.2	265	Cytoplasmic	0	0	CYT	0	PredHel=0	Topology=o	0	0	-	Cytoplasmic
896	82777742	hypothetical protein SDY_2531 [Shigella dysenteriae Sd197]	11.08	0.6086	11	NA	431.401	NA	NA	NA	-	SDY_2531	-	2329418..2329927	-	169	18599.5	5.74	50	Unknown	31-32	0	CYT	0	PredHel=0	Topology=o	0	0	-	Cytoplasmic
897	82777746	putative chaperone [Shigella dysenteriae Sd197]	17.2875	0.3816	1	NA	15.7606	NA	NA	NA	yfcS	SDY_2535	COG3121NU	2331801..2332550	-	249	27735.8	9.64	50	Periplasmic	27-28	1	SpI	27-28	PredHel=0	Topology=o	0	0	-	Periplasmic
898	82777754	3-ketoacyl-CoA thiolase [Shigella dysenteriae Sd197]	22.9225	0.8899	2	4	28.8059	120.568	0.3678	0.569649	fadI	SDY_2543	COG0183I	2340130..2341440	-	436	46449.5	7.74	50	Cytoplasmic	29-30	0	CYT	0	PredHel=0	Topology=o	0	0	Fatty acid metabolism	Cytoplasmic
899	82777755	hypothetical protein SDY_2544 [Shigella dysenteriae Sd197]	4.83	1	19	49	2808.68	7876.66	8.74655e-05	0.000803126	-	SDY_2544	COG3691S	2341621..2341929	-	102	11271.3	4.57	291	Cytoplasmic	0	0	CYT	0	PredHel=0	Topology=i	0	0	-	Cytoplasmic
900	82777756	long-chain fatty acid outer membrane transporter [Shigella dysenteriae Sd197]	13.37	0.9973	5	1	266.293	43.8729	0.121048	0.275315	fadL	SDY_2545	COG2067I	2342270..2343616	+	448	48736	5.09	123	OuterMembrane	27-28	1	SpI	27-28	PredHel=0	Topology=o	0	5	-	Outer Membrane
901	82777761	lipoprotein precursor [Shigella dysenteriae Sd197]	8.41	0.3788	6	NA	192.957	NA	NA	NA	vacJ	SDY_2550	COG2853M	2346527..2347282	-	251	28036	4.89	72	Unknown	21-22	1	SpII	17-18	PredHel=0	Topology=o	0	0	-	Outer Membrane
902	82777762	putative transport [Shigella dysenteriae Sd197]	5.98	0.9973	1	3	118.848	388.454	0.28513	0.489279	yfdC	SDY_2551	COG2116P	2347575..2348507	+	310	34506	5.25	67	CytoplasmicMembrane	0	0	CYT	0	PredHel=6	Topology=i59-81o91-113i134-156o187-206i213-232o252-274i	0	0	-	Cytoplasmic Membrane
903	82777769	D-serine dehydratase [Shigella dysenteriae Sd197]	19.13	0.9996	3	5	111.925	116.807	0.421347	0.629705	dsdA	SDY_2561	COG3048E	2356013..2357341	+	442	47818.6	5.64	64	Cytoplasmic	0	0	CYT	0	PredHel=0	Topology=o	0	0	Glycine, serine and threonine metabolism	Cytoplasmic
904	82777770	multidrug resistance protein Y [Shigella dysenteriae Sd197]	6.22	0.4073	1	NA	46.7541	NA	NA	NA	emrY	SDY_2562	COG0477GEPR	2357449..2358987	-	512	56013.2	8.07	50	CytoplasmicMembrane	39-40	0.415	TMH	0	PredHel=13	Topology=i7-29o55-77i84-106o110-132i144-166o171-193i206-223o233-255i276-295o305-327i339-358o373-395i484-502o	0	0	-	Outer Membrane
905	82777775	hypothetical protein SDY_2569 [Shigella dysenteriae Sd197]	17.3965	0.785	3	NA	96.6551	NA	NA	NA	yfdE	SDY_2569	COG1804C	2365253..2366437	-	394	43434.3	6.31	50	Cytoplasmic	0	0	CYT	0	PredHel=0	Topology=o	14-15	0	-	Cytoplasmic
906	82777777	putative oxalyl-CoA decarboxylase [Shigella dysenteriae Sd197]	20.56	0.9174	NA	1	NA	34.6441	NA	NA	-	SDY_2571	COG0028EH	2367486..2369180	-	564	60606.9	5.62	50	Unknown	0	0	CYT	0	PredHel=0	Topology=o	0	0	Glyoxylate and dicarboxylate metabolism	Cytoplasmic
907	82777783	aminotransferase [Shigella dysenteriae Sd197]	20.915	1	21	5	716.898	185.612	0.00301654	0.0159148	-	SDY_2577	COG0436E	2374284..2375522	-	412	46262.4	8.2	261	Unknown	0	0	CYT	0	PredHel=0	Topology=o	0	0	-	Cytoplasmic
908	82777787	putative peptidase [Shigella dysenteriae Sd197]	14.1675	0.6021	NA	2	NA	65.9931	NA	NA	-	SDY_2584	COG0006E	2382648..2383562	-	304	33252.5	5.87	50	Cytoplasmic	0	0	CYT	0	PredHel=0	Topology=o	0	0	-	Cytoplasmic
909	82777789	putative PTS system enzyme IIB component [Shigella dysenteriae Sd197]	5.47	0.8071	NA	2	NA	229.12	NA	NA	-	SDY_2586	COG1445G	2384846..2385172	-	108	11762.9	4.4	50	Unknown (This protein may have multiple localization sites.)	24-25	1	SpI	21-22	PredHel=0	Topology=o	0	0	Phosphotransferase system (PTS)	Periplasmic
910	82777790	glucokinase [Shigella dysenteriae Sd197]	12.8525	1	8	9	444.425	543.686	0.701398	0.838946	glk	SDY_2587	COG0837G	2385391..2386356	-	321	34695.8	6.06	164	Cytoplasmic	17-18	0	CYT	0	PredHel=0	Topology=o	0	0	Glycolysis / Gluconeogenesis	Cytoplasmic
911	82777796	permease of transport system for 3 nucleosides [Shigella dysenteriae Sd197]	11.18	1	7	7	447.046	486.127	0.898375	0.975853	nupC	SDY_2593	COG1972F	2390420..2391622	+	400	43474.2	8.5	176	CytoplasmicMembrane	23-24	0.589	TMH	0	PredHel=8	Topology=o4-23i30-48o86-108i193-212o249-271i278-300o342-364i377-399o	0	0	-	Outer membrane
912	82777801	glutamyl-tRNA synthetase [Shigella dysenteriae Sd197]	25	1	40	46	1142.39	1428.6	0.33489	0.543199	gltX	SDY_2600	COG0008J	2396823..2398238	-	471	53811.7	5.59	453	Cytoplasmic	0	0.035	CYT	0	PredHel=0	Topology=o	0	0	Glutamate metabolism	Cytoplasmic
913	82777803	putative cytochrome oxidase [Shigella dysenteriae Sd197]	6.74	0.9954	1	NA	105.447	NA	NA	NA	yfeH	SDY_2606	COG0385R	2400394..2401392	+	332	36627	9.63	68	CytoplasmicMembrane	28-29	0.98	TMH	0	PredHel=8	Topology=i7-26o31-53i65-87o97-119i126-148o202-221i228-250o288-310i	0	0	-	Cytoplasmic Membrane
914	82777805	NAD-dependent DNA ligase LigA [Shigella dysenteriae Sd197]	36.2475	0.9999	11	4	216.654	85.4136	0.0936625	0.23067	ligA	SDY_2608	COG0272L	2401609..2403624	-	671	73577.1	5.34	72	Cytoplasmic	0	0	CYT	0	PredHel=0	Topology=o	0	0	DNA replication	Cytoplasmic
915	82777806	cell division protein ZipA [Shigella dysenteriae Sd197]	5.608	1	10	2	1273.17	276.203	0.0283327	0.0932237	zipA	SDY_2609	COG3115D	2403695..2404693	-	332	36945.3	5.63	307	CytoplasmicMembrane	24-25	0.896	CYT	0	PredHel=1	Topology=i5-27o	0	0	-	Cytoplasmic membrane
916	82777807	putative sulfate transport protein CysZ [Shigella dysenteriae Sd197]	4.96	0.9737	1	NA	140.165	NA	NA	NA	cysZ	SDY_2610	COG2981E	2404923..2405684	+	253	29403.1	9.64	50	CytoplasmicMembrane	17-18	0.001	TMH	0	PredHel=4	Topology=i31-53o68-90i151-173o220-242i	0	0	-	Cytoplasmic Membrane
917	82777808	cysteine synthase A [Shigella dysenteriae Sd197]	18.22	1	825	296	32329.7	12613.5	0	0	cysK	SDY_2611	COG0031E	2405869..2406840	+	323	34430.3	6.07	5036	Cytoplasmic	0	0	CYT	0	PredHel=0	Topology=o	0	0	Cysteine metabolism	Cytoplasmic
918	82777809	phosphohistidinoprotein-hexose phosphotransferase component of PTS system (Hpr) [Shigella dysenteriae Sd197]	3.725	1	142	126	27218.1	26262.6	0.674661	0.832445	ptsH	SDY_2612	COG1925G	2407224..2407481	+	85	9119.02	5.65	1952	Cytoplasmic	0	0	CYT	0	PredHel=0	Topology=o	0	0	-	Cytoplasmic
919	82777810	phosphoenolpyruvate-protein phosphotransferase [Shigella dysenteriae Sd197]	30.11	1	186	178	4410.6	4589.89	0.816504	0.921893	ptsI	SDY_2613	COG1080G	2407526..2409253	+	575	63531.4	4.78	856	Cytoplasmic	0	0.003	CYT	0	PredHel=0	Topology=o	0	0	Phosphotransferase system (PTS)	Cytoplasmic
920	82777811	glucose-specific PTS system component [Shigella dysenteriae Sd197]	8.78	1	110	90	8945.28	7958.69	0.350658	0.555389	crr	SDY_2614	COG2190G	2409294..2409803	+	169	18249.5	4.87	541	Cytoplasmic	0	0	CYT	0	PredHel=0	Topology=o	0	0	Glycolysis / Gluconeogenesis	Cytoplasmic
921	82777812	pyridoxal kinase [Shigella dysenteriae Sd197]	11.08	1	31	31	1997.64	2172.28	0.788061	0.902326	pdxK	SDY_2615	COG2240H	2409846..2410697	-	283	30831.2	5.14	227	Unknown	0	0	CYT	0	PredHel=0	Topology=o	0	0	Vitamin B6 metabolism	Cytoplasmic
922	82777814	cysteine synthase B [Shigella dysenteriae Sd197]	17.2357	1	21	13	869.933	585.609	0.240404	0.441823	cysM	SDY_2617	COG0031E	2411173..2412084	-	303	32574.8	5.55	265	Unknown	0	0	CYT	0	PredHel=0	Topology=o	0	0	Cysteine metabolism	Cytoplasmic
923	82777815	sulfate/thiosulfate transporter subunit [Shigella dysenteriae Sd197]	17.16	0.961	8	NA	319.884	NA	NA	NA	cysA	SDY_2618	COG1118P	2412218..2413315	-	365	41033	7.29	89	Cytoplasmic	40-41	0	CYT	0	PredHel=0	Topology=o	0	0	ABC transporters - General	Cytoplasmic Membrane
924	82777816	sulfate/thiosulfate transporter permease subunit [Shigella dysenteriae Sd197]	5.6	0.9972	5	4	635.712	221.001	0.817201	0.921893	cysW	SDY_2619	COG4208P	2413305..2414180	-	291	32562.6	5.58	101	CytoplasmicMembrane	47-48	0.013	TMH	0	PredHel=6	Topology=i20-42o69-91i103-125o140-162i201-223o246-268i	0	0	-	Outer membrane
925	82777818	thiosulfate transporter subunit [Shigella dysenteriae Sd197]	23.882	1	151	58	4514.42	1885.6	2.68735e-09	6.53002e-08	cysP	SDY_2621	COG4150P	2415013..2416029	-	338	37670.2	8.44	790	Periplasmic	25-26	1	SpI	25-26	PredHel=0	Topology=o	0	0	-	Periplasmic
926	82777821	N-acetylmuramic acid-6-phosphate etherase [Shigella dysenteriae Sd197]	15.1892	1	3	5	140.837	255.582	0.421347	0.629705	murQ	SDY_2624	COG2103R	2418274..2419170	+	298	31124.7	5.7	122	Cytoplasmic	0	0	CYT	0	PredHel=0	Topology=o	0	0	-	Cytoplasmic
927	82777825	hypothetical protein SDY_2629 [Shigella dysenteriae Sd197]	14.6475	1	4	15	194.981	795.099	0.00749359	0.0329933	-	SDY_2629	COG2837P	2422738..2423664	-	308	33900.9	5.34	180	Cytoplasmic	15-16	0.01	CYT	0	PredHel=0	Topology=o	0	0	-	Cytoplasmic
928	82777826	hypothetical protein SDY_2630 [Shigella dysenteriae Sd197]	8.095	0.9999	5	2	440.966	191.806	0.296351	0.496216	-	SDY_2630	-	2423733..2424308	-	191	20827.7	5.03	108	Cytoplasmic	27-28	1	SpII	17-18	PredHel=0	Topology=o	0	0	-	Outer membrane
929	82777830	coproporphyrinogen III oxidase [Shigella dysenteriae Sd197]	12.11	0.9988	7	4	412.219	254.71	0.428415	0.63454	hemF	SDY_2634	COG0408H	2426317..2427216	+	299	34332.2	5.89	50	Unknown	25-26	0	CYT	0	PredHel=0	Topology=o	0	0	Porphyrin and chlorophyll metabolism	Cytoplasmic
930	82777840	malic enzyme [Shigella dysenteriae Sd197]	32.48	1	50	51	1099.13	1219.12	0.657912	0.815065	-	SDY_2645	COG0280C,COG0281C	2433384..2435663	-	759	82424.1	5.34	558	CytoplasmicMembrane	0	0	CYT	0	PredHel=0	Topology=o	0	0	Pyruvate metabolism	Cytoplasmic membrane
931	82777843	hypothetical protein SDY_2650 [Shigella dysenteriae Sd197]	9.5	1	5	9	375.787	735.55	0.231128	0.427989	yffH	SDY_2650	COG0494LR	2440972..2441547	-	191	21744	4.88	123	Cytoplasmic	0	0	CYT	0	PredHel=0	Topology=o	0	0	-	Cytoplasmic
932	82777848	hypothetical protein SDY_2655 [Shigella dysenteriae Sd197]	4.45	1	6	6	962.691	1046.85	0.905878	0.975853	yffB	SDY_2655	COG1393P	2450090..2450446	+	118	13514	6.72	109	Unknown	0	0	CYT	0	PredHel=0	Topology=o	0	0	-	Cytoplasmic
933	82777849	succinyl-diaminopimelate desuccinylase [Shigella dysenteriae Sd197]	17.4133	1	13	11	533.037	490.461	0.809314	0.920633	dapE	SDY_2656	COG0624E	2450450..2451577	+	375	41285.4	5.31	254	Cytoplasmic	0	0	CYT	0	PredHel=0	Topology=o	0	0	Lysine biosynthesis	Cytoplasmic
934	82777850	hypothetical protein SDY_2657 [Shigella dysenteriae Sd197]	4.11	0.83	2	NA	287.892	NA	NA	NA	-	-	-	-	-	-	9001.21	6.05	55	Unknown	0	0	CYT	0	PredHel=1	Topology=o15-32i	0	0	-	Cytoplasmic
935	82777857	phosphoribosylaminoimidazole-succinocarboxamide synthase [Shigella dysenteriae Sd197]	17.56	1	1	28	20.5335	1238.02	1.97937e-07	3.14643e-06	purC	SDY_2664	COG0152F	2456494..2457207	-	237	27136	4.99	208	Unknown	0	0	CYT	0	PredHel=0	Topology=o	4-5	0	Purine metabolism	Cytoplasmic
936	82777859	lipoprotein [Shigella dysenteriae Sd197]	14.69	1	25	9	1215.11	475.679	0.0108652	0.0448238	nlpB	SDY_2666	COG3317M	2457420..2458457	-	345	36919	5.18	399	Unknown	27-28	0.532	SpII	25-26	PredHel=0	Topology=o	0	0	-	Outer membrane
937	82777860	dihydrodipicolinate synthase [Shigella dysenteriae Sd197]	12.22	1	66	55	3856.28	3494.5	0.531621	0.716634	dapA	SDY_2667	COG0329EM	2458471..2459349	-	292	31309.9	6.14	496	Unknown	0	0	CYT	0	PredHel=0	Topology=o	0	0	Lysine biosynthesis	Cytoplasmic
938	82777862	thioredoxin-dependent thiol peroxidase [Shigella dysenteriae Sd197]	10.65	1	31	30	2078.3	2187.08	0.889845	0.975853	bcp	SDY_2669	COG1225O	2460067..2460537	+	156	17633.3	5.03	298	Cytoplasmic	0	0	CYT	0	PredHel=0	Topology=o	0	0	-	Cytoplasmic
939	82777872	putative permease [Shigella dysenteriae Sd197]	10.81	0.9057	6	5	358.927	315.521	0.850485	0.942929	perM	SDY_2682	COG0628R	2474457..2475518	-	353	39193.2	9.12	50	CytoplasmicMembrane	45-46	0.283	TMH	0	PredHel=7	Topology=o20-51i72-94o155-177i217-236o251-273i278-300o310-332i	0	0	-	Outer membrane
940	82777873	hypothetical protein SDY_2683 [Shigella dysenteriae Sd197]	17.4951	1	13	3	530.544	132.91	0.0180239	0.0656886	-	SDY_2683	COG4783R	2475732..2477195	+	487	53890.7	6.78	233	CytoplasmicMembrane	27-28	1	SpI	27-28	PredHel=0	Topology=o	0	0	-	Cytoplasmic
941	82777874	putative oxidoreductase [Shigella dysenteriae Sd197]	6.71	1	9	12	957.67	1388.52	0.417063	0.629705	-	SDY_2684	COG1393P	2477216..2477575	+	119	13416.1	5.89	391	Cytoplasmic	0	0	CYT	0	PredHel=0	Topology=i	0	0	-	Cytoplasmic
942	82777878	phosphoribosylaminoimidazole synthetase [Shigella dysenteriae Sd197]	11.26	1	1	11	52.4908	758.486	0.00263971	0.0145541	purM	SDY_2688	COG0150F	2480836..2481873	+	345	37202	4.83	197	Unknown	0	0	CYT	0	PredHel=0	Topology=o	0	0	Purine metabolism	Cytoplasmic
943	82777879	phosphoribosylglycinamide formyltransferase [Shigella dysenteriae Sd197]	10.1	1	6	10	424.156	768.65	0.255456	0.457131	purN	SDY_2689	COG0299F	2481873..2482511	+	212	23267.4	5.52	68	Cytoplasmic	16-17	0.002	CYT	0	PredHel=0	Topology=o	0	0	Purine metabolism	Cytoplasmic
944	82777880	polyphosphate kinase [Shigella dysenteriae Sd197]	46.595	0.5722	NA	1	NA	9.53459	NA	NA	ppk	SDY_2690	COG0855P	2482682..2484748	+	688	80444.6	8.96	50	Unknown	0	0	CYT	0	PredHel=0	Topology=o	0	0	Oxidative phosphorylation	Cytoplasmic
945	82777881	exopolyphosphatase [Shigella dysenteriae Sd197]	28.02	0.9997	4	4	101.896	89.6894	0.923092	0.975853	ppx	SDY_2691	COG0248FP	2484753..2486294	+	513	58115.9	6.65	138	Cytoplasmic	28-29	0	CYT	0	PredHel=0	Topology=o	0	0	Purine metabolism	Cytoplasmic
946	82777888	putative outer membrane lipoprotein [Shigella dysenteriae Sd197]	6.14	0.5039	2	NA	117.193	NA	NA	NA	-	SDY_2699	-	2491735..2492265	+	176	18211	7.68	50	Unknown	26-27	1	SpII	21-22	PredHel=0	Topology=o	0	0	-	Outer Membrane
947	82777891	hypothetical protein SDY_2702 [Shigella dysenteriae Sd197]	10.49	0.9978	2	NA	135.829	NA	NA	NA	-	SDY_2702	-	2493605..2494144	+	179	20243.5	6.23	86	Unknown	19-20	1	SpI	19-20	PredHel=0	Topology=o	0	0	-	Cytoplasmic
948	82777892	bifunctional GMP synthase/glutamine amidotransferase protein [Shigella dysenteriae Sd197]	27.28	1	21	37	549.63	1053.05	0.0181395	0.0656886	guaA	SDY_2703	COG0518F,COG0519F	2494237..2495814	-	525	58705.1	5.24	281	Cytoplasmic	0	0	CYT	0	PredHel=0	Topology=o	0	0	Purine metabolism	Cytoplasmic
949	82777893	inositol-5-monophosphate dehydrogenase [Shigella dysenteriae Sd197]	22.71	1	74	61	2326.54	2085.48	0.469402	0.671201	guaB	SDY_2704	COG0516F,COG0517R	2495883..2497349	-	488	52050.3	5.91	533	Cytoplasmic	0	0	CYT	0	PredHel=0	Topology=o	0	0	Purine metabolism	Cytoplasmic
950	82777895	hypothetical protein SDY_2706 [Shigella dysenteriae Sd197]	2.53	0.9832	NA	2	NA	603.455	NA	NA	-	SDY_2706	COG1933L	2498878..2499114	-	78	8535.67	6.19	50	Cytoplasmic	0	0	CYT	0	PredHel=0	Topology=o	0	0	-	Cytoplasmic
951	82777897	outer membrane protein assembly complex subunit YfgL [Shigella dysenteriae Sd197]	14.61	1	63	37	3078.83	1966.28	0.0237366	0.0826052	-	SDY_2708	COG1520S	2500752..2501930	-	392	41855.5	4.72	430	Unknown	24-25	0.83	SpII	19-20	PredHel=0	Topology=o	0	0	-	Outer membrane
952	82777898	hypothetical protein SDY_2709 [Shigella dysenteriae Sd197]	12.01	1	19	7	1129.55	452.531	0.0291818	0.0955041	-	SDY_2709	COG2976S	2501941..2502561	-	206	22175.1	5.07	460	Unknown	0	0	CYT	0	PredHel=1	Topology=o24-43i	0	0	-	Cytoplasmic
953	82777899	histidyl-tRNA synthetase [Shigella dysenteriae Sd197]	23.73	1	3	34	60.0804	1112.43	1.10865e-07	2.02535e-06	hisS	SDY_2710	COG0124J	2502579..2503853	-	424	47011.6	5.62	246	Cytoplasmic	0	0	CYT	0	PredHel=0	Topology=o	0	0	Histidine metabolism	Cytoplasmic
954	82777900	4-hydroxy-3-methylbut-2-en-1-yl diphosphate synthase [Shigella dysenteriae Sd197]	25.58	1	1	20	11.6645	607.048	1.66667e-05	0.000188889	ispG	SDY_2711	COG0821I	2503964..2505082	-	372	40889	6.06	166	Cytoplasmic	32-33	0	CYT	0	PredHel=0	Topology=o	0	0	Biosynthesis of steroids	Cytoplasmic
955	82777901	hypothetical protein SDY_2712 [Shigella dysenteriae Sd197]	11.29	1	39	17	2466.42	1169.09	0.00721086	0.0329267	yfgA	SDY_2712	COG1426S	2505109..2506122	-	337	36199.1	5.53	301	Unknown	0	0	CYT	0	PredHel=1	Topology=i111-133o	0	0	-	Cytoplasmic membrane
956	82777902	hypothetical protein SDY_2713 [Shigella dysenteriae Sd197]	23.08	1	NA	9	NA	302.761	NA	NA	yfgB	SDY_2713	COG0820R	2506407..2507561	-	384	43426	6.56	77	Cytoplasmic	0	0	CYT	0	PredHel=0	Topology=o	0	0	-	Cytoplasmic
957	82777903	nucleoside diphosphate kinase [Shigella dysenteriae Sd197]	5.4	1	51	30	6743.3	4313.41	0.0425237	0.130449	ndk	SDY_2714	COG0105F	2507711..2508142	-	143	15462.8	5.54	534	Cytoplasmic	0	0	CYT	0	PredHel=0	Topology=o	0	0	Purine metabolism	Cytoplasmic
958	82777907	hypothetical protein SDY_2720 [Shigella dysenteriae Sd197]	3.41	0.9962	1	NA	208.587	NA	NA	NA	yfhJ	SDY_2720	COG2975S	2520143..2520343	-	66	7731.27	3.98	67	Cytoplasmic	0	0	CYT	0	PredHel=0	Topology=o	0	0	-	Cytoplasmic
959	82777908	[2FE-2S] ferredoxin, electron carrer protein [Shigella dysenteriae Sd197]	6.11	1	16	11	1869.71	1397.8	0.432118	0.636478	fdx	SDY_2721	COG0633C	2520355..2520690	-	111	12344.4	4.51	196	Cytoplasmic	0	0	CYT	0	PredHel=0	Topology=o	0	0	-	Cytoplasmic
960	82777909	chaperone protein HscA [Shigella dysenteriae Sd197]	26.5975	1	22	16	590.579	467.06	0.445076	0.652404	hscA	SDY_2722	COG0443O	2520692..2522542	-	616	65649.6	4.98	263	Cytoplasmic	21-22	0	CYT	0	PredHel=0	Topology=o	0	0	-	Cytoplasmic
961	82777910	co-chaperone HscB [Shigella dysenteriae Sd197]	9.30333	1	3	1	230.239	77.5051	0.351161	0.555389	hscB	SDY_2723	COG1076O	2522559..2523074	-	171	20165	5.05	117	Unknown	15-16	0	CYT	0	PredHel=0	Topology=o	0	0	-	Cytoplasmic
962	82777911	iron-sulfur cluster assembly protein [Shigella dysenteriae Sd197]	7.58	1	4	6	376.779	614.514	0.45882	0.66304	iscA	SDY_2724	COG0316S	2523170..2523493	-	107	11687	4.75	119	Cytoplasmic	41-42	0	CYT	0	PredHel=0	Topology=o	41-42	0	-	Cytoplasmic
963	82777912	scaffold protein [Shigella dysenteriae Sd197]	9.36	1	20	11	1525.63	912.452	0.153411	0.329431	-	SDY_2725	COG0822C	2523510..2523896	-	128	13848	4.82	233	Cytoplasmic	0	0	CYT	0	PredHel=0	Topology=o	0	0	-	Cytoplasmic
964	82777913	putative aminotransferase [Shigella dysenteriae Sd197]	24.175	1	134	68	3957.62	2183.92	3.10438e-05	0.000327566	yfhO	SDY_2726	COG1104E	2523924..2525162	-	412	46059.9	6.04	685	Cytoplasmic	0	0	CYT	0	PredHel=0	Topology=o	0	0	Thiamine metabolism	Cytoplasmic
965	82777914	DNA-binding transcriptional regulator IscR [Shigella dysenteriae Sd197]	9.52	1	10	NA	749.996	NA	NA	NA	-	SDY_2727	COG1959K	2525250..2525738	-	162	17335.9	6.82	158	Unknown	23-24	0.129	CYT	0	PredHel=0	Topology=o	0	0	-	Cytoplasmic
966	82777915	putative ATP synthase beta subunit [Shigella dysenteriae Sd197]	8.4	1	6	6	509.997	554.581	0.905878	0.975853	-	SDY_2728	COG0565J	2526038..2526775	-	245	26917.8	5.82	114	Unknown	24-25	0	CYT	0	PredHel=0	Topology=o	0	0	-	Cytoplasmic
967	82777916	inositol monophosphatase [Shigella dysenteriae Sd197]	16.2725	1	34	28	1491.83	1335.97	0.621407	0.786559	suhB	SDY_2729	COG0483G	2526894..2527697	+	267	29185.9	6.92	217	Cytoplasmic	20-21	0	CYT	0	PredHel=0	Topology=o	0	0	Streptomycin biosynthesis	Cytoplasmic
968	82777925	putative NAGC-like transcriptional regulator [Shigella dysenteriae Sd197]	17.49	0.958	1	NA	39.1085	NA	NA	NA	yphH	SDY_2740	COG1940KG	2536864..2538063	+	399	44926.9	7.94	50	Cytoplasmic	47-48	0.003	CYT	0	PredHel=0	Topology=o	0	0	-	Cytoplasmic
969	82777926	serine hydroxymethyltransferase [Shigella dysenteriae Sd197]	21.99	1	104	91	3376.79	3212.99	0.648865	0.805488	glyA	SDY_2741	COG0112E	2538126..2539379	-	417	45344.8	6.03	909	Cytoplasmic	0	0	CYT	0	PredHel=0	Topology=o	0	0	Glycine, serine and threonine metabolism	Cytoplasmic
970	82777927	nitric oxide dioxygenase [Shigella dysenteriae Sd197]	16.09	1	NA	45	NA	2171.45	NA	NA	hmpA	SDY_2742	COG1017C,COG1018C	2539706..2540896	+	396	43871	5.48	409	Unknown	20-21	0	CYT	0	PredHel=0	Topology=o	0	0	-	Cytoplasmic
971	82777928	nitrogen regulatory protein P-II 1 [Shigella dysenteriae Sd197]	7.77	1	47	20	4318.9	1998.49	0.00250976	0.0139634	glnB	SDY_2743	COG0347E	2540941..2541279	-	112	12425	5.17	223	Cytoplasmic	0	0	CYT	0	PredHel=0	Topology=o	0	0	-	Cytoplasmic
972	82777929	putative 2-component transcriptional regulator [Shigella dysenteriae Sd197]	19.3865	0.9998	5	5	182.969	200.206	0.914047	0.975853	yfhA	SDY_2744	COG2204T	2541340..2542674	-	444	49186	5.79	105	Cytoplasmic	0	0	CYT	0	PredHel=0	Topology=o	0	0	-	Cytoplasmic
973	82777930	hypothetical protein SDY_2745 [Shigella dysenteriae Sd197]	10.52	0.4577	1	NA	31.0643	NA	NA	NA	yfhG	SDY_2745	-	2542664..2543377	-	237	27390.9	5.9	50	Unknown	31-32	0.81	SpII	25-26	PredHel=0	Topology=o	0	0	-	Outer membrane
974	82777931	putative 2-component sensor protein [Shigella dysenteriae Sd197]	25.87	0.4423	4	NA	48.8288	NA	NA	NA	yfhK	SDY_2746	COG0642T	2543542..2545032	-	496	55674	7.12	50	CytoplasmicMembrane	51-52	0.956	SpI	51-52	PredHel=2	Topology=o35-52i196-218o	0	0	Two-component system - General	Cytoplasmic Membrane
975	82777932	phosphoribosylformylglycinamidine synthase [Shigella dysenteriae Sd197]	57.9	1	19	50	234.299	670.478	5.84298e-05	0.000572145	purL	SDY_2747	COG0046F,COG0047F	2545533..2549420	-	1295	141425	5.23	490	Unknown	21-22	0	CYT	0	PredHel=0	Topology=o	0	0	Purine metabolism	Cytoplasmic
976	82777933	putative transglycosylase [Shigella dysenteriae Sd197]	24.0867	0.4972	NA	1	NA	16.0268	NA	NA	yfhD	SDY_2748	COG4623M	2549820..2551238	+	472	53354	5.13	50	Unknown	0	0	CYT	0	PredHel=0	Topology=o	0	0	-	Cytoplasmic
977	82777950	phospho-2-dehydro-3-deoxyheptonate aldolase [Shigella dysenteriae Sd197]	16.61	1	1	10	42.7581	467.438	0.00467609	0.0230961	aroF	SDY_2765	COG0722E	2563123..2564193	+	356	39023	5.42	289	Cytoplasmic	0	0	CYT	0	PredHel=0	Topology=o	0	0	Phenylalanine, tyrosine and tryptophan biosynthesis	Cytoplasmic
978	82777951	bifunctional chorismate mutase/prephenate dehydrogenase [Shigella dysenteriae Sd197]	21.524	1	5	7	165.86	252.201	0.486453	0.68439	tyrA	SDY_2766	COG0287E,COG1605E	2564204..2565325	+	373	42057	5.68	117	Cytoplasmic	0	0	CYT	0	PredHel=0	Topology=o	0	0	Phenylalanine, tyrosine and tryptophan biosynthesis	Cytoplasmic
979	82777952	bifunctional chorismate mutase/prephenate dehydratase [Shigella dysenteriae Sd197]	16.81	1	17	5	722.066	230.938	0.0163914	0.0626971	pheA	SDY_2767	COG0077E,COG1605E	2565368..2566528	-	386	42914.6	5.93	198	Cytoplasmic	0	0	CYT	0	PredHel=0	Topology=o	0	0	Phenylalanine, tyrosine and tryptophan biosynthesis	Cytoplasmic
980	82777953	translation inhibitor protein RaiA [Shigella dysenteriae Sd197]	6.11	1	27	58	3155.14	7370.21	0.00023264	0.00182852	yfiA	SDY_2768	COG1544J	2566779..2567120	-	113	12784.1	6.2	428	Cytoplasmic	0	0	CYT	0	PredHel=0	Topology=i	0	0	-	Cytoplasmic
981	82777962	hypothetical protein SDY_2777 [Shigella dysenteriae Sd197]	6.87	0.6109	1	NA	63.4906	NA	NA	NA	-	SDY_2777	-	2573720..2574028	+	102	11207.8	10.19	50	Cytoplasmic	18-19	0.003	CYT	0	PredHel=0	Topology=o	0	0	-	Cytoplasmic
982	82777965	50S ribosomal protein L19 [Shigella dysenteriae Sd197]	6.45	1	15	39	1660.46	4694.6	0.000432087	0.00316691	rplS	SDY_2780	COG0335J	2575807..2576154	-	115	13132.7	10.62	141	Cytoplasmic	0	0	CYT	0	PredHel=0	Topology=o	0	0	-	Cytoplasmic
983	82777966	tRNA (guanine-N(1)-)-methyltransferase [Shigella dysenteriae Sd197]	10.6308	0.9861	NA	1	NA	72.019	NA	NA	trmD	SDY_2781	COG0336J	2576196..2576963	-	255	28496	5.5	98	Cytoplasmic	17-18	0	CYT	0	PredHel=0	Topology=o	0	0	-	Cytoplasmic
984	82777968	30S ribosomal protein S16 [Shigella dysenteriae Sd197]	3.59	1	13	29	2585.5	6271.87	0.00710119	0.0326183	rpsP	SDY_2783	COG0228J	2577561..2577809	-	82	9190.17	10.54	145	Unknown	0	0	CYT	0	PredHel=0	Topology=o	0	0	-	Cytoplasmic
985	82777969	signal recognition particle protein [Shigella dysenteriae Sd197]	23.15	1	7	21	215.895	704.306	0.00467961	0.0230961	ffh	SDY_2784	COG0541U	2577946..2579307	-	453	49751.3	9.42	242	Unknown (This protein may have multiple localization sites.)	0	0	CYT	0	PredHel=0	Topology=o	0	0	-	Cytoplasmic
986	82777972	heat shock protein GrpE [Shigella dysenteriae Sd197]	9.36107	1	82	115	6254.38	9538.18	0.0045908	0.022842	grpE	SDY_2787	COG0576O	2581627..2582220	-	197	21811	4.68	518	Cytoplasmic	0	0	CYT	0	PredHel=0	Topology=o	0	0	-	Cytoplasmic
987	82777973	inorganic polyphosphate/ATP-NAD kinase [Shigella dysenteriae Sd197]	10.86	1	8	6	524.491	428.958	0.683892	0.836247	ppnK	SDY_2788	COG0061G	2582343..2583221	+	292	32519.2	6.3	155	Cytoplasmic	19-20	0.001	CYT	0	PredHel=0	Topology=o	0	0	Nicotinate and nicotinamide metabolism	Cytoplasmic
988	82777986	hypothetical protein SDY_2801 [Shigella dysenteriae Sd197]	6.03083	0.9958	6	NA	707.362	NA	NA	NA	yfhL	SDY_2801	COG1145C	2593728..2593988	+	86	10253	4.86	62	Cytoplasmic	0	0	CYT	0	PredHel=0	Topology=o	0	0	-	Cytoplasmic
989	82777990	pyridoxal phosphate biosynthetic protein PdxJ [Shigella dysenteriae Sd197]	10.2725	1	25	28	1737.64	2116.29	0.508628	0.709037	pdxJ	SDY_2805	COG0854H	2595838..2596569	-	243	26398.2	5.61	325	Cytoplasmic	0	0	CYT	0	PredHel=0	Topology=o	0	0	Vitamin B6 metabolism	Cytoplasmic
990	82777992	GTP-binding protein Era [Shigella dysenteriae Sd197]	13.39	0.9922	NA	3	NA	172.597	NA	NA	era	SDY_2807	COG1159R	2597321..2598226	-	301	33810.8	6.73	50	Cytoplasmic	20-21	0.001	CYT	0	PredHel=0	Topology=o	0	0	-	Cytoplasmic
991	82777993	ribonuclease III [Shigella dysenteriae Sd197]	12.55	1	NA	4	NA	247.463	NA	NA	rnc	SDY_2808	COG0571K	2598223..2598903	-	226	25626	6.41	65	Cytoplasmic	0	0	CYT	0	PredHel=0	Topology=o	0	0	-	Cytoplasmic
992	82777994	lsignal peptidase I [Shigella dysenteriae Sd197]	15.76	1	10	4	453.043	196.685	0.139702	0.304262	lepB	SDY_2809	COG0681U	2599176..2600150	-	324	35961	6.84	142	CytoplasmicMembrane	16-17	0.012	SpII	20-21	PredHel=2	Topology=o5-27i60-82o	0	0	Protein export	Outer membrane
993	82777995	GTP-binding protein LepA [Shigella dysenteriae Sd197]	27.91	1	7	10	179.021	278.185	0.38494	0.589696	lepA	SDY_2810	COG0481M	2600166..2601965	-	599	67016	5.4	124	Cytoplasmic	16-17	0	CYT	0	PredHel=0	Topology=o	0	0	-	Cytoplasmic
994	82777997	periplasmic negative regulator of sigmaE [Shigella dysenteriae Sd197]	15.438	1	14	9	647.49	452.632	0.379077	0.582171	rseB	SDY_2812	COG3026T	2602639..2603595	-	318	35748.3	8.6	143	Periplasmic	23-24	1	SpI	23-24	PredHel=0	Topology=o	23-24	0	-	Periplasmic
995	82777998	anti-RNA polymerase sigma factor SigE [Shigella dysenteriae Sd197]	6.92	0.9998	2	1	206.316	111.918	0.604055	0.766179	rseA	SDY_2813	COG3073T	2603595..2604245	-	216	24352	5.11	76	Unknown	0	0	CYT	0	PredHel=0	Topology=o	0	0	-	Cytoplasmic
996	82777999	RNA polymerase sigma factor RpoE [Shigella dysenteriae Sd197]	10.5943	1	9	NA	606.55	NA	NA	NA	rpoE	SDY_2814	COG1595K	2604278..2604853	-	191	21694.9	5.38	198	Cytoplasmic	0	0	CYT	0	PredHel=0	Topology=o	0	0	-	Cytoplasmic
997	82778007	autonomous glycyl radical cofactor GrcA [Shigella dysenteriae Sd197]	11.69	1	15	296	916.163	19659.4	1.11762e-61	1.36797e-59	yfiD	SDY_2822	COG3445R	2611923..2612306	-	127	14325.7	4.96	851	Cytoplasmic	0	0	CYT	0	PredHel=0	Topology=o	0	0	-	Cytoplasmic
998	82778009	putative methyltransferase [Shigella dysenteriae Sd197]	15.45	1	5	23	231.067	1155.83	0.000337367	0.00258086	yfiF	SDY_2824	COG0566J	2613347..2614384	-	345	37782.8	8.94	161	Unknown	0	0	CYT	0	PredHel=0	Topology=o	0	0	-	Cytoplasmic
999	82778010	thioredoxin 2 [Shigella dysenteriae Sd197]	9.76	1	6	4	438.932	318.171	0.599639	0.766179	trxC	SDY_2825	COG0526OC	2614591..2615010	+	139	15554.2	5	185	Cytoplasmic	0	0	CYT	0	PredHel=0	Topology=i	0	0	-	Cytoplasmic
1000	82778012	hypothetical protein SDY_2827 [Shigella dysenteriae Sd197]	32.5619	0.9944	NA	2	NA	47.4214	NA	NA	yfiQ	SDY_2827	COG0454KR,COG1042C	2615809..2618469	+	886	98166	6.04	50	CytoplasmicMembrane	52-53	0	CYT	0	PredHel=0	Topology=o	0	0	-	Cytoplasmic
1001	82778016	protein disaggregation chaperone [Shigella dysenteriae Sd197]	50.3892	1	238	470	3372.37	7241.92	4.14684e-22	3.62552e-20	clpB	SDY_2835	COG0542O	2627369..2629942	-	857	95609.5	5.37	1994	Cytoplasmic	24-25	0.006	CYT	0	PredHel=0	Topology=o	0	0	-	Cytoplasmic
1002	82778017	hypothetical protein SDY_2836 [Shigella dysenteriae Sd197]	13.87	0.9998	3	1	154.402	40.3041	0.351161	0.555389	yfiH	SDY_2836	COG1496S	2630072..2630803	-	243	26341	6.22	78	Unknown	25-26	0	CYT	0	PredHel=0	Topology=o	0	0	-	Cytoplasmic
1003	82778018	23S rRNA pseudouridine synthase D [Shigella dysenteriae Sd197]	12.22	0.9975	1	1	58.2065	63.3775	0.961502	0.975853	rluD	SDY_2837	COG0564J	2630800..2631780	-	326	37207.3	6.41	95	Cytoplasmic	17-18	0	CYT	0	PredHel=0	Topology=o	0	0	-	Cytoplasmic
1004	82778019	outer membrane protein assembly complex subunit YfiO [Shigella dysenteriae Sd197]	17.8	1	23	14	922.579	610.663	0.202988	0.395871	-	SDY_2838	COG4105R	2631915..2632652	+	245	27827.2	6.75	311	Unknown	23-24	0.999	SpII	19-20	PredHel=0	Topology=o	0	0	-	Outer membrane
1005	82778029	hypothetical protein SDY_2848 [Shigella dysenteriae Sd197]	13.2725	0.6552	2	NA	70.4932	NA	NA	NA	-	SDY_2848	COG2963L	2639272..2639802	-	176	20398.8	9.86	50	Cytoplasmic	0	0	CYT	0	PredHel=0	Topology=o	0	0	-	Cytoplasmic
1006	82778034	hypothetical protein SDY_2855 [Shigella dysenteriae Sd197]	14.04	1	296	65	15052.9	3594.51	0	0	ygaU	SDY_2855	COG1652S	2644461..2644910	-	149	16062.5	5.71	2020	Unknown	0	0	CYT	0	PredHel=0	Topology=o	0	0	-	Cytoplasmic
1007	82778036	hypothetical protein SDY_2857 [Shigella dysenteriae Sd197]	5.65	0.9965	1	2	124.071	273.875	0.524247	0.709037	-	SDY_2857	COG0640K	2645335..2645634	+	99	10709	9.18	60	Unknown	42-43	0.004	CYT	0	PredHel=0	Topology=o	0	0	-	Cytoplasmic
1008	82778037	hypothetical protein SDY_2858 [Shigella dysenteriae Sd197]	8.94	1	22	17	1757.04	1476.4	0.556479	0.739891	ygaP	SDY_2858	COG0607P	2645644..2646162	+	172	18429.8	6.28	195	Unknown	0	0	CYT	0	PredHel=2	Topology=i117-135o139-161i	0	0	-	Cytoplasmic membrane
1009	82778038	DNA binding protein, nucleoid-associated [Shigella dysenteriae Sd197]	9.54857	1	7	11	523.426	894.433	0.276479	0.485525	stpA	SDY_2859	COG2916R	2646215..2646619	-	134	15346.9	7.95	133	Cytoplasmic	18-19	0	CYT	0	PredHel=0	Topology=o	0	0	-	Cytoplasmic
1010	82778042	hypothetical protein SDY_2863 [Shigella dysenteriae Sd197]	3.56238	1	36	7	7215.36	1525.64	2.64392e-05	0.000281405	ygaM	SDY_2863	COG4575S	2649033..2649374	+	113	12287.2	7.83	313	Unknown	0	0	CYT	0	PredHel=1	Topology=i91-110o	0	0	-	Cytoplasmic
1011	82778044	hypothetical protein SDY_2865 [Shigella dysenteriae Sd197]	6.485	1	3	7	328.713	838.072	0.169551	0.345917	-	SDY_2865	COG2128S	2650946..2651377	+	143	16302	5.83	198	Unknown	22-23	0.001	CYT	0	PredHel=0	Topology=o	0	0	-	Cytoplasmic
1012	82778057	transcriptional repressor MprA [Shigella dysenteriae Sd197]	8.04286	1	5	13	443.87	1254.95	0.0421833	0.12973	emrR	SDY_2879	COG1846K	2662759..2663289	+	176	20518.8	5.99	139	Cytoplasmic	0	0	CYT	0	PredHel=0	Topology=o	0	0	-	Cytoplasmic
1013	82778058	multidrug resistance secretion protein [Shigella dysenteriae Sd197]	23.6875	0.9962	1	NA	30.0278	NA	NA	NA	emrA	SDY_2880	COG1566V	2663416..2664588	+	390	42714	9.33	107	Unknown	37-38	0.661	TMH	0	PredHel=1	Topology=i23-45o	0	0	-	Outer Membrane
1014	82778060	hypothetical protein SDY_2883 [Shigella dysenteriae Sd197]	16.2775	0.7891	3	4	103.839	129.511	0.639425	0.800263	-	SDY_2883	COG0617J,COG4639R	2667174..2668217	+	347	40028.5	6.47	50	Cytoplasmic	0	0	CYT	0	PredHel=0	Topology=o	0	0	-	Cytoplasmic
1015	82778061	S-ribosylhomocysteinase [Shigella dysenteriae Sd197]	10.2	1	153	51	10709.9	3882.07	2.64542e-11	8.99443e-10	ygaG	SDY_2884	COG1854T	2668266..2668781	-	171	19415.5	5.18	641	Cytoplasmic	0	0	CYT	0	PredHel=0	Topology=o	0	0	Methionine metabolism	Cytoplasmic
1016	82778062	glutamate--cysteine ligase [Shigella dysenteriae Sd197]	23.025	1	23	4	713.221	134.882	0.000498028	0.00352362	gshA	SDY_2885	COG2918H	2668931..2670487	-	518	58267	5.27	304	Cytoplasmic	0	0	CYT	0	PredHel=0	Topology=o	0	0	Glutamate metabolism	Cytoplasmic
1017	82778065	carbon storage regulator [Shigella dysenteriae Sd197]	3.24	1	45	6	9916.61	1437.66	1.77102e-07	2.8903e-06	csrA	SDY_2892	COG1551T	2672733..2672918	-	61	6855.67	8.16	476	Unknown	0	0	CYT	0	PredHel=0	Topology=o	0	0	-	Cytoplasmic
1018	82778066	alanyl-tRNA synthetase [Shigella dysenteriae Sd197]	49.158	1	162	120	2352.97	1895.31	0.0533396	0.14981	alaS	SDY_2893	COG0013J	2673153..2675783	-	876	95984.4	5.53	1049	Cytoplasmic	33-34	0	CYT	0	PredHel=0	Topology=o	0	0	Alanine and aspartate metabolism	Cytoplasmic
1019	82778068	recombinase A [Shigella dysenteriae Sd197]	17.54	1	17	52	692.014	2301.8	6.76161e-06	8.62105e-05	recA	SDY_2895	COG0468L	2676654..2677715	-	353	37971.9	5.09	343	Unknown	23-24	0	CYT	0	PredHel=0	Topology=o	0	0	-	Cytoplasmic
1020	82778070	murein hydrolase B [Shigella dysenteriae Sd197]	10.53	0.7239	2	NA	98.1694	NA	NA	NA	mltB	SDY_2897	COG2951M	2678438..2679523	-	361	40296.2	9.08	50	Unknown (This protein may have multiple localization sites.)	21-22	0.933	SpII	18-19	PredHel=0	Topology=o	0	0	-	Outer membrane
1021	82778081	transcriptional regulatory protein [Shigella dysenteriae Sd197]	21.77	0.618	2	NA	40.5374	NA	NA	NA	hypF	SDY_2909	COG0068O	2689899..2692151	-	750	82098	5.84	50	Unknown	19-20	0	CYT	0	PredHel=0	Topology=o	28-29	0	-	Cytoplasmic
1022	82778082	ascBF operon repressor [Shigella dysenteriae Sd197]	15.13	0.9929	1	3	40.5605	152.856	0.28513	0.489279	ascG	SDY_2911	COG1609K	2692712..2693725	-	337	36971	5.95	74	Cytoplasmic	31-32	0	CYT	0	PredHel=0	Topology=o	0	0	-	Cytoplasmic
1023	82778085	hydrogenase 3 maturation protease [Shigella dysenteriae Sd197]	7.02	0.9958	1	NA	101.282	NA	NA	NA	hycI	SDY_2914	COG0680C	2697034..2697501	-	155	16926.8	4.08	74	Cytoplasmic	18-19	0.001	CYT	0	PredHel=0	Topology=o	0	0	-	Cytoplasmic
1024	82778088	large subunit of hydrogenase 3 [Shigella dysenteriae Sd197]	28.2825	0.455	2	NA	22.9731	NA	NA	NA	hycE	SDY_2918	COG3261C,COG3262C	2699219..2700928	-	569	64919.9	6.15	50	Unknown (This protein may have multiple localization sites.)	0	0	CYT	0	PredHel=0	Topology=o	0	0	-	Cytoplasmic
1025	82778093	hydrogenase nickel incorporation protein HypB [Shigella dysenteriae Sd197]	13.16	1	NA	4	NA	235.992	NA	NA	hypB	SDY_2924	COG0378OK	2705500..2706372	+	290	31947	5.3	119	Cytoplasmic	0	0	CYT	0	PredHel=0	Topology=o	0	0	-	Cytoplasmic
1026	82778095	pleiotrophic effects on 3 hydrogenase isozymes [Shigella dysenteriae Sd197]	10.82	0.5546	NA	1	NA	39.7966	NA	NA	hypD	SDY_2926	COG0409O	2706635..2707756	+	373	41876	5.65	57	Cytoplasmic	0	0	CYT	0	PredHel=0	Topology=o	0	0	-	Cytoplasmic
1027	82778096	hypothetical protein SDY_2927 [Shigella dysenteriae Sd197]	13.9	0.9365	NA	1	NA	52.3102	NA	NA	hypE	SDY_2927	COG0309O	2707795..2708763	+	322	33729.6	4.97	50	Cytoplasmic	14-15	0	CYT	0	PredHel=0	Topology=o	0	0	-	Cytoplasmic
1028	82778099	molybdenum-pterin-binding-protein [Shigella dysenteriae Sd197]	7.95	0.996	1	4	66.9091	389.086	0.155964	0.329707	-	SDY_2931	COG2005R	2712202..2712645	+	147	15035	7.88	84	Unknown	22-23	0.045	CYT	0	PredHel=0	Topology=o	0	0	-	Cytoplasmic
1029	82778101	DNA mismatch repair protein [Shigella dysenteriae Sd197]	42.78	0.9991	NA	4	NA	72.5306	NA	NA	mutS	SDY_2933	COG0249L	2713315..2715876	+	853	95535	5.44	81	Unknown	0	0	CYT	0	PredHel=0	Topology=o	0	0	-	Cytoplasmic
1030	82778106	phenylacrylic acid decarboxylase-like protein [Shigella dysenteriae Sd197]	10.8275	0.907	5	NA	299.051	NA	NA	NA	-	SDY_2938	COG0163H	2718407..2719000	-	197	21443	6.44	50	Cytoplasmic	20-21	0.346	CYT	0	PredHel=0	Topology=o	0	0	Ubiquinone biosynthesis	Cytoplasmic
1031	82778108	RNA polymerase sigma factor RpoS [Shigella dysenteriae Sd197]	18.055	0.997	1	1	39.3795	42.8737	0.961502	0.975853	rpoS	SDY_2940	COG0568K	2719674..2720666	-	330	38029.4	4.83	82	Cytoplasmic	0	0	CYT	0	PredHel=0	Topology=o	0	0	-	Cytoplasmic
1032	82778109	lipoprotein NlpD [Shigella dysenteriae Sd197]	11.86	1	29	9	1745.86	589.184	0.00239331	0.0133763	nlpD	SDY_2941	COG0739M	2720729..2721868	-	379	40147.3	9.52	269	Unknown	29-30	0.791	SpII	25-26	PredHel=0	Topology=o	45-46	0	-	Outer membrane
1033	82778110	protein-L-isoaspartate O-methyltransferase [Shigella dysenteriae Sd197]	10.1175	0.996	NA	1	NA	76.4327	NA	NA	pcm	SDY_2942	COG2518O	2722008..2722634	-	208	23289	6.53	57	Cytoplasmic	15-16	0	CYT	0	PredHel=0	Topology=o	0	0	-	Cytoplasmic
1034	82778111	stationary phase survival protein SurE [Shigella dysenteriae Sd197]	10.11	0.5562	NA	1	NA	42.7143	NA	NA	surE	SDY_2943	COG0496R	2722628..2723389	-	253	26939.3	5.01	50	Cytoplasmic	0	0	CYT	0	PredHel=0	Topology=o	0	0	Purine and pyrimidine metabolism	Cytoplasmic
1035	82778112	tRNA pseudouridine synthase D [Shigella dysenteriae Sd197]	19.75	1	14	19	506.124	746.93	0.285908	0.489279	truD	SDY_2944	COG0585S	2723370..2724419	-	349	39075	6.15	162	Cytoplasmic	0	0	CYT	0	PredHel=0	Topology=o	0	0	-	Cytoplasmic
1036	82778113	2-C-methyl-D-erythritol 2,4-cyclodiphosphate synthase [Shigella dysenteriae Sd197]	6.71	1	23	6	2447.38	694.26	0.002927	0.0158365	ispF	SDY_2945	COG0245I	2724416..2724895	-	159	16896.9	6.04	166	Cytoplasmic	0	0	CYT	0	PredHel=0	Topology=o	0	0	Biosynthesis of steroids	Cytoplasmic
1037	82778114	2-C-methyl-D-erythritol 4-phosphate cytidylyltransferase [Shigella dysenteriae Sd197]	10.77	0.9928	1	2	58.5848	143.143	0.524247	0.709037	ispD	SDY_2946	COG1211I	2724895..2725605	-	236	25951	6.16	122	Cytoplasmic	22-23	0	CYT	0	PredHel=0	Topology=o	0	0	Biosynthesis of steroids	Cytoplasmic
1038	82778117	adenylylsulfate kinase [Shigella dysenteriae Sd197]	7.95	0.9968	NA	1	NA	97.3496	NA	NA	cysC	SDY_2949	COG0529P	2726502..2727107	-	201	22400	5.92	73	Cytoplasmic	0	0	CYT	0	PredHel=0	Topology=o	0	0	Purine metabolism	Cytoplasmic
1039	82778120	alkaline phosphatase isozyme conversion aminopeptidase [Shigella dysenteriae Sd197]	17.3985	0.7473	NA	1	NA	33.3486	NA	NA	iap	SDY_2952	COG2234R	2729697..2730734	+	345	37847.6	9.17	50	Unknown	24-25	0.999	SpI	24-25	PredHel=0	Topology=o	0	0	-	Periplasmic
1040	82778132	phosphoadenosine phosphosulfate reductase [Shigella dysenteriae Sd197]	14.96	1	11	1	524.997	30.8697	0.00559925	0.0266673	cysH	SDY_2964	COG0175EH	2737233..2737967	-	244	27950.8	5.5	109	Cytoplasmic	0	0	CYT	0	PredHel=0	Topology=o	0	0	Sulfur metabolism	Cytoplasmic
1041	82778133	sulfite reductase subunit beta [Shigella dysenteriae Sd197]	32.17	1	68	13	1509.22	313.751	6.25087e-09	1.34229e-07	cysI	SDY_2965	COG0155P	2738041..2739753	-	570	63951.7	6.99	451	Unknown	0	0	CYT	0	PredHel=0	Topology=o	0	0	Sulfur metabolism	Cytoplasmic
1042	82778134	sulfite reductase subunit alpha [Shigella dysenteriae Sd197]	24.7321	1	74	12	2136.32	376.715	1.81988e-10	5.18031e-09	cysJ	SDY_2966	COG0369P	2739753..2741552	-	599	66410.2	4.87	681	Unknown	23-24	0.002	CYT	0	PredHel=0	Topology=o	0	0	Sulfur metabolism	Cytoplasmic
1043	82778138	putative anti-terminator regulatory protein [Shigella dysenteriae Sd197]	10.7542	0.9299	11	NA	679.122	NA	NA	NA	ygcP	SDY_2970	COG1954K	2743850..2744425	+	191	20819.7	7.61	50	Cytoplasmic	20-21	0	CYT	0	PredHel=0	Topology=o	0	0	-	Cytoplasmic
1044	82778143	putative kinase [Shigella dysenteriae Sd197]	21.59	0.4213	NA	5	NA	75.7534	NA	NA	ygcE	SDY_2978	COG1070G	2752322..2753800	+	492	54109.8	5.26	50	Unknown	0	0	CYT	0	PredHel=0	Topology=o	0	0	-	Cytoplasmic
1045	82778146	hypothetical protein SDY_2981 [Shigella dysenteriae Sd197]	11.73	0.9998	NA	3	NA	198.532	NA	NA	ygcF	SDY_2981	COG0602O	2755549..2756220	-	223	25028.8	5.71	125	Cytoplasmic	0	0	CYT	0	PredHel=0	Topology=o	0	0	-	Cytoplasmic
1046	82778161	phosphopyruvate hydratase [Shigella dysenteriae Sd197]	22.2267	1	428	387	13748.8	13518.5	0.642232	0.802362	eno	SDY_2996	COG0148G	2762623..2763921	-	432	45653.1	5.32	3249	Cytoplasmic	41-42	0	CYT	0	PredHel=0	Topology=o	0	0	Glycolysis / Gluconeogenesis	Cytoplasmic
1047	82778162	CTP synthetase [Shigella dysenteriae Sd197]	30.55	1	79	97	1846.34	2465.21	0.0699836	0.18744	pyrG	SDY_2997	COG0504F	2764009..2765646	-	545	60371.9	5.63	465	Cytoplasmic	26-27	0.546	SpI	26-27	PredHel=1	Topology=i7-29o	0	0	Pyrimidine metabolism	Cytoplasmic
1048	82778165	antitoxin MazE [Shigella dysenteriae Sd197]	5.26	1	2	NA	271.481	NA	NA	NA	chpR	SDY_3000	COG2336T	2767066..2767314	-	82	9355.41	4.72	97	Unknown	27-28	0	CYT	0	PredHel=0	Topology=o	0	0	-	Cytoplasmic
1049	82778166	GDP/GTP pyrophosphokinase [Shigella dysenteriae Sd197]	39.25	0.9711	NA	2	NA	38.4191	NA	NA	relA	SDY_3001	COG0317TK	2767392..2769626	-	744	84329	6.29	103	Cytoplasmic	0	0	CYT	0	PredHel=0	Topology=o	0	0	Purine metabolism	Cytoplasmic
1050	82778167	23S rRNA 5-methyluridine methyltransferase [Shigella dysenteriae Sd197]	22.2375	0.5806	2	NA	37.2835	NA	NA	NA	rumA	SDY_3002	COG2265J	2769674..2770975	-	433	48116.4	8.74	50	Unknown	0	0	CYT	0	PredHel=0	Topology=o	7-8	0	-	Cytoplasmic
1051	82778169	flavodoxin [Shigella dysenteriae Sd197]	5.44	1	9	8	1181.24	1141.79	0.918787	0.975853	-	SDY_3007	COG0716C	2778498..2778947	-	149	16273.6	3.97	137	Unknown	19-20	0.014	CYT	0	PredHel=0	Topology=o	0	0	-	Cytoplasmic
1052	82778171	hypothetical protein SDY_3009 [Shigella dysenteriae Sd197]	4.5	0.9965	6	NA	948.663	NA	NA	NA	-	SDY_3009	COG3098S	2779747..2780076	-	109	12771	4.85	89	Unknown	0	0	CYT	0	PredHel=0	Topology=i	0	0	-	Cytoplasmic
1053	82778173	7-cyano-7-deazaguanine reductase [Shigella dysenteriae Sd197]	13.085	1	4	3	218.264	177.973	0.773428	0.888956	queF	SDY_3011	COG0780R,COG2904S	2781311..2782159	+	282	32430.2	5.6	74	Cytoplasmic	16-17	0	CYT	0	PredHel=0	Topology=o	0	0	-	Cytoplasmic
1054	82778174	hypothetical protein SDY_3012 [Shigella dysenteriae Sd197]	24.085	1	34	29	1007.92	934.856	0.719206	0.844825	ygdH	SDY_3012	COG1611R	2782271..2783635	+	454	50956	5.8	240	Unknown	18-19	0	CYT	0	PredHel=0	Topology=o	0	0	-	Cytoplasmic
1055	82778178	L-1,2-propanediol oxidoreductase [Shigella dysenteriae Sd197]	18.2642	1	19	65	742.762	2763.16	9.44758e-08	1.77e-06	fucO	SDY_3016	COG1454C	2787828..2788979	-	383	40661.9	5.1	691	Cytoplasmic	0	0	CYT	0	PredHel=0	Topology=o	0	0	Pyruvate metabolism	Cytoplasmic
1056	82778181	L-fucose isomerase [Shigella dysenteriae Sd197]	22.78	0.6113	1	NA	19.16	NA	NA	NA	fucI	SDY_3020	COG2407G	2792322..2794097	+	591	65123.4	5.72	50	Cytoplasmic	0	0	CYT	0	PredHel=0	Topology=o	0	0	Fructose and mannose metabolism	Cytoplasmic
1057	82778183	protein of fucose operon [Shigella dysenteriae Sd197]	5.055	0.8742	2	3	246.954	308.354	0.600414	0.766179	fucU	SDY_3022	COG4154G	2795626..2796048	+	140	15472.5	5.57	50	Cytoplasmic	18-19	0	CYT	0	PredHel=0	Topology=o	0	0	-	Cytoplasmic
1058	82778188	hypothetical protein SDY_3027 [Shigella dysenteriae Sd197]	2.56	1	62	10	17292.1	3032.87	5.08476e-09	1.13159e-07	-	SDY_3027	-	2799656..2799886	-	76	8305.07	5.6	504	Unknown	22-23	1	SpII	20-21	PredHel=1	Topology=o5-27i	0	0	-	Outer membrane
1059	82778189	cysteine sulfinate desulfinase [Shigella dysenteriae Sd197]	17.1158	1	8	1	333.724	20.9211	0.0255883	0.0872427	-	SDY_3028	COG0520E	2800075..2801280	+	401	43284.5	5.59	81	Cytoplasmic	17-18	0	CYT	0	PredHel=0	Topology=o	0	0	-	Cytoplasmic
1060	82778190	hypothetical protein SDY_3029 [Shigella dysenteriae Sd197]	11.216	1	8	4	508.149	276.895	0.29964	0.499673	ygdK	SDY_3029	COG2166R	2801280..2801723	+	147	15937.6	6.11	231	Unknown	17-18	0	CYT	0	PredHel=0	Topology=o	0	0	-	Cytoplasmic
1061	82778191	putative enzyme [Shigella dysenteriae Sd197]	12.635	0.9883	NA	1	NA	60.7305	NA	NA	ygdL	SDY_3030	COG1179H	2801774..2802580	-	268	28504.8	8.82	50	Unknown	45-46	0	CYT	0	PredHel=1	Topology=o235-257i	0	0	-	Cytoplasmic Membrane
1062	82778192	murein transglycosylase A [Shigella dysenteriae Sd197]	15.22	1	6	NA	281.47	NA	NA	NA	mltA	SDY_3031	COG2821M	2802819..2803916	-	365	40330.9	9.04	112	Unknown	23-24	0.916	SpII	20-21	PredHel=0	Topology=o	0	0	-	Outer membrane
1063	82778193	putative amidase [Shigella dysenteriae Sd197]	26.59	NA	2	NA	53.7041	NA	NA	NA	-	SDY_3034	COG0860M	2804385..2805728	-	447	48926.4	9.71	94	Unknown	61-62	0.146	CYT	0	PredHel=0	Topology=o	61-62	0	Peptidoglycan biosynthesis	Cytoplasmic membrane
1064	82778196	exonuclease V subunit beta [Shigella dysenteriae Sd197]	61.32	0.9935	2	NA	23.1362	NA	NA	NA	recB	SDY_3037	COG1074L	2809089..2812631	-	1180	134370	5.13	54	Cytoplasmic	0	0	CYT	0	PredHel=0	Topology=o	0	0	Homologous recombination	Cytoplasmic
1065	82778197	protease III [Shigella dysenteriae Sd197]	47.395	1	21	7	316.361	114.672	0.0136234	0.0539909	ptr	SDY_3038	COG1025O	2812624..2815512	-	962	107790	5.78	230	Periplasmic	23-24	1	SpI	23-24	PredHel=0	Topology=o	0	0	-	Periplasmic
1066	82778198	exonuclease V subunit gamma [Shigella dysenteriae Sd197]	47.12	0.7856	NA	2	NA	25.8893	NA	NA	recC	SDY_3039	COG1330L	2815688..2819056	-	1122	129397	4.86	72	Cytoplasmic	0	0	CYT	0	PredHel=0	Topology=o	0	0	Homologous recombination	Cytoplasmic
1067	82778203	thymidylate synthase [Shigella dysenteriae Sd197]	11.34	1	12	11	755.551	753.135	0.964142	0.976104	thyA	SDY_3044	COG0207F	2820990..2821784	-	264	30491.7	5.74	130	Cytoplasmic	0	0	CYT	0	PredHel=0	Topology=o	0	0	Pyrimidine metabolism	Cytoplasmic
1068	82778205	fused phosphoenolpyruvate-protein phosphotransferase PtsP/GAF domain-containing protein [Shigella dysenteriae Sd197]	37.8025	0.4309	NA	2	NA	17.7002	NA	NA	ptsP	SDY_3046	COG3605T	2822818..2825064	-	748	83791.5	5.43	50	Cytoplasmic	0	0	CYT	0	PredHel=0	Topology=o	0	0	Phosphotransferase system (PTS)	Cytoplasmic
1069	82778208	putative transport protein [Shigella dysenteriae Sd197]	7.35	0.9981	NA	3	NA	316.302	NA	NA	-	SDY_3049	COG0861P	2827050..2827763	+	237	26140	6.51	85	CytoplasmicMembrane	26-27	0.002	TMH	0	PredHel=7	Topology=o15-37i50-69o79-101i122-139o154-176i183-202o212-230i	0	0	-	Cytoplasmic Membrane
1070	82778209	hypothetical protein SDY_3050 [Shigella dysenteriae Sd197]	1.94	0.9999	7	2	2576.02	794.424	0.117508	0.272406	-	SDY_3050	COG0243C	2827901..2828119	+	72	7876.59	4.57	133	Unknown	19-20	0.997	SpII	19-20	PredHel=1	Topology=o4-26i	0	0	-	Outer membrane
1071	82778210	putative aldo-keto reductase [Shigella dysenteriae Sd197]	11.11	1	19	16	1221.06	1118.15	0.759967	0.885062	tas	SDY_3051	COG0667C	2828227..2829267	+	346	38498	6.27	266	Unknown	0	0.002	CYT	0	PredHel=0	Topology=o	0	0	-	Cytoplasmic
1072	82778211	hypothetical protein SDY_3052 [Shigella dysenteriae Sd197]	6.71	0.9426	1	3	67.4625	327.205	0.28513	0.489279	ygeD	SDY_3052	COG0477GEPR	2829299..2830492	-	397	41569	9.3	50	CytoplasmicMembrane	29-30	0.01	TMH	0	PredHel=10	Topology=i19-41o51-73i94-116o136-158i163-185o227-249i256-278o282-301i308-330o359-393i	0	0	-	Cytoplasmic Membrane
1073	82778212	bifunctional acyl-[acyl carrier protein] synthetase/2-acylglycerophosphoethanolamine acyltransferase [Shigella dysenteriae Sd197]	37.28	1	8	NA	153.218	NA	NA	NA	aas	SDY_3053	COG0204I,COG0318IQ	2830485..2832644	-	719	80886.1	9.31	56	CytoplasmicMembrane	20-21	0	CYT	0	PredHel=0	Topology=o	0	0	Glycerophospholipid metabolism	Cytoplasmic membrane
1074	82778214	diaminopimelate decarboxylase [Shigella dysenteriae Sd197]	11.89	0.9997	3	NA	180.096	NA	NA	NA	lysA	SDY_3055	COG0019E	2834268..2835530	-	420	46160.7	5.76	125	Cytoplasmic	13-14	0	CYT	0	PredHel=0	Topology=o	0	0	Lysine biosynthesis	Cytoplasmic
1075	82778222	putative oxidoreductase [Shigella dysenteriae Sd197]	16.66	1	54	115	2314.27	5359.4	2.70115e-07	4.18507e-06	yqhD	SDY_3063	COG1979C	2840691..2841854	-	387	42055.4	5.66	752	Cytoplasmic	0	0	CYT	0	PredHel=0	Topology=o	0	0	-	Cytoplasmic
1076	82778224	cystathionine beta-lyase [Shigella dysenteriae Sd197]	14.61	0.9456	1	1	46.2118	23.3402	0.961502	0.975853	metC	SDY_3065	COG0626E	2843787..2844974	-	395	43273.8	5.91	50	Cytoplasmic	35-36	0	CYT	0	PredHel=0	Topology=o	0	0	Methionine metabolism	Cytoplasmic
1077	82778226	biopolymer transport protein ExbB [Shigella dysenteriae Sd197]	7.37	1	7	1	678.151	105.085	0.0427543	0.130828	exbB	SDY_3067	COG0811U	2845226..2845960	+	244	26286.4	7.89	144	CytoplasmicMembrane	19-20	0	CYT	0	PredHel=3	Topology=o20-42i131-153o177-199i	0	0	-	Cytoplasmic membrane
1078	82778228	oxidoreductase [Shigella dysenteriae Sd197]	18.65	1	85	17	3254.14	707.723	1.59958e-10	4.66163e-09	yghA	SDY_3069	COG1028IQR	2846431..2847315	-	294	31532.9	6.32	537	Cytoplasmic	0	0	CYT	0	PredHel=0	Topology=o	0	0	-	Cytoplasmic
1079	82778234	hydrogenase 2 small subunit [Shigella dysenteriae Sd197]	9.96	0.7741	NA	3	NA	181.031	NA	NA	-	SDY_3076	COG1740C	2851497..2852615	+	372	39620.4	6.28	50	Periplasmic	37-38	0.999	SpI	37-38	PredHel=1	Topology=o332-354i	37-38	0	Trinitrotoluene degradation	Periplasmic
1080	82778237	hydrogenase 2 large subunit [Shigella dysenteriae Sd197]	24.6086	0.9989	NA	2	NA	63.0317	NA	NA	hybC	SDY_3079	COG0374C	2854769..2856472	+	567	62850	5.77	71	Periplasmic	0	0	CYT	0	PredHel=0	Topology=o	0	0	Trinitrotoluene degradation	Periplasmic
1081	82778238	hydrogenase 2 maturation endopeptidase [Shigella dysenteriae Sd197]	9.23	0.9963	NA	2	NA	167.615	NA	NA	hybD	SDY_3080	COG0680C	2856472..2856966	+	164	17771.1	4.74	50	Cytoplasmic	17-18	0	CYT	0	PredHel=0	Topology=o	0	0	-	Cytoplasmic
1082	82778242	putative glutathione S-transferase YghU [Shigella dysenteriae Sd197]	14.89	1	25	23	1198.78	1199.3	0.958216	0.975853	-	SDY_3084	COG0625O	2858165..2859079	-	304	34261.5	6.56	228	Unknown	18-19	0	CYT	0	PredHel=0	Topology=o	0	0	Glutathione metabolism	Cytoplasmic
1083	82778243	bifunctional glutathionylspermidine amidase/glutathionylspermidine synthetase [Shigella dysenteriae Sd197]	28.484	1	20	43	501.331	1172.09	0.00151737	0.00914907	gsp	SDY_3085	COG0754E	2859236..2861095	+	619	70529.4	5.13	386	Cytoplasmic	27-28	0.001	CYT	0	PredHel=1	Topology=i66-85o	24-25	0	Glutathione metabolism	Cytoplasmic
1084	82778252	putative type II secretion protein [Shigella dysenteriae Sd197]	25.08	0.797	2	NA	45.3792	NA	NA	NA	gspE	SDY_3094	COG2804NU	2870900..2872393	+	497	55157.2	5.62	50	Cytoplasmic	0	0	CYT	0	PredHel=0	Topology=o	0	0	-	Cytoplasmic
1085	82778257	putative type II secretion protein [Shigella dysenteriae Sd197]	10.83	0.9988	5	6	166.533	429.63	0.678209	0.834299	gspJ	SDY_3099	COG4795U	2875056..2875625	+	189	21016.6	9.96	50	Unknown	15-16	0.92	SpI	20-21	PredHel=0	Topology=o	0	0	-	Periplasmic
1086	82778266	hypothetical protein SDY_3110 [Shigella dysenteriae Sd197]	8.37	1	26	23	2217.91	2133.52	0.849345	0.942929	yggX	SDY_3110	COG2924CO	2885303..2885578	-	91	10952.2	5.91	295	Cytoplasmic	16-17	0.001	CYT	0	PredHel=0	Topology=o	0	0	-	Cytoplasmic
1087	82778268	tRNA (guanine-N(7))-methyltransferase [Shigella dysenteriae Sd197]	7.11	0.614	NA	3	NA	201.147	NA	NA	trmB	SDY_3112	COG0220R	2886819..2887538	+	239	27287.2	6.31	50	Cytoplasmic	0	0	CYT	0	PredHel=0	Topology=o	0	0	-	Cytoplasmic
1088	82778270	hypothetical protein SDY_3114 [Shigella dysenteriae Sd197]	14.065	1	18	5	913.753	276.009	0.0108069	0.0448238	yggN	SDY_3114	-	2888048..2888767	+	239	26428.2	8.97	343	Unknown	20-21	1	SpI	20-21	PredHel=0	Topology=o	0	0	-	Cytoplasmic
1089	82778271	L-asparaginase II [Shigella dysenteriae Sd197]	18.66	1	12	65	459.161	2704.55	2.21815e-10	6.03337e-09	ansB	SDY_3115	COG0252EJ	2888943..2889989	+	348	36849.1	5.68	623	Periplasmic	22-23	1	SpI	22-23	PredHel=1	Topology=i7-29o	0	0	Alanine and aspartate metabolism	Periplasmic
1090	82778272	putative alpha helix chain [Shigella dysenteriae Sd197]	18.4	0.8043	17	15	530.573	457.747	0.872319	0.962438	yggM	SDY_3116	-	2890106..2891113	+	335	38518.2	8.83	50	Unknown	21-22	1	SpI	21-22	PredHel=0	Topology=o	0	0	-	Cytoplasmic membrane
1091	82778276	putative resistance protein [Shigella dysenteriae Sd197]	4.17	1	9	1	1541	185.595	0.0153722	0.0593552	yggT	SDY_3120	COG0762S	2893282..2893848	-	188	21166.5	9.51	71	CytoplasmicMembrane	16-17	0	TMH	0	PredHel=4	Topology=i5-27o67-89i96-118o144-166i	0	0	-	Cytoplasmic membrane
1092	82778278	hypothetical protein SDY_3122 [Shigella dysenteriae Sd197]	9.92	1	15	13	1079.63	1017.48	0.843349	0.941843	yggS	SDY_3122	COG0325R	2893866..2894570	-	234	25786.4	6.09	203	Cytoplasmic	0	0	CYT	0	PredHel=0	Topology=o	0	0	-	Cytoplasmic
1093	82778281	glutathione synthetase [Shigella dysenteriae Sd197]	17.9	1	10	6	398.881	260.25	0.387516	0.592899	gshB	SDY_3125	COG0189HJ	2896845..2897795	-	316	35574.7	4.99	215	Cytoplasmic	0	0	CYT	0	PredHel=0	Topology=o	0	0	Glutamate metabolism	Cytoplasmic
1094	82778286	S-adenosylmethionine synthetase [Shigella dysenteriae Sd197]	19.06	1	41	59	1535.88	2403.38	0.0320769	0.104144	metK	SDY_3130	COG0192H	2901826..2902980	-	384	41949.9	5.1	411	Cytoplasmic	0	0	CYT	0	PredHel=0	Topology=o	0	0	Methionine metabolism	Cytoplasmic
1095	82778290	arginine decarboxylase [Shigella dysenteriae Sd197]	22.1842	1	10	14	321.849	489.98	0.324969	0.531058	speA	SDY_3134	COG1166E	2903775..2905751	+	658	73883.6	4.83	235	Periplasmic	17-18	0	CYT	0	PredHel=0	Topology=o	0	0	Urea cycle and metabolism of amino groups	Periplasmic
1096	82778295	agmatinase [Shigella dysenteriae Sd197]	10.235	1	72	20	5022.74	1517.17	3.40435e-07	5.20866e-06	speB	SDY_3139	COG0010E	2907545..2908465	+	306	33585.7	5.14	634	Cytoplasmic	0	0	CYT	0	PredHel=0	Topology=o	16-17	0	Urea cycle and metabolism of amino groups	Cytoplasmic
1097	82778296	hypothetical protein SDY_3140 [Shigella dysenteriae Sd197]	12.27	1	45	21	2618.57	1328.83	0.00737226	0.032933	yggG	SDY_3140	COG0501O	2908513..2909271	-	252	26854.2	5.56	401	Unknown	21-22	0.925	SpII	18-19	PredHel=0	Topology=o	0	0	-	Outer membrane
1098	82778297	transketolase [Shigella dysenteriae Sd197]	27.825	1	115	122	2950.93	3404.22	0.326303	0.532526	tktA	SDY_3141	COG0021G	2909549..2911540	+	663	72221.7	5.43	833	Cytoplasmic	0	0.001	CYT	0	PredHel=0	Topology=o	36-37	0	Pentose phosphate pathway	Cytoplasmic
1099	82778310	erythrose 4-phosphate dehydrogenase [Shigella dysenteriae Sd197]	17.3743	0.9999	NA	2	NA	89.3661	NA	NA	epd	SDY_3155	COG0057G	2921402..2922421	+	339	37474	6.26	106	Cytoplasmic	20-21	0	CYT	0	PredHel=0	Topology=o	0	0	Vitamin B6 metabolism	Cytoplasmic
1100	82778311	phosphoglycerate kinase [Shigella dysenteriae Sd197]	25.57	1	354	294	9884.81	8927.09	0.135035	0.297271	pgk	SDY_3156	COG0126G	2922471..2923634	+	387	41088.4	5.08	3423	Cytoplasmic	0	0	CYT	0	PredHel=0	Topology=o	0	0	Glycolysis / Gluconeogenesis	Cytoplasmic
1101	82778312	fructose-bisphosphate aldolase [Shigella dysenteriae Sd197]	12.46	1	193	164	11059.5	10219.3	0.37213	0.573661	fba	SDY_3157	COG0191G	2923849..2924928	+	359	39145.8	5.52	1289	Unknown	0	0	CYT	0	PredHel=0	Topology=o	0	0	Glycolysis / Gluconeogenesis	Cytoplasmic
1102	82778313	mechanosensitive channel MscS [Shigella dysenteriae Sd197]	11.73	1	36	1	2191.29	40.2107	2.84433e-08	5.81041e-07	yggB	SDY_3158	COG0668M	2925119..2925979	+	286	30921.9	8.85	316	CytoplasmicMembrane	33-34	0	TMH	0	PredHel=3	Topology=o22-44i65-87o102-124i	0	0	-	Cytoplasmic membrane
1103	82778315	hypothetical protein SDY_3160 [Shigella dysenteriae Sd197]	11.02	1	61	44	3952.25	3100.02	0.189869	0.378501	yggE	SDY_3160	COG2968S	2926846..2927586	+	246	26634.1	6.1	318	Periplasmic	21-22	1	SpI	21-22	PredHel=0	Topology=o	0	0	-	Periplasmic
1104	82778319	chromosome replication initiation inhibitor protein [Shigella dysenteriae Sd197]	11.2	0.7902	1	1	50.375	31.1259	0.961502	0.975853	iciA	SDY_3165	COG0583K	2931985..2932878	-	297	33470.5	6.4	50	Cytoplasmic	0	0	CYT	0	PredHel=0	Topology=o	0	0	-	Cytoplasmic
1105	82778322	ribose-5-phosphate isomerase A [Shigella dysenteriae Sd197]	8.556	1	57	66	4756.64	5989.17	0.233555	0.43183	rpiA	SDY_3168	COG0120G	2934073..2934732	+	219	22859.5	5.2	593	Unknown	0	0	CYT	0	PredHel=0	Topology=o	0	0	Pentose phosphate pathway	Cytoplasmic
1106	82778323	D-3-phosphoglycerate dehydrogenase [Shigella dysenteriae Sd197]	14.26	1	13	54	650.908	2940.14	1.20293e-07	2.09979e-06	serA	SDY_3169	COG0111HE	2934988..2936220	+	410	44232.2	5.83	451	Cytoplasmic	0	0	CYT	0	PredHel=0	Topology=o	0	0	Glycine, serine and threonine metabolism	Cytoplasmic
1107	82778324	putative ligase [Shigella dysenteriae Sd197]	7.87	0.9975	5	2	451.895	196.816	0.296351	0.496216	ygfA	SDY_3170	COG0212H	2936601..2937149	-	182	21154.8	6.29	157	Unknown	34-35	0.004	CYT	0	PredHel=0	Topology=i	0	0	-	Cytoplasmic
1108	82778325	Z-ring-associated protein [Shigella dysenteriae Sd197]	7.56	1	12	9	1133.33	924.302	0.618003	0.78306	ygfE	SDY_3171	COG3027S	2937449..2937778	-	109	12621.8	5.54	145	Unknown	0	0	CYT	0	PredHel=0	Topology=o	0	0	-	Cytoplasmic
1109	82778327	proline aminopeptidase P II [Shigella dysenteriae Sd197]	16.82	1	46	46	1952.66	2123.37	0.743272	0.867814	pepP	SDY_3173	COG0006E	2938550..2939875	+	441	49822.4	5.2	313	Cytoplasmic	37-38	0.001	CYT	0	PredHel=0	Topology=o	30-31	0	-	Cytoplasmic
1110	82778329	hypothetical protein SDY_3175 [Shigella dysenteriae Sd197]	18.4718	0.9992	3	5	115.809	209.994	0.421347	0.629705	visC	SDY_3175	COG0654HC	2941073..2942275	+	400	44361	6.31	57	Unknown	19-20	0.106	SpII	19-20	PredHel=0	Topology=o	0	0	-	Outer Membrane
1111	82778330	glycine cleavage system aminomethyltransferase T [Shigella dysenteriae Sd197]	12.1846	1	105	56	6152.79	3568.36	0.000595288	0.00411657	gcvT	SDY_3176	COG0404E	2942723..2943817	+	364	40175.2	5.36	644	Cytoplasmic	0	0	CYT	0	PredHel=0	Topology=o	0	0	Glycine, serine and threonine metabolism	Cytoplasmic
1112	82778331	glycine cleavage system protein H [Shigella dysenteriae Sd197]	2.8	0.8795	NA	3	NA	731.632	NA	NA	gcvH	SDY_3177	COG0509E	2943841..2944230	+	129	13838.6	4.01	50	Cytoplasmic	0	0	CYT	0	PredHel=0	Topology=o	0	0	-	Cytoplasmic
1113	82778332	glycine dehydrogenase [Shigella dysenteriae Sd197]	36.53	1	180	103	3518.19	2189.18	6.03366e-05	0.000581512	gcvP	SDY_3178	COG0403E,COG1003E	2944348..2947221	+	957	104299	5.62	1013	Unknown	0	0	CYT	0	PredHel=0	Topology=o	0	0	Glycine, serine and threonine metabolism	Cytoplasmic
1114	82778333	hypothetical protein SDY_3181 [Shigella dysenteriae Sd197]	6.51	1	8	9	877.415	1073.38	0.701398	0.838946	yqfB	SDY_3181	COG3097S	2949765..2950076	+	103	11905	4.68	116	Cytoplasmic	0	0	CYT	0	PredHel=0	Topology=o	0	0	-	Cytoplasmic
1115	82778336	putative global regulator [Shigella dysenteriae Sd197]	17.4233	1	52	31	2130.92	1381.41	0.0459017	0.13409	ygfZ	SDY_3184	COG0354R	2951750..2952730	-	326	36193.7	5.18	662	Unknown	0	0.002	CYT	0	PredHel=0	Topology=o	0	0	-	Cytoplasmic
1116	82778339	flavodoxin FldB [Shigella dysenteriae Sd197]	3.81	0.9968	1	1	168.267	203.131	0.961502	0.975853	fldB	SDY_3187	COG0716C	2953667..2954188	-	173	19699.5	4.09	124	Unknown	17-18	0.005	CYT	0	PredHel=0	Topology=o	0	0	-	Cytoplasmic
1117	82778341	thiol:disulfide interchange protein DsbC [Shigella dysenteriae Sd197]	10.0975	1	20	14	1414.2	1076.48	0.406131	0.615815	dsbC	SDY_3189	COG1651O	2955221..2955931	+	236	25633.7	6.29	367	Periplasmic	20-21	1	SpI	20-21	PredHel=0	Topology=o	0	0	-	Periplasmic
1118	82778343	peptide chain release factor RF-2 [Shigella dysenteriae Sd197]	14.36	1	3	17	149.134	919.153	0.00101877	0.00636213	prfB	SDY_3191	COG1186J	2957978..2958859	+	293	32920	4.78	200	Cytoplasmic	0	0	CYT	0	PredHel=0	Topology=o	0	0	-	Cytoplasmic
1119	82778344	lysyl-tRNA synthetase [Shigella dysenteriae Sd197]	28.53	1	71	60	1776.86	1632.84	0.567745	0.752078	lysS	SDY_3192	COG1190J	2958869..2960386	+	505	57630.2	5.14	450	Cytoplasmic	0	0	CYT	0	PredHel=0	Topology=o	0	0	Lysine biosynthesis	Cytoplasmic
1120	82778345	isopentenyl-diphosphate delta-isomerase [Shigella dysenteriae Sd197]	8.17	0.9833	1	NA	85.933	NA	NA	NA	-	SDY_3193	COG1443I	2960429..2960977	-	182	20710	5.8	89	Cytoplasmic	24-25	0	CYT	0	PredHel=0	Topology=o	0	0	Terpenoid biosynthesis	Cytoplasmic
1121	82778353	putative synthetase/amidase [Shigella dysenteriae Sd197]	17.14	1	11	27	458.224	1223.06	0.0049851	0.024407	ygiC	SDY_3202	COG0754E	2965958..2967118	-	386	45023.4	4.71	145	Cytoplasmic	0	0	CYT	0	PredHel=0	Topology=o	0	0	-	Cytoplasmic
1122	82778357	ADP-ribose pyrophosphatase NudF [Shigella dysenteriae Sd197]	10.5	1	4	8	271.89	591.553	0.202776	0.395871	nudF	SDY_3206	COG0494LR	2969629..2970258	+	209	23665.9	4.98	82	Cytoplasmic	0	0	CYT	0	PredHel=0	Topology=o	0	0	Purine metabolism	Cytoplasmic
1123	82778359	cyclic 3',5'-adenosine monophosphate phosphodiesterase [Shigella dysenteriae Sd197]	8.17	0.9813	6	4	506.107	373.021	0.599639	0.766179	icc	SDY_3208	COG1409R	2970706..2971533	+	275	30936.9	5.54	50	Cytoplasmic	15-16	0	CYT	0	PredHel=0	Topology=o	0	0	-	Cytoplasmic
1124	82778361	DNA topoisomerase IV subunit B [Shigella dysenteriae Sd197]	32.97	0.9996	NA	3	NA	70.6191	NA	NA	parE	SDY_3210	COG0187L	2972143..2974035	+	630	70255.3	5.44	68	Cytoplasmic	0	0	CYT	0	PredHel=0	Topology=o	0	0	-	Cytoplasmic
1125	82778362	hypothetical protein SDY_3211 [Shigella dysenteriae Sd197]	5.83	1	13	16	1592.1	1185.58	0.4585	0.66304	ygiN	SDY_3211	COG1359S	2974083..2974397	-	104	11598	5.71	74	Cytoplasmic	0	0	CYT	0	PredHel=0	Topology=o	0	0	-	Cytoplasmic
1126	82778363	modulator of drug activity B [Shigella dysenteriae Sd197]	11.16	1	16	41	1023.65	2852.42	0.000354291	0.00264422	mdaB	SDY_3212	COG2249R	2974428..2975009	-	193	21922.1	5.85	301	Unknown	0	0	CYT	0	PredHel=0	Topology=o	0	0	-	Cytoplasmic
1127	82778365	DNA-binding transcriptional regulator QseB [Shigella dysenteriae Sd197]	11.31	0.9893	1	NA	62.4541	NA	NA	NA	ygiX	SDY_3214	COG0745TK	2976465..2977124	-	219	24806	6.25	57	Cytoplasmic	0	0	CYT	0	PredHel=0	Topology=o	0	0	-	Cytoplasmic
1128	82778366	hypothetical protein SDY_3215 [Shigella dysenteriae Sd197]	7.96	1	127	120	11391.6	11704.7	0.927604	0.975853	ygiW	SDY_3215	COG3111S	2977276..2977668	+	130	14010.2	5.08	546	Unknown	20-21	1	SpI	20-21	PredHel=0	Topology=o	0	0	-	Cytoplasmic
1129	82778369	DNA topoisomerase IV subunit A [Shigella dysenteriae Sd197]	37.1471	1	6	3	115.325	62.7031	0.369062	0.569649	parC	SDY_3218	COG0188L	2980057..2982315	+	752	83860	6.24	107	Cytoplasmic	0	0	CYT	0	PredHel=0	Topology=o	0	0	-	Cytoplasmic
1130	82778371	repressor protein for FtsI [Shigella dysenteriae Sd197]	19.85	0.9867	1	NA	35.4912	NA	NA	NA	sufI	SDY_3220	COG2132Q	2983361..2984773	+	470	51837	5.77	64	Periplasmic	27-28	1	SpI	27-28	PredHel=0	Topology=o	27-28	0	-	Periplasmic
1131	82778376	3,4-dihydroxy-2-butanone 4-phosphate synthase [Shigella dysenteriae Sd197]	8.03	1	16	10	1422.66	966.892	0.315628	0.519259	ribB	SDY_3226	COG0108H	2989128..2989781	-	217	23352.5	4.9	190	Unknown	21-22	0.001	CYT	0	PredHel=0	Topology=o	0	0	-	Cytoplasmic
1132	82778377	hypothetical protein SDY_3227 [Shigella dysenteriae Sd197]	10.325	1	21	12	1452.2	902.37	0.170133	0.345917	-	SDY_3227	COG2960S	2990095..2990454	+	119	13915.4	5.93	147	Cytoplasmic	0	0	CYT	0	PredHel=0	Topology=i	0	0	-	Cytoplasmic
1133	82778384	hypothetical protein SDY_3234 [Shigella dysenteriae Sd197]	27.0985	0.9985	7	NA	184.161	NA	NA	NA	-	SDY_3234	COG2268S	2993224..2994642	+	472	51633	4.93	79	Unknown (This protein may have multiple localization sites.)	0	0	CYT	0	PredHel=0	Topology=o	0	0	-	Cytoplasmic
1134	82778385	bifunctional heptose 7-phosphate kinase/heptose 1-phosphate adenyltransferase [Shigella dysenteriae Sd197]	25.295	1	27	10	762.123	306.944	0.00961734	0.0403138	-	SDY_3235	COG2870M	2995436..2996869	-	477	51092.6	5.3	256	Cytoplasmic	0	0	CYT	0	PredHel=0	Topology=o	0	0	Lipopolysaccharide biosynthesis	Cytoplasmic
1135	82778386	bifunctional glutamine-synthetase adenylyltransferase/deadenyltransferase [Shigella dysenteriae Sd197]	37.465	0.999	3	3	56.9386	62.109	0.93337	0.975853	glnE	SDY_3236	COG1391OT	2996917..2999757	-	946	108815	5.14	58	Cytoplasmic	0	0	CYT	0	PredHel=0	Topology=o	0	0	-	Cytoplasmic
1136	82778387	hypothetical protein SDY_3237 [Shigella dysenteriae Sd197]	19.19	1	6	5	223.24	193.153	0.850485	0.942929	ygiF	SDY_3237	COG3025S	2999780..3001081	-	433	48374.2	5.73	78	Cytoplasmic	0	0	CYT	0	PredHel=0	Topology=o	0	0	-	Cytoplasmic
1137	82778388	putative signal transduction protein [Shigella dysenteriae Sd197]	12.94	1	13	3	717.307	178.797	0.0180239	0.0656886	ygiM	SDY_3238	COG3103T	3001323..3001943	+	206	23022.5	8.63	141	Unknown	22-23	1	SpI	22-23	PredHel=1	Topology=o173-195i	0	0	-	Cytoplasmic membrane
1138	82778389	multifunctional tRNA nucleotidyl transferase/2'3'-cyclic phosphodiesterase/2'nucleotidase/phosphatase [Shigella dysenteriae Sd197]	25.03	0.9698	3	NA	82.9924	NA	NA	NA	cca	SDY_3239	COG0617J	3002007..3003245	+	412	46546.5	6.22	53	Cytoplasmic	0	0	CYT	0	PredHel=0	Topology=o	0	0	-	Cytoplasmic
1139	82778394	O-sialoglycoprotein endopeptidase [Shigella dysenteriae Sd197]	14.6	0.9129	1	2	44.6443	93.3611	0.524247	0.709037	ygjD	SDY_3248	COG0533O	3009833..3010846	-	337	36124	5.92	56	Extracellular	0	0	CYT	0	PredHel=0	Topology=o	0	0	-	Cytoplasmic
1140	82778395	30S ribosomal protein S21 [Shigella dysenteriae Sd197]	2.97	1	14	15	3358.91	3921.28	0.711638	0.839157	rpsU	SDY_3249	COG0828J	3011084..3011299	+	71	8499.58	11.15	70	Cytoplasmic	0	0	CYT	0	PredHel=0	Topology=i	0	0	-	Cytoplasmic
1141	82778397	RNA polymerase sigma factor RpoD [Shigella dysenteriae Sd197]	25.8373	1	21	37	580.321	1111.86	0.0181395	0.0656886	rpoD	SDY_3251	COG0568K	3013351..3015192	+	613	70176.5	4.72	293	Cytoplasmic	0	0	CYT	0	PredHel=0	Topology=o	0	0	-	Cytoplasmic
1142	82778398	G/U mismatch-specific DNA glycosylase [Shigella dysenteriae Sd197]	7.45	1	8	13	766.707	1354.82	0.211934	0.404692	ygjF	SDY_3252	COG3663L	3015271..3015777	-	168	18658.7	8.95	111	Cytoplasmic	24-25	0.007	CYT	0	PredHel=0	Topology=o	0	0	-	Cytoplasmic
1143	82778399	hypothetical protein SDY_3254 [Shigella dysenteriae Sd197]	8.97	0.999	4	1	318.075	79.1475	0.205464	0.395871	yqjH	SDY_3254	COG2375P	3016031..3016795	-	254	29062	5.39	135	Cytoplasmic	0	0	CYT	0	PredHel=0	Topology=o	0	0	-	Cytoplasmic
1144	82778400	hypothetical protein SDY_3255 [Shigella dysenteriae Sd197]	13.29	1	43	20	2310.15	1168.42	0.00855457	0.0369993	yqjI	SDY_3255	COG1695K	3017083..3017706	+	207	23386.5	6.15	263	Cytoplasmic	0	0	CYT	0	PredHel=0	Topology=o	0	0	-	Cytoplasmic
1145	82778401	aerotaxis sensor receptor, flavoprotein [Shigella dysenteriae Sd197]	25.7867	0.4987	NA	1	NA	15.0154	NA	NA	aer	SDY_3256	COG0840NT,COG2202T	3017813..3019333	-	506	55112.5	7.24	50	CytoplasmicMembrane	33-34	0	CYT	0	PredHel=1	Topology=i172-194o	0	0	-	Cytoplasmic Membrane
1146	82778403	DNA-binding transcriptional repressor EbgR [Shigella dysenteriae Sd197]	16.4594	0.992	4	2	161.249	93.588	0.463319	0.663278	ebgR	SDY_3259	COG1609K	3021723..3022706	+	327	36367	5.69	55	Cytoplasmic	23-24	0.004	CYT	0	PredHel=0	Topology=o	0	0	-	Cytoplasmic
1147	82778405	glycosyl hydrolase [Shigella dysenteriae Sd197]	37.01	0.4541	1	NA	8.76049	NA	NA	NA	ygjK	SDY_3263	COG0403E,COG1626G	3027514..3029865	+	783	88569	6.13	50	Periplasmic	25-26	1	SpI	25-26	PredHel=0	Topology=o	0	0	-	Periplasmic
1148	82778406	hypothetical protein SDY_3264 [Shigella dysenteriae Sd197]	19.7	0.6426	NA	1	NA	25.3261	NA	NA	-	SDY_3264	-	3030250..3031689	+	479	52911.2	9.38	50	Unknown	37-38	0	CYT	0	PredHel=0	Topology=o	0	0	-	Cytoplasmic
1149	82778407	putative NADPH dehydrogenase [Shigella dysenteriae Sd197]	30.4667	0.7775	1	NA	18.221	NA	NA	NA	ygjL	SDY_3265	COG0446R,COG1902C	3031993..3034011	+	672	72813.5	5.88	50	Cytoplasmic	18-19	0	CYT	0	PredHel=0	Topology=o	0	0	-	Cytoplasmic
1150	82778413	hypothetical protein SDY_3272 [Shigella dysenteriae Sd197]	9.89	0.9999	2	4	143.839	313.988	0.3678	0.569649	ygjR	SDY_3272	COG0673R	3038071..3039075	+	334	37092.9	5.83	179	Unknown	25-26	0	CYT	0	PredHel=0	Topology=o	0	0	-	Cytoplasmic
1151	82778422	hypothetical protein SDY_3282 [Shigella dysenteriae Sd197]	3.84	0.9962	1	NA	185.23	NA	NA	NA	yqjA	SDY_3282	COG0586S	3049300..3049962	+	220	24584.8	9.65	79	CytoplasmicMembrane	13-14	0	TMH	0	PredHel=6	Topology=i19-38o42-64i71-93o126-148i153-175o190-212i	0	0	-	Cytoplasmic membrane
1152	82778424	hypothetical protein SDY_3284 [Shigella dysenteriae Sd197]	6.5275	0.7436	NA	1	NA	88.4476	NA	NA	yqjC	SDY_3284	-	3050481..3050864	+	127	14467.7	8.83	50	Unknown	25-26	0.998	SpI	25-26	PredHel=0	Topology=o	0	0	-	Periplasmic
1153	82778425	hypothetical protein SDY_3285 [Shigella dysenteriae Sd197]	4.9	1	23	7	3351.41	1109.16	0.00621216	0.0289114	yqjD	SDY_3285	COG4575S	3050902..3051207	+	101	11051	9.05	395	Cytoplasmic	0	0	CYT	0	PredHel=1	Topology=o81-98i	0	0	-	Cytoplasmic
1154	82778430	hypothetical protein SDY_3290 [Shigella dysenteriae Sd197]	4.9	0.6755	1	NA	98.4295	NA	NA	NA	yqjF	SDY_3290	COG2259S	3053267..3053818	+	183	19655.6	8.71	50	CytoplasmicMembrane	24-25	0	CYT	0	PredHel=4	Topology=i63-85o95-117i124-141o156-175i	0	0	-	Cytoplasmic Membrane
1155	82778431	putative transferase [Shigella dysenteriae Sd197]	17.705	1	81	19	3266.52	833.203	4.48301e-09	1.01615e-07	yqjG	SDY_3291	COG0435O	3053888..3054874	+	328	37464.8	6.04	592	Cytoplasmic	0	0	CYT	0	PredHel=0	Topology=o	41-42	0	-	Cytoplasmic
1156	82778444	formate acetyltransferase 3 [Shigella dysenteriae Sd197]	39.645	1	NA	35	NA	685.446	NA	NA	tdcE	SDY_3306	COG1882C	3065315..3067609	-	764	85940.2	5.53	266	Cytoplasmic	0	0	CYT	0	PredHel=0	Topology=o	0	0	Pyruvate metabolism	Cytoplasmic
1157	82778447	threonine dehydratase [Shigella dysenteriae Sd197]	15.3	1	NA	10	NA	507.46	NA	NA	tdcB	SDY_3309	COG1171E	3070230..3071219	-	329	35486	5.75	100	Cytoplasmic	0	0	CYT	0	PredHel=0	Topology=o	0	0	Glycine, serine and threonine metabolism	Cytoplasmic
1158	82778457	alpha-dehydro-beta-deoxy-D-glucarate aldolase [Shigella dysenteriae Sd197]	9.69	0.9449	1	NA	69.6238	NA	NA	NA	yhaF	SDY_3320	COG3836G	3079170..3079940	-	256	27339.9	5.85	50	Unknown	28-29	0	CYT	0	PredHel=0	Topology=o	0	0	Ascorbate and aldarate metabolism	Cytoplasmic
1159	82778461	hypothetical protein SDY_3325 [Shigella dysenteriae Sd197]	17.2725	0.9973	NA	1	NA	44.8295	NA	NA	yraL	SDY_3325	COG0313R	3083187..3084047	-	286	31467	5.83	75	Cytoplasmic	0	0	CYT	0	PredHel=0	Topology=o	0	0	-	Cytoplasmic
1160	82778462	putative glycosylase [Shigella dysenteriae Sd197]	30.0475	1	20	9	475.245	232.556	0.0628409	0.172074	yraM	SDY_3326	COG3107R	3084112..3086148	+	678	72726.1	5.19	240	OuterMembrane	29-30	0.626	SpII	26-27	PredHel=0	Topology=o	0	0	-	Outer membrane
1161	82778464	DnaA initiator-associating protein DiaA [Shigella dysenteriae Sd197]	6.87	0.9999	6	2	623.515	223.838	0.187318	0.375249	yraO	SDY_3328	COG0279G	3086521..3087111	+	196	21105.2	5.3	86	Cytoplasmic	20-21	0	CYT	0	PredHel=0	Topology=o	0	0	Lipopolysaccharide biosynthesis	Cytoplasmic
1162	82778465	hypothetical protein SDY_3329 [Shigella dysenteriae Sd197]	10.72	1	53	19	3530.02	1376.11	0.000198407	0.001619	yraP	SDY_3329	COG2823R	3087121..3087696	+	191	20057.1	9.04	511	Periplasmic	22-23	0.999	SpII	18-19	PredHel=1	Topology=i7-29o	0	0	-	Periplasmic
1163	82778467	hypothetical protein SDY_3332 [Shigella dysenteriae Sd197]	9.94	1	15	2	1077.46	156.204	0.00257541	0.0142638	yhbO	SDY_3332	COG0693R	3089644..3090204	+	186	20422.3	5.84	283	Cytoplasmic	0	0	CYT	0	PredHel=0	Topology=o	0	0	-	Cytoplasmic
1164	82778470	hypothetical protein SDY_3335 [Shigella dysenteriae Sd197]	5.9	1	5	9	605.082	1184.36	0.231128	0.427989	yhbS	SDY_3335	COG3153R	3090967..3091470	-	167	18568	4.57	118	Cytoplasmic	0	0	CYT	0	PredHel=0	Topology=o	0	0	-	Cytoplasmic
1165	82778471	hypothetical protein SDY_3336 [Shigella dysenteriae Sd197]	13.48	0.5258	1	NA	27.8501	NA	NA	NA	yhbT	SDY_3336	COG3154I	3091464..3091988	-	174	19671.2	5.08	50	Unknown	23-24	0.001	CYT	0	PredHel=0	Topology=o	0	0	-	Cytoplasmic
1166	82778472	putative collagenase [Shigella dysenteriae Sd197]	13.84	0.8653	NA	2	NA	97.0854	NA	NA	yhbU	SDY_3337	COG0826O	3092197..3093192	+	331	37012.6	6.5	50	Cytoplasmic	20-21	0	CYT	0	PredHel=0	Topology=o	0	0	-	Cytoplasmic
1167	82778474	hypothetical protein SDY_3339 [Shigella dysenteriae Sd197]	12.05	1	7	2	414.77	127.693	0.117508	0.272406	yhbW	SDY_3339	COG2141C	3094160..3095167	+	335	37197	6.1	86	Cytoplasmic	22-23	0.02	CYT	0	PredHel=0	Topology=o	0	0	-	Cytoplasmic
1168	82778475	tryptophan permease [Shigella dysenteriae Sd197]	4.48	1	5	NA	796.871	NA	NA	NA	mtr	SDY_3340	COG0814E	3095284..3096528	-	414	44530	9.33	98	CytoplasmicMembrane	37-38	0.133	TMH	0	PredHel=11	Topology=i13-35o39-61i87-109o124-146i153-175o190-212i225-247o284-306i318-340o345-367i388-410o	39-40	0	-	Cytoplasmic Membrane
1169	82778477	lipoprotein NlpI [Shigella dysenteriae Sd197]	13.99	1	8	NA	408.289	NA	NA	NA	yhbM	SDY_3342	COG4785R	3098751..3099635	-	294	33595.5	4.62	107	Unknown	22-23	0.915	SpII	18-19	PredHel=0	Topology=o	0	0	-	Outer membrane
1170	82778478	polynucleotide phosphorylase/polyadenylase [Shigella dysenteriae Sd197]	31.92	1	168	139	3757.87	3381	0.289266	0.492797	pnp	SDY_3343	COG1185J	3099744..3101948	-	734	79811	5.35	1393	Cytoplasmic	52-53	0.001	CYT	0	PredHel=0	Topology=o	0	0	Purine metabolism	Cytoplasmic
1171	82778479	30S ribosomal protein S15 [Shigella dysenteriae Sd197]	3.15	0.9431	5	7	1015.91	1627.19	0.486453	0.68439	rpsO	SDY_3344	COG0184J	3102126..3102395	-	89	10263	10.4	51	Unknown	0	0	CYT	0	PredHel=0	Topology=o	0	0	-	Cytoplasmic
1172	82778480	tRNA pseudouridine synthase B [Shigella dysenteriae Sd197]	14.33	1	5	4	249.126	216.724	0.817201	0.921893	truB	SDY_3345	COG0130J	3102544..3103488	-	314	35042.7	5.56	149	Cytoplasmic	0	0	CYT	0	PredHel=0	Topology=o	0	0	-	Cytoplasmic
1173	82778481	ribosome-binding factor A [Shigella dysenteriae Sd197]	8.7875	1	24	50	1950.03	4417.72	0.000903217	0.00575801	rbfA	SDY_3346	COG0858J	3103488..3103889	-	133	15153.9	5.93	219	Cytoplasmic	0	0	CYT	0	PredHel=0	Topology=o	0	0	-	Cytoplasmic
1174	82778482	translation initiation factor IF-2 [Shigella dysenteriae Sd197]	40.9934	1	119	102	2072.66	1931.88	0.52377	0.709037	infB	SDY_3347	COG0532J	3104053..3106725	-	890	97375.9	5.8	750	Cytoplasmic	0	0	CYT	0	PredHel=0	Topology=o	0	0	-	Cytoplasmic
1175	82778483	transcription elongation factor NusA [Shigella dysenteriae Sd197]	25.89	1	36	39	992.81	1169.57	0.520589	0.709037	nusA	SDY_3348	COG0195K	3106750..3108237	-	495	54912.7	4.53	404	Cytoplasmic	0	0	CYT	0	PredHel=0	Topology=o	0	0	-	Cytoplasmic
1176	82778485	argininosuccinate synthase [Shigella dysenteriae Sd197]	25.47	1	93	45	2607.05	1371.76	0.000224188	0.0017914	argG	SDY_3351	COG0137E	3109348..3110691	+	447	49909.5	5.22	646	Unknown	26-27	0.003	CYT	0	PredHel=0	Topology=o	0	0	Urea cycle and metabolism of amino groups	Cytoplasmic
1177	82778489	preprotein translocase subunit SecG [Shigella dysenteriae Sd197]	3.38	0.9966	4	2	842.093	433.23	0.463319	0.663278	secG	SDY_3356	COG1314U	3113578..3113910	-	110	11377.8	9.22	182	CytoplasmicMembrane	25-26	0.084	TMH	0	PredHel=2	Topology=i5-22o51-73i	60-61	0	-	Outer membrane
1178	82778490	phosphoglucosamine mutase [Shigella dysenteriae Sd197]	26.23	1	45	47	1224.93	1391.21	0.591781	0.766179	glmM	SDY_3357	COG1109G	3114138..3115475	-	445	47548.7	5.82	323	Cytoplasmic	0	0	CYT	0	PredHel=0	Topology=o	0	0	Aminosugars metabolism	Cytoplasmic
1179	82778492	ATP-dependent metalloprotease [Shigella dysenteriae Sd197]	37.105	1	77	48	1481.68	1004.39	0.026748	0.0896974	hflB	SDY_3359	COG0465O	3116406..3118340	-	644	70719.3	5.91	752	CytoplasmicMembrane	27-28	0.701	SpI	21-22	PredHel=2	Topology=o5-24i97-119o	0	0	-	Cytoplasmic membrane
1180	82778494	RNA-binding protein YhbY [Shigella dysenteriae Sd197]	2.71	0.9762	NA	2	NA	559.362	NA	NA	yhbY	SDY_3361	COG1534J	3119195..3119488	+	97	10764.3	9.17	50	Cytoplasmic	35-36	0.085	CYT	0	PredHel=0	Topology=i	0	0	-	Cytoplasmic
1181	82778496	D-alanyl-D-alanine carboxypeptidase/endopeptidase [Shigella dysenteriae Sd197]	22.9743	0.9911	NA	4	NA	133.976	NA	NA	dacB	SDY_3363	COG2027M	3120368..3121801	+	477	51947	8.94	71	Unknown	20-21	1	SpI	20-21	PredHel=0	Topology=o	0	0	-	Periplasmic
1182	82778497	GTPase ObgE [Shigella dysenteriae Sd197]	17.37	0.9975	2	2	81.2731	89.1736	0.945577	0.975853	obgE	SDY_3364	COG0536R	3121841..3123013	-	390	43270.1	4.72	174	Unknown	0	0	CYT	0	PredHel=0	Topology=o	0	0	-	Cytoplasmic
1183	82778499	50S ribosomal protein L27 [Shigella dysenteriae Sd197]	4.8	1	23	22	3421.23	3558.56	0.936384	0.975853	rpmA	SDY_3366	COG0211J	3124121..3124378	-	85	9124.09	10.58	206	Unknown	0	0	CYT	0	PredHel=0	Topology=o	49-50	0	-	Cytoplasmic
1184	82778500	50S ribosomal protein L21 [Shigella dysenteriae Sd197]	6.79	1	1	5	51.3257	571.733	0.0858697	0.213627	rplU	SDY_3367	COG0261J	3124399..3124710	-	103	11557	9.85	51	Cytoplasmic	0	0	CYT	0	PredHel=0	Topology=o	0	0	-	Cytoplasmic
1185	82778503	UDP-N-acetylglucosamine 1-carboxyvinyltransferase [Shigella dysenteriae Sd197]	21.81	0.9997	1	4	30.6321	142.353	0.155964	0.329707	murA	SDY_3370	COG0766M	3126493..3127752	-	419	44860	5.81	76	Cytoplasmic	35-36	0.003	CYT	0	PredHel=0	Topology=o	0	0	Aminosugars metabolism	Cytoplasmic
1186	82778504	hypothetical protein SDY_3371 [Shigella dysenteriae Sd197]	2.6325	0.8795	6	NA	1431.25	NA	NA	NA	yrbA	SDY_3371	COG5007K	3127807..3128076	-	89	10037	5.19	104	Unknown	0	0	CYT	0	PredHel=0	Topology=o	0	0	-	Cytoplasmic
1187	82778505	hypothetical protein SDY_3372 [Shigella dysenteriae Sd197]	6.62667	0.9935	3	2	289.395	232.807	0.710514	0.838946	yrbB	SDY_3372	COG3113R	3128221..3128610	-	129	14349.8	5.11	50	Unknown	0	0	CYT	0	PredHel=0	Topology=o	0	0	-	Cytoplasmic
1188	82778506	hypothetical protein SDY_3373 [Shigella dysenteriae Sd197]	12.16	1	39	29	2289.95	1851.65	0.351202	0.555389	yrbC	SDY_3373	COG2854Q	3128514..3129149	-	211	23947.7	9.35	287	Unknown	21-22	1	SpI	21-22	PredHel=0	Topology=o	0	0	-	Cytoplasmic membrane
1189	82778507	hypothetical protein SDY_3374 [Shigella dysenteriae Sd197]	10.7	1	26	8	1734.94	580.496	0.00384922	0.0197131	yrbD	SDY_3374	COG1463Q	3129168..3129719	-	183	19605.5	4.79	386	Unknown	28-29	0.999	SpI	28-29	PredHel=1	Topology=i7-26o	0	0	-	Cytoplasmic membrane
1190	82778508	hypothetical protein SDY_3375 [Shigella dysenteriae Sd197]	8.15	0.9996	3	3	262.716	273.679	0.93337	0.975853	yrbE	SDY_3375	COG0767Q	3129724..3130506	-	260	27876.3	9.99	88	CytoplasmicMembrane	33-34	0.001	CYT	0	PredHel=5	Topology=i48-70o85-107i148-170o197-219i239-258o	0	0	-	Cytoplasmic membrane
1191	82778509	putative ABC transporter ATP-binding protein YrbF [Shigella dysenteriae Sd197]	12.51	1	14	NA	799.036	NA	NA	NA	yrbF	SDY_3376	COG1127Q	3130514..3131323	-	269	29095.7	6.16	220	Unknown (This protein may have multiple localization sites.)	0	0	CYT	0	PredHel=0	Topology=o	0	0	-	Cytoplasmic membrane
1192	82778511	D-arabinose 5-phosphate isomerase [Shigella dysenteriae Sd197]	13.62	1	15	14	786.339	798.076	0.9984	0.9984	yrbH	SDY_3378	COG0517R,COG0794M	3132515..3133501	+	328	35284.9	6.22	354	Cytoplasmic	0	0	CYT	0	PredHel=0	Topology=o	0	0	-	Cytoplasmic
1193	82778513	hypothetical protein SDY_3380 [Shigella dysenteriae Sd197]	7.97821	1	6	NA	536.959	NA	NA	NA	yrbK	SDY_3380	COG3117S	3134085..3134660	+	191	21689	6.3	120	Unknown	25-26	0.992	SpI	25-26	PredHel=1	Topology=i7-25o	0	0	-	Periplasmic
1194	82778514	hypothetical protein SDY_3381 [Shigella dysenteriae Sd197]	4.17	1	12	7	2054.67	1303.33	0.31776	0.521365	yhbN	SDY_3381	COG1934S	3134629..3135186	+	185	20126.2	8.96	240	Unknown	27-28	1	SpI	27-28	PredHel=0	Topology=o	0	0	-	Cytoplasmic membrane
1195	82778515	putative ABC transporter ATP-binding protein YhbG [Shigella dysenteriae Sd197]	14.7275	1	14	5	678.727	263.593	0.0551924	0.153885	yhbG	SDY_3382	COG1137R	3135193..3135918	+	241	26799.6	5.64	272	Cytoplasmic	0	0	CYT	0	PredHel=0	Topology=o	0	0	-	Cytoplasmic
1196	82778516	RNA polymerase factor sigma-54 [Shigella dysenteriae Sd197]	14.6027	1	8	3	391.159	159.109	0.162921	0.33742	rpoN	SDY_3383	COG1508K	3135966..3137399	+	477	54049.8	4.6	173	Cytoplasmic	21-22	0	CYT	0	PredHel=0	Topology=o	0	0	-	Cytoplasmic
1197	82778517	putative sigma(54) modulation protein [Shigella dysenteriae Sd197]	3.52	1	39	21	7910.75	4632.02	0.0392647	0.122602	yhbH	SDY_3384	COG1544J	3137422..3137709	+	95	10749.9	6.5	831	Cytoplasmic	0	0	CYT	0	PredHel=0	Topology=o	0	0	-	Cytoplasmic
1198	82778518	sugar-specific enzyme IIA component of PTS [Shigella dysenteriae Sd197]	7.16	1	8	9	797.761	975.939	0.701398	0.838946	ptsN	SDY_3385	COG1762GT	3137827..3138318	+	163	17944.9	5.56	180	Cytoplasmic	0	0	CYT	0	PredHel=0	Topology=o	0	0	Phosphotransferase system (PTS)	Cytoplasmic
1199	82778519	hypothetical protein SDY_3386 [Shigella dysenteriae Sd197]	14.39	0.9913	NA	2	NA	106.971	NA	NA	yhbJ	SDY_3386	COG1660R	3138364..3139218	+	284	32518	6.72	162	Cytoplasmic	17-18	0.001	CYT	0	PredHel=0	Topology=o	0	0	-	Cytoplasmic
1200	82778520	phosphohistidinoprotein-hexose phosphotransferase component of N-regulated PTS system (Npr) [Shigella dysenteriae Sd197]	3.74	0.4881	1	NA	93.1822	NA	NA	NA	ptsO	SDY_3387	COG1925G	3139215..3139487	+	90	9809.74	4.34	50	Cytoplasmic	0	0	CYT	0	PredHel=0	Topology=i	0	0	-	Cytoplasmic
1201	82778523	isoprenoid biosynthesis protein [Shigella dysenteriae Sd197]	7.68	1	18	24	1673.43	2426.29	0.251052	0.451231	yhbL	SDY_3390	COG3155Q	3141055..3141717	-	220	23381.2	4.72	301	Cytoplasmic	0	0.005	CYT	0	PredHel=0	Topology=o	0	0	-	Cytoplasmic
1202	82778524	aerobic respiration control sensor protein ArcB [Shigella dysenteriae Sd197]	36.39	1	6	5	117.689	106.68	0.850485	0.942929	arcB	SDY_3391	COG0642T,COG0784T,COG2198T	3141938..3144274	-	778	88021.8	4.99	112	CytoplasmicMembrane	41-42	0.898	TMH	0	PredHel=2	Topology=o20-42i55-77o	0	0	Two-component system - General	Cytoplasmic membrane
1203	82778526	glutamate synthase subunit alpha [Shigella dysenteriae Sd197]	72.005	1	5	83	49.5796	894.971	5.44038e-18	3.91707e-16	gltB	SDY_3393	COG0067E,COG0069E,COG0070E	3145973..3150433	+	1486	163330	6	384	Unknown	0	0	CYT	0	PredHel=0	Topology=o	0	0	Glutamate metabolism	Cytoplasmic
1204	82778527	glutamate synthase subunit beta [Shigella dysenteriae Sd197]	28.11	1	1	8	25.2731	220.964	0.0148017	0.0576982	gltD	SDY_3394	COG0493ER	3150446..3151864	+	472	52454	5.79	96	Cytoplasmic	0	0	CYT	0	PredHel=0	Topology=o	0	0	Glutamate metabolism	Cytoplasmic
1205	82778529	hypothetical protein SDY_3396 [Shigella dysenteriae Sd197]	3.64	1	3	2	588.341	426.601	0.710514	0.838946	yhcH	SDY_3396	COG2731G	3153235..3153699	-	154	17064.1	5.08	111	Unknown	19-20	0	CYT	0	PredHel=0	Topology=o	0	0	-	Cytoplasmic
1206	82778531	N-acetylmannosamine-6-phosphate 2-epimerase [Shigella dysenteriae Sd197]	8.98	1	8	33	636.077	2853.19	3.69086e-05	0.000376468	yhcJ	SDY_3398	COG3010G	3154568..3155257	-	229	24143.8	4.98	262	Unknown	0	0	CYT	0	PredHel=0	Topology=o	0	0	Aminosugars metabolism	Cytoplasmic
1207	82778533	N-acetylneuraminate lyase [Shigella dysenteriae Sd197]	13.15	1	20	47	1085.93	2775.02	0.000342158	0.00260125	nanA	SDY_3400	COG0329EM	3156904..3157797	-	297	32592.3	5.61	482	Unknown	19-20	0.06	CYT	0	PredHel=0	Topology=o	0	0	Aminosugars metabolism	Cytoplasmic
1208	82778534	transcriptional regulator NanR [Shigella dysenteriae Sd197]	12.28	1	4	6	232.572	379.317	0.45882	0.66304	yhcK	SDY_3401	COG2186K	3157991..3158782	-	263	29532	5.94	93	Cytoplasmic	0	0	CYT	0	PredHel=0	Topology=o	0	0	-	Cytoplasmic
1209	82778536	ClpXP protease specificity-enhancing factor [Shigella dysenteriae Sd197]	4.55	0.8713	1	NA	136.726	NA	NA	NA	sspB	SDY_3404	COG2969R	3160299..3160796	-	165	18385.8	4.42	50	Unknown	0	0	CYT	0	PredHel=0	Topology=o	0	0	-	Cytoplasmic
1210	82778537	stringent starvation protein A [Shigella dysenteriae Sd197]	11.88	1	126	141	7572.69	9215.01	0.139344	0.304262	sspA	SDY_3405	COG0625O	3160802..3161440	-	212	24320	5.22	683	Cytoplasmic	0	0	CYT	0	PredHel=0	Topology=o	0	0	-	Cytoplasmic
1211	82778538	30S ribosomal protein S9 [Shigella dysenteriae Sd197]	8.1	1	12	34	1057.77	3259.02	0.000505329	0.00355473	rpsI	SDY_3406	COG0103J	3161834..3162226	-	130	14877	10.94	139	Cytoplasmic	0	0	CYT	0	PredHel=0	Topology=o	19-20	0	-	Cytoplasmic
1212	82778539	50S ribosomal protein L13 [Shigella dysenteriae Sd197]	8.3975	1	15	47	1275.37	4345.51	1.44775e-05	0.000168766	rplM	SDY_3407	COG0102J	3162242..3162670	-	142	15957.8	9.91	270	Cytoplasmic	0	0	CYT	0	PredHel=0	Topology=o	0	0	-	Cytoplasmic
1213	82778540	hypothetical protein SDY_3408 [Shigella dysenteriae Sd197]	19.4021	0.9317	NA	1	NA	37.2838	NA	NA	yhcM	SDY_3408	COG1485R	3162889..3164016	-	375	43088	6.37	50	Cytoplasmic	0	0	CYT	0	PredHel=0	Topology=o	0	0	-	Cytoplasmic
1214	82778541	cytochrome d ubiquinol oxidase subunit III [Shigella dysenteriae Sd197]	8.46	1	54	14	4557.42	1284.85	4.79228e-06	6.44588e-05	yhcB	SDY_3409	COG3105S	3164204..3164608	+	134	15220.6	5.65	371	Unknown	22-23	0.022	CYT	0	PredHel=1	Topology=o4-26i	0	0	-	Cytoplasmic
1215	82778542	serine endoprotease [Shigella dysenteriae Sd197]	20.68	1	40	16	1381.04	600.707	0.00313237	0.0163847	degQ	SDY_3410	COG0265O	3164762..3166129	+	455	47217.2	5.76	540	Periplasmic	27-28	1	SpI	27-28	PredHel=1	Topology=i7-29o	0	0	-	Periplasmic
1216	82778543	serine endoprotease [Shigella dysenteriae Sd197]	13.61	0.941	1	NA	49.3659	NA	NA	NA	degS	SDY_3411	COG0265O	3166219..3167286	+	355	37579.6	5.39	50	Periplasmic	28-29	0.914	SpI	28-29	PredHel=1	Topology=i5-27o	0	0	-	Periplasmic
1217	82778544	malate dehydrogenase [Shigella dysenteriae Sd197]	19.38	1	468	265	17242	10616.6	4.02611e-11	1.33188e-09	mdh	SDY_3412	COG0039C	3167349..3168287	-	312	32325.1	5.61	3892	Unknown (This protein may have multiple localization sites.)	17-18	0.495	SpI	17-18	PredHel=0	Topology=o	0	0	Citrate cycle (TCA cycle)	Cytoplasmic
1218	82778545	arginine repressor [Shigella dysenteriae Sd197]	5.42	0.9962	1	NA	131.233	NA	NA	NA	argR	SDY_3413	COG1438K	3168722..3169192	+	156	16993.9	4.93	171	Cytoplasmic	0	0	CYT	0	PredHel=0	Topology=o	0	0	-	Cytoplasmic
1219	82778547	hypothetical protein SDY_3415 [Shigella dysenteriae Sd197]	3.37	0.9998	2	4	423.652	919.993	0.3678	0.569649	yhcO	SDY_3415	COG2732K	3169876..3170148	-	90	10765.7	4.48	56	Cytoplasmic	0	0	CYT	0	PredHel=0	Topology=o	0	0	-	Cytoplasmic
1220	82778552	protease TldD [Shigella dysenteriae Sd197]	20.75	1	24	7	825.827	261.923	0.00416362	0.0208772	tldD	SDY_3420	COG0312R	3174596..3176041	-	481	51330	4.93	345	Cytoplasmic	0	0	CYT	0	PredHel=0	Topology=o	0	0	-	Cytoplasmic
1221	82778553	hypothetical protein SDY_3421 [Shigella dysenteriae Sd197]	62.448	0.7237	1	NA	8.27439	NA	NA	NA	yhdRP	SDY_3421	COG3164S	3176197..3179997	-	1266	138884	5.37	50	Unknown	19-20	0.996	SpI	29-30	PredHel=1	Topology=i7-29o	0	0	-	Periplasmic
1222	82778555	Maf-like protein [Shigella dysenteriae Sd197]	7.61	1	6	4	562.94	408.102	0.599639	0.766179	yhdE	SDY_3423	COG0424D	3181524..3182117	-	197	21375.5	5.22	164	Cytoplasmic	18-19	0	CYT	0	PredHel=0	Topology=o	0	0	-	Cytoplasmic
1223	82778557	cell wall structural complex MreBCD transmembrane component MreC [Shigella dysenteriae Sd197]	21.94	0.8606	3	NA	84.0198	NA	NA	NA	mreC	SDY_3425	COG1792M	3182614..3183717	-	367	39628	8.52	60	Unknown	28-29	0.24	TMH	0	PredHel=1	Topology=i13-35o	0	0	-	Outer Membrane
1224	82778558	penicillin binding protein 3 [Shigella dysenteriae Sd197]	17.0592	1	NA	24	NA	1092.31	NA	NA	-	-	-	-	-	-	39086	5.28	166	Cytoplasmic	20-21	0.001	CYT	0	PredHel=0	Topology=o	0	0	-	Outer Membrane
1225	82778559	regulatory protein CsrD [Shigella dysenteriae Sd197]	28.406	0.914	NA	1	NA	24.9821	NA	NA	yhdA	SDY_3427	COG2199T,COG2200T	3185131..3187071	-	646	73412	8.79	86	Unknown	33-34	0.879	TMH	0	PredHel=2	Topology=o10-32i130-152o	0	0	-	Cytoplasmic Membrane
1226	82778560	putative dehydrogenase [Shigella dysenteriae Sd197]	14.82	1	29	32	1397.16	1676.47	0.514978	0.709037	yhdH	SDY_3428	COG0604CR	3187223..3188197	+	324	34660.3	5.63	341	CytoplasmicMembrane	0	0	CYT	0	PredHel=0	Topology=o	0	0	-	Cytoplasmic
1227	82778564	acetyl-CoA carboxylase biotin carboxyl carrier protein subunit [Shigella dysenteriae Sd197]	8.32	1	38	19	3261.04	1773.06	0.0237557	0.0826052	accB	SDY_3432	COG0511I	3189930..3190400	+	156	16682.5	4.66	172	Unknown	49-50	0	CYT	0	PredHel=0	Topology=o	0	0	Fatty acid biosynthesis	Cytoplasmic
1228	82778565	acetyl-CoA carboxylase biotin carboxylase subunit [Shigella dysenteriae Sd197]	25.5175	1	52	42	1454.99	1277.92	0.483021	0.68439	accC	SDY_3433	COG0439I	3190411..3191760	+	449	49318.9	6.65	333	Cytoplasmic	0	0	CYT	0	PredHel=0	Topology=o	0	0	Fatty acid biosynthesis	Cytoplasmic
1229	82778568	ribosomal protein L11 methyltransferase [Shigella dysenteriae Sd197]	10.1675	0.9981	1	2	67.7585	152.434	0.524247	0.709037	prmA	SDY_3436	COG2264J	3193564..3194445	+	293	31875.9	4.31	95	Cytoplasmic	15-16	0	CYT	0	PredHel=0	Topology=o	0	0	-	Cytoplasmic
1230	82778569	tRNA-dihydrouridine synthase B [Shigella dysenteriae Sd197]	18.28	0.6036	NA	2	NA	51.2739	NA	NA	yhdG	SDY_3437	COG0042J	3194774..3195739	+	321	35864.7	6.27	50	Cytoplasmic	18-19	0	CYT	0	PredHel=0	Topology=o	20-21	0	-	Cytoplasmic
1231	82778570	DNA-binding protein Fis [Shigella dysenteriae Sd197]	1.43	0.9962	1	NA	497.401	NA	NA	NA	fis	SDY_3438	COG2901KL	3195765..3196061	+	98	11233	9.34	187	Unknown	18-19	0	CYT	0	PredHel=0	Topology=i	1-2	0	-	Cytoplasmic
1232	82778579	shikimate 5-dehydrogenase [Shigella dysenteriae Sd197]	11.81	1	7	4	423.198	262.653	0.428415	0.63454	aroE	SDY_3458	COG0169E	3212456..3213274	-	272	29493.7	5.48	166	Cytoplasmic	14-15	0	CYT	0	PredHel=0	Topology=o	0	0	Phenylalanine, tyrosine and tryptophan biosynthesis	Cytoplasmic
1233	82778584	peptide deformylase [Shigella dysenteriae Sd197]	7.3	1	16	38	1564.92	4041.61	0.00116518	0.00720294	def	SDY_3463	COG0242J	3216126..3216635	+	169	19327.8	5.23	194	Cytoplasmic	0	0	CYT	0	PredHel=0	Topology=o	0	0	-	Cytoplasmic
1234	82778585	methionyl-tRNA formyltransferase [Shigella dysenteriae Sd197]	14.66	1	44	31	2142.96	1641.8	0.227483	0.424449	fmt	SDY_3464	COG0223J	3216650..3217597	+	315	34125.1	5.55	493	Unknown	16-17	0	CYT	0	PredHel=0	Topology=o	0	0	Methionine metabolism	Cytoplasmic
1235	82778587	potassium transporter peripheral membrane component [Shigella dysenteriae Sd197]	19.0655	1	3	2	112.349	80.3393	0.710514	0.838946	trkA	SDY_3466	COG0569P	3218954..3220330	+	458	50364.9	5.79	134	Cytoplasmic	16-17	0.034	CYT	0	PredHel=0	Topology=o	0	0	-	Cytoplasmic
1236	82778590	50S ribosomal protein L17 [Shigella dysenteriae Sd197]	7.20857	1	16	27	1584.3	2908.09	0.0570812	0.158429	rplQ	SDY_3470	COG0203J	3222054..3222437	-	127	14364	11.05	88	Unknown	32-33	0	CYT	0	PredHel=0	Topology=i	19-20	0	-	Cytoplasmic
1237	82778591	DNA-directed RNA polymerase subunit alpha [Shigella dysenteriae Sd197]	21.04	1	92	97	3122.04	3579.47	0.404319	0.614766	rpoA	SDY_3471	COG0202K	3222478..3223467	-	329	36538.4	5.03	368	Cytoplasmic	0	0	CYT	0	PredHel=0	Topology=o	0	0	RNA polymerase	Cytoplasmic
1238	82778592	30S ribosomal protein S4 [Shigella dysenteriae Sd197]	12.33	1	22	60	1273.96	3778.17	6.48888e-06	8.36041e-05	rpsD	SDY_3472	COG0522J	3223493..3224113	-	206	23468.2	10.05	323	Cytoplasmic	0	0	CYT	0	PredHel=0	Topology=o	0	0	-	Cytoplasmic
1239	82778593	30S ribosomal protein S11 [Shigella dysenteriae Sd197]	6.67167	1	5	18	534.614	2094.75	0.00402381	0.0205215	rpsK	SDY_3473	COG0100J	3224147..3224536	-	129	13844.3	11.33	136	Unknown	28-29	0	CYT	0	PredHel=0	Topology=i	62-63	0	-	Cytoplasmic
1240	82778594	30S ribosomal protein S13 [Shigella dysenteriae Sd197]	8.19	1	72	72	6276.89	6825.62	0.681902	0.836247	rpsM	SDY_3474	COG0099J	3224553..3224909	-	118	13098.9	10.78	322	Cytoplasmic	30-31	0	CYT	0	PredHel=0	Topology=o	0	0	-	Cytoplasmic
1241	82778595	50S ribosomal protein L36 [Shigella dysenteriae Sd197]	1.54	0.9208	1	2	374.338	928.47	0.524247	0.709037	rpmJ	SDY_3475	COG0257J	3225056..3225172	-	38	4364.19	10.69	50	Unknown	29-30	0	CYT	0	PredHel=0	Topology=i	0	0	-	Cytoplasmic
1242	82778596	preprotein translocase subunit SecY [Shigella dysenteriae Sd197]	9.43929	1	8	3	605.127	176.508	0.162921	0.33742	secY	SDY_3476	COG0201U	3225204..3226535	-	443	48526	9.89	210	CytoplasmicMembrane	46-47	0	CYT	0	PredHel=10	Topology=i22-44o75-97i122-144o154-176i183-205o215-237i274-296o316-338i373-392o397-414i	29-30	0	-	Outer membrane
1243	82778597	50S ribosomal protein L15 [Shigella dysenteriae Sd197]	10.49	1	14	44	952.902	3256.65	2.63791e-05	0.000281405	rplO	SDY_3477	COG0200J	3226543..3226977	-	144	14965.8	11.18	432	Cytoplasmic	0	0	CYT	0	PredHel=0	Topology=o	44-45	0	-	Cytoplasmic
1244	82778598	50S ribosomal protein L30 [Shigella dysenteriae Sd197]	4.74	1	20	30	3012.64	4914.01	0.0975598	0.239305	rpmD	SDY_3478	COG1841J	3226981..3227160	-	59	6541.56	10.96	203	Cytoplasmic	35-36	0.007	CYT	0	PredHel=0	Topology=i	22-23	0	-	Cytoplasmic
1245	82778599	30S ribosomal protein S5 [Shigella dysenteriae Sd197]	9.49	1	66	100	4965.62	8181.39	0.00205056	0.0118952	rpsE	SDY_3479	COG0098J	3227164..3227667	-	167	17574.6	10.11	873	Unknown	0	0	CYT	0	PredHel=0	Topology=o	0	0	-	Cytoplasmic
1246	82778600	50S ribosomal protein L18 [Shigella dysenteriae Sd197]	6.939	1	14	16	1440.55	1790.26	0.580684	0.766179	rplR	SDY_3480	COG0256J	3227682..3228035	-	117	12769.1	10.42	167	Cytoplasmic	50-51	0	CYT	0	PredHel=0	Topology=i	23-24	0	-	Cytoplasmic
1247	82778601	50S ribosomal protein L6 [Shigella dysenteriae Sd197]	9.82	1	96	125	6980	9883.07	0.0138141	0.0545435	rplF	SDY_3481	COG0097J	3228045..3228578	-	177	18903	9.71	567	Cytoplasmic	21-22	0	CYT	0	PredHel=0	Topology=o	0	0	-	Cytoplasmic
1248	82778602	30S ribosomal protein S8 [Shigella dysenteriae Sd197]	9.364	1	20	48	1524.98	3979.91	0.000233047	0.00182852	rpsH	SDY_3482	COG0096J	3228591..3228983	-	130	14126	9.44	251	Cytoplasmic	19-20	0	CYT	0	PredHel=0	Topology=o	37-38	0	-	Cytoplasmic
1249	82778603	30S ribosomal protein S14 [Shigella dysenteriae Sd197]	3.52	1	11	7	2231.24	1544.01	0.424506	0.633653	rpsN	SDY_3483	COG0199J	3229017..3229322	-	101	11580	11.16	140	Unknown	0	0	CYT	0	PredHel=0	Topology=i	0	0	-	Cytoplasmic
1250	82778604	50S ribosomal protein L5 [Shigella dysenteriae Sd197]	12.08	1	43	134	2541.54	8612.54	2.77969e-13	1.41764e-11	rplE	SDY_3484	COG0094J	3229337..3229876	-	179	20300.8	9.49	499	Cytoplasmic	0	0	CYT	0	PredHel=0	Topology=o	0	0	-	Cytoplasmic
1251	82778605	50S ribosomal protein L24 [Shigella dysenteriae Sd197]	5.91	1	116	139	14014.1	18260.8	0.0467262	0.136174	rplX	SDY_3485	COG0198J	3229891..3230205	-	104	11289.7	10.21	1172	Unknown	0	0	CYT	0	PredHel=0	Topology=i	0	0	-	Cytoplasmic
1252	82778606	50S ribosomal protein L14 [Shigella dysenteriae Sd197]	6.87	1	23	60	2390.38	6780.91	1.2063e-05	0.000146189	rplN	SDY_3486	COG0093J	3230216..3230587	-	123	13540.5	10.43	626	Unknown	33-34	0	CYT	0	PredHel=0	Topology=o	33-34	0	-	Cytoplasmic
1253	82778607	30S ribosomal protein S17 [Shigella dysenteriae Sd197]	3.565	0.9987	3	3	412.175	652.514	0.93337	0.975853	rpsQ	SDY_3487	COG0186J	3230752..3231006	-	84	9790	9.64	58	Cytoplasmic	0	0	CYT	0	PredHel=0	Topology=i	0	0	-	Cytoplasmic
1254	82778608	50S ribosomal protein L29 [Shigella dysenteriae Sd197]	2.86	1	21	46	5242.63	12487.8	0.000848314	0.00549384	rpmC	SDY_3488	COG0255J	3231006..3231197	-	63	7301.27	9.98	244	Cytoplasmic	0	0	CYT	0	PredHel=0	Topology=i	0	0	-	Cytoplasmic
1255	82778609	50S ribosomal protein L16 [Shigella dysenteriae Sd197]	5.41	1	4	13	527.75	1865.69	0.020071	0.0718331	rplP	SDY_3489	COG0197J	3231197..3231607	-	136	15271	11.22	137	Unknown	35-36	0.019	CYT	0	PredHel=0	Topology=o	48-49	0	-	Cytoplasmic
1256	82778610	30S ribosomal protein S3 [Shigella dysenteriae Sd197]	8.4425	1	36	67	3044.58	6161.65	0.000662897	0.0044828	rpsC	SDY_3490	COG0092J	3231620..3232321	-	233	25982.2	10.27	483	Cytoplasmic	0	0	CYT	0	PredHel=0	Topology=o	0	0	-	Cytoplasmic
1257	82778611	50S ribosomal protein L22 [Shigella dysenteriae Sd197]	6.46095	1	24	60	2652.23	7210.21	2.18743e-05	0.000241208	rplV	SDY_3491	COG0091J	3232339..3232671	-	110	12225.8	10.23	411	Cytoplasmic	0	0	CYT	0	PredHel=0	Topology=i	0	0	-	Cytoplasmic
1258	82778612	30S ribosomal protein S19 [Shigella dysenteriae Sd197]	4.29	1	16	7	2662.92	1261.3	0.0864847	0.214721	rpsS	SDY_3492	COG0185J	3232686..3232964	-	92	10429.9	10.52	79	Unknown	53-54	0	CYT	0	PredHel=0	Topology=o	0	0	-	Cytoplasmic
1259	82778613	50S ribosomal protein L2 [Shigella dysenteriae Sd197]	13.76	1	33	47	1712.35	2652	0.0611791	0.168656	rplB	SDY_3493	COG0090J	3232981..3233802	-	273	29831.2	10.93	211	Unknown	0	0	CYT	0	PredHel=0	Topology=o	0	0	-	Cytoplasmic
1260	82778614	50S ribosomal protein L23 [Shigella dysenteriae Sd197]	5.88	0.9975	11	11	1330.1	1448.84	0.872799	0.962438	rplW	SDY_3494	COG0089J	3233820..3234122	-	100	11145.7	9.72	63	Cytoplasmic	19-20	0	CYT	0	PredHel=0	Topology=o	0	0	-	Cytoplasmic
1261	82778615	50S ribosomal protein L4 [Shigella dysenteriae Sd197]	10.325	1	12	38	829.826	2857.5	8.80216e-05	0.000803126	rplD	SDY_3495	COG0088J	3234119..3234724	-	201	22085.6	9.72	212	Unknown	20-21	0	CYT	0	PredHel=0	Topology=o	0	0	-	Cytoplasmic
1262	82778616	50S ribosomal protein L3 [Shigella dysenteriae Sd197]	11.54	1	27	38	1670.53	2556.65	0.10082	0.245574	rplC	SDY_3496	COG0087J	3234735..3235364	-	209	22242.6	9.9	277	Unknown	0	0	CYT	0	PredHel=0	Topology=o	0	0	-	Cytoplasmic
1263	82778617	30S ribosomal protein S10 [Shigella dysenteriae Sd197]	7.56	1	50	78	4722.2	8010.62	0.00417886	0.0208772	rpsJ	SDY_3497	COG0051J	3235397..3235708	-	103	11735.1	9.68	210	Unknown	0	0	CYT	0	PredHel=0	Topology=i	0	0	-	Cytoplasmic
1264	82778618	bacterioferritin, iron storage and detoxification protein [Shigella dysenteriae Sd197]	8.758	1	102	4	8315.55	354.608	0	0	bfr	SDY_3498	COG2193P	3236551..3237027	-	158	18337.4	4.64	863	Cytoplasmic	0	0	CYT	0	PredHel=0	Topology=o	0	0	-	Cytoplasmic
1265	82778620	elongation factor Tu [Shigella dysenteriae Sd197]	23.62	1	780	716	23578.2	23535.7	0.73526	0.860462	tufA	SDY_3500	COG0050J	3237477..3238661	-	394	43281.9	5.3	4107	Cytoplasmic	47-48	0.001	CYT	0	PredHel=0	Topology=o	0	0	-	Cytoplasmic
1266	82778621	elongation factor G [Shigella dysenteriae Sd197]	37.82	1	643	634	12139.1	13015.5	0.330033	0.537181	fusA	SDY_3501	COG0480J	3238732..3240846	-	704	77578.2	5.24	3538	Cytoplasmic	0	0	CYT	0	PredHel=0	Topology=o	0	0	-	Cytoplasmic
1267	82778622	30S ribosomal protein S7 [Shigella dysenteriae Sd197]	7.53	1	44	68	4172.09	7011.44	0.00849288	0.0368627	rpsG	SDY_3502	COG0049J	3240943..3241413	-	156	17569.6	10.3	514	Unknown	0	0	CYT	0	PredHel=0	Topology=o	0	0	-	Cytoplasmic
1268	82778623	30S ribosomal protein S12 [Shigella dysenteriae Sd197]	6.35	1	5	17	562.202	2078.59	0.00652245	0.0302404	rpsL	SDY_3503	COG0048J	3241510..3241884	-	124	13912	10.88	142	Unknown	0	0	CYT	0	PredHel=0	Topology=i	0	0	-	Cytoplasmic
1269	82778624	tRNA 2-thiouridine synthesizing protein B [Shigella dysenteriae Sd197]	5.62	0.9928	3	4	378.393	536.858	0.639425	0.800263	yheL	SDY_3504	COG2168P	3242010..3242297	-	95	10703.9	5.11	149	Unknown	24-25	0.001	CYT	0	PredHel=0	Topology=o	0	0	-	Cytoplasmic
1270	82778627	hypothetical protein SDY_3507 [Shigella dysenteriae Sd197]	9.5025	0.9667	1	1	68.9464	78.9855	0.961502	0.975853	yheO	SDY_3507	COG2964S	3243050..3243784	-	244	27406.3	5.4	95	Cytoplasmic	17-18	0	CYT	0	PredHel=0	Topology=o	0	0	-	Cytoplasmic
1271	82778628	FKBP-type peptidyl-prolyl cis-trans isomerase [Shigella dysenteriae Sd197]	13.9	1	122	112	6266.73	6256	0.894856	0.975853	fkpA	SDY_3508	COG0545O	3243939..3244733	-	264	28321.1	8.69	748	Periplasmic	25-26	1	SpI	25-26	PredHel=0	Topology=o	0	0	-	Periplasmic
1272	82778629	hypothetical protein SDY_3509 [Shigella dysenteriae Sd197]	4.44714	1	17	11	2729.38	1920.27	0.340039	0.549812	slyX	SDY_3509	COG2900S	3244954..3245172	+	72	8214.02	4.89	265	Cytoplasmic	0	0	CYT	0	PredHel=0	Topology=o	0	0	-	Cytoplasmic
1273	82778630	FKBP-type peptidyl-prolyl cis-trans isomerase [Shigella dysenteriae Sd197]	5.02	1	45	52	6400.36	8042.53	0.29472	0.496216	slyD	SDY_3510	COG1047O	3245221..3245799	-	192	20307.6	4.74	539	Cytoplasmic	17-18	0	CYT	0	PredHel=0	Topology=o	0	0	-	Cytoplasmic
1274	82778631	hypothetical protein SDY_3511 [Shigella dysenteriae Sd197]	4.44	0.999	1	4	134.148	698.773	0.155964	0.329707	-	SDY_3511	COG3529R	3245894..3246094	-	66	7598.47	6.81	50	Cytoplasmic	18-19	0.232	CYT	0	PredHel=0	Topology=o	0	0	-	Cytoplasmic
1275	82778634	putative ABC transporter ATP-binding protein [Shigella dysenteriae Sd197]	34.1767	1	6	NA	125.348	NA	NA	NA	yheS	SDY_3514	COG0488R	3248330..3250243	+	637	71954	5.5	156	CytoplasmicMembrane	29-30	0	CYT	0	PredHel=0	Topology=o	0	0	-	Cytoplasmic Membrane
1276	82778637	hypothetical protein SDY_3518 [Shigella dysenteriae Sd197]	7.81	1	10	1	914.208	99.1643	0.00926466	0.0392386	yhfA	SDY_3518	COG1765O	3252456..3252860	-	134	14516.1	5.52	226	Cytoplasmic	20-21	0	CYT	0	PredHel=0	Topology=o	0	0	-	Cytoplasmic
1277	82778638	cAMP-regulatory protein [Shigella dysenteriae Sd197]	13.915	1	57	35	2924.74	1952.89	0.0490045	0.140144	crp	SDY_3519	COG0664T	3253162..3253794	+	210	23639.7	8.38	262	Cytoplasmic	0	0	CYT	0	PredHel=0	Topology=o	0	0	-	Cytoplasmic
1278	82778640	bifunctional N-succinyldiaminopimelate-aminotransferase/acetylornithine transaminase protein [Shigella dysenteriae Sd197]	14.23	1	3	4	150.526	218.203	0.639425	0.800263	argD	SDY_3521	COG4992E	3256002..3257222	-	406	44087	5.65	138	Cytoplasmic	0	0	CYT	0	PredHel=0	Topology=o	0	0	Urea cycle and metabolism of amino groups	Cytoplasmic
1279	82778641	para-aminobenzoate synthase component II [Shigella dysenteriae Sd197]	5.64	0.957	1	NA	121.151	NA	NA	NA	pabA	SDY_3522	COG0512EH	3257308..3257871	-	187	20785.2	6.11	50	Cytoplasmic	0	0	CYT	0	PredHel=0	Topology=o	0	0	Folate biosynthesis	Cytoplasmic
1280	82778644	peptidyl-prolyl cis-trans isomerase A (rotamase A) [Shigella dysenteriae Sd197]	7.61	1	13	24	1219.7	2448.61	0.0436505	0.132906	ppiA	SDY_3525	COG0652O	3258767..3259339	-	190	20488.5	8.8	340	Periplasmic	24-25	1	SpI	24-25	PredHel=0	Topology=o	0	0	-	Periplasmic
1281	82778646	nitrite reductase (NAD(P)H) subunit [Shigella dysenteriae Sd197]	47.455	1	2	53	20.7782	867.136	9.61063e-13	4.52439e-11	nirB	SDY_3527	COG1251C	3261053..3263596	+	847	93956	5.79	458	Cytoplasmic	0	0	CYT	0	PredHel=0	Topology=o	0	0	Nitrogen metabolism	Cytoplasmic
1282	82778647	nitrite reductase small subunit [Shigella dysenteriae Sd197]	3.81	0.9975	NA	3	NA	609.821	NA	NA	nirD	SDY_3528	COG2146PR	3263593..3263919	+	108	12414	5.07	78	Cytoplasmic	0	0	CYT	0	PredHel=0	Topology=i	0	0	Nitrogen metabolism	Cytoplasmic
1283	82778649	siroheme synthase [Shigella dysenteriae Sd197]	24.8271	1	4	4	115.035	125.091	0.923092	0.975853	cysG	SDY_3530	COG0007H,COG1648H	3264870..3266243	+	457	50299	5.97	134	Cytoplasmic	0	0	CYT	0	PredHel=0	Topology=o	0	0	Porphyrin and chlorophyll metabolism	Cytoplasmic
1284	82778651	glutamate decarboxylase isozyme [Shigella dysenteriae Sd197]	21.24	1	40	38	1344.63	1389.06	0.940314	0.975853	gadA	SDY_3532	COG0076E	3266877..3268271	+	464	52399.1	5.87	4048	Periplasmic	24-25	0	CYT	0	PredHel=0	Topology=o	0	0	-	Periplasmic
1285	82778655	putative transport system permease protein [Shigella dysenteriae Sd197]	30.368	1	1	2	22.3735	51.1337	0.524247	0.709037	yhiV	SDY_3537	COG0841V	3271688..3274807	-	1039	111912	5.39	67	CytoplasmicMembrane	33-34	0.201	TMH	0	PredHel=11	Topology=o10-32i340-362o366-388i442-464o474-496i539-561o871-890i895-914o924-946i973-995o1005-1027i	0	0	-	Cytoplasmic Membrane
1286	82778656	multidrug resistance efflux protein MdtE [Shigella dysenteriae Sd197]	21.41	1	NA	4	NA	145.056	NA	NA	yhiU	SDY_3538	COG0845M	3274832..3275986	-	384	41073	5.51	141	CytoplasmicMembrane	19-20	0.982	SpII	19-20	PredHel=0	Topology=o	0	0	-	Outer Membrane
1287	82778660	acid-resistance membrane protein [Shigella dysenteriae Sd197]	2.68	0.9796	3	5	542.69	1418.98	0.421347	0.629705	hdeD	SDY_3542	COG3247S	3278429..3279001	-	190	20916.7	9.55	50	CytoplasmicMembrane	46-47	0.55	TMH	0	PredHel=6	Topology=i26-44o48-70i77-99o104-126i139-161o165-187i	0	0	-	Cytoplasmic Membrane
1288	82778661	acid-resistance protein [Shigella dysenteriae Sd197]	1.53	1	14	28	6533.3	14208.9	0.0171625	0.0648675	hdeA	SDY_3543	-	3279256..3279588	+	110	11857.1	5.06	764	Unknown	21-22	1	SpI	21-22	PredHel=1	Topology=o4-22i	0	0	-	Cytoplasmic membrane
1289	82778662	acid-resistance protein [Shigella dysenteriae Sd197]	5.79	1	21	54	2589.62	7241.17	3.95851e-05	0.000399644	hdeB	SDY_3544	-	3279692..3280030	+	112	12503.9	6.55	627	Unknown	33-34	1	SpI	33-34	PredHel=1	Topology=i13-32o	33-34	0	-	Cytoplasmic membrane
1290	82778670	outer membrane heme/hemoglobin receptor [Shigella dysenteriae Sd197]	36.1	0.9962	2	NA	39.4063	NA	NA	NA	shuA	SDY_3554	COG1629P	3287457..3289439	+	660	72484	5.13	115	OuterMembrane	28-29	1	SpI	28-29	PredHel=0	Topology=o	28-29	1	-	Outer Membrane
1291	82778673	outer membrane protein induced after carbon starvation [Shigella dysenteriae Sd197]	7.75	1	NA	3	NA	300.547	NA	NA	slp	SDY_3557	COG3065M	3291263..3291862	-	199	22272	6.28	96	Unknown	31-32	0.485	SpII	29-30	PredHel=0	Topology=o	0	0	-	Outer Membrane
1292	82778678	glutathione reductase [Shigella dysenteriae Sd197]	19.5542	1	59	51	2154.31	2025	0.685126	0.83692	gor	SDY_3562	COG1249C	3296067..3297419	-	450	48780.6	5.64	480	Cytoplasmic	0	0.056	CYT	0	PredHel=0	Topology=o	0	0	Glutamate metabolism	Cytoplasmic
1293	82778679	hypothetical protein SDY_3563 [Shigella dysenteriae Sd197]	17.39	1	7	3	287.405	133.54	0.246955	0.446489	yhiR	SDY_3563	COG2961R	3297491..3298333	-	280	31959.5	8.59	124	Cytoplasmic	0	0	CYT	0	PredHel=0	Topology=o	0	0	-	Cytoplasmic
1294	82778680	oligopeptidase A [Shigella dysenteriae Sd197]	36.5367	1	177	83	3458.92	1763.77	1.22495e-07	2.09979e-06	prlC	SDY_3564	COG0339E	3298536..3300578	+	680	77308.4	5.12	834	Cytoplasmic	0	0	CYT	0	PredHel=0	Topology=o	0	0	-	Cytoplasmic
1295	82778683	universal stress protein; broad regulatory function? [Shigella dysenteriae Sd197]	4.6	1	91	86	14124.7	14515.6	0.937743	0.975853	uspA	SDY_3567	COG0589T	3303167..3303601	-	144	16065.8	5.11	778	Cytoplasmic	0	0	CYT	0	PredHel=0	Topology=o	0	0	-	Cytoplasmic
1296	82778685	low-affinity phosphate transport [Shigella dysenteriae Sd197]	10.37	1	7	2	481.965	149.368	0.117508	0.272406	pitA	SDY_3569	COG0306P	3304398..3305897	-	499	53387.1	9.53	178	CytoplasmicMembrane	28-29	0.065	TMH	0	PredHel=10	Topology=o10-32i52-74o94-116i123-145o155-177i207-224o234-256i381-403o418-440i474-496o	0	0	-	Outer membrane
1297	82778686	hypothetical protein SDY_3570 [Shigella dysenteriae Sd197]	17.23	0.9995	3	3	124.255	125.236	0.93337	0.975853	yhiN	SDY_3570	COG2081R	3306129..3307331	+	400	43999	5.87	66	Unknown	22-23	0.991	SpI	22-23	PredHel=1	Topology=i7-26o	24-25	0	-	Periplasmic
1298	82778690	glycogen phosphorylase [Shigella dysenteriae Sd197]	38.805	1	20	20	367.992	400.162	0.829062	0.931838	glgP	SDY_3574	COG0058G	3308987..3311434	-	815	93169.1	5.57	306	Unknown	18-19	0	CYT	0	PredHel=0	Topology=o	0	0	Starch and sucrose metabolism	Cytoplasmic
1299	82778691	glycogen synthase [Shigella dysenteriae Sd197]	15.87	0.9997	NA	8	NA	391.27	NA	NA	glgA	SDY_3575	COG0297G	3311453..3312886	-	477	52926	6.35	70	Unknown	32-33	0	CYT	0	PredHel=0	Topology=o	0	0	Starch and sucrose metabolism	Cytoplasmic
1300	82778692	glucose-1-phosphate adenylyltransferase [Shigella dysenteriae Sd197]	18.27	1	57	56	2227.57	2379.81	0.788052	0.902326	glgC	SDY_3576	COG0448G	3312886..3314181	-	431	48695.8	5.77	477	Cytoplasmic	34-35	0	CYT	0	PredHel=0	Topology=o	0	0	Starch and sucrose metabolism	Cytoplasmic
1301	82778693	glycogen debranching enzyme [Shigella dysenteriae Sd197]	27.56	1	3	7	77.0758	197.202	0.169551	0.345917	glgX	SDY_3577	COG1523G	3314199..3316172	-	657	74153	5.72	88	Cytoplasmic	30-31	0	CYT	0	PredHel=0	Topology=o	0	0	-	Cytoplasmic
1302	82778694	glycogen branching enzyme [Shigella dysenteriae Sd197]	34.04	1	15	23	314.628	524.604	0.131244	0.290492	glgB	SDY_3578	COG0296G	3316169..3318355	-	728	84316.7	5.91	224	Unknown	26-27	0	CYT	0	PredHel=0	Topology=o	0	0	Starch and sucrose metabolism	Cytoplasmic
1303	82778695	aspartate-semialdehyde dehydrogenase [Shigella dysenteriae Sd197]	12.74	1	28	24	1569.22	1462.63	0.757332	0.882832	asd	SDY_3579	COG0136E	3318628..3319731	-	367	39958.3	5.49	350	Unknown	22-23	0	CYT	0	PredHel=0	Topology=o	0	0	Glycine, serine and threonine metabolism	Cytoplasmic
1304	82778697	putative DNA processing protein [Shigella dysenteriae Sd197]	24.2868	0.5283	1	NA	15.5313	NA	NA	NA	-	SDY_3581	COG0758LU	3320562..3321857	-	431	47123.1	6.27	50	Unknown	0	0	CYT	0	PredHel=0	Topology=o	0	0	-	Cytoplasmic
1305	82778702	hypothetical protein SDY_3586 [Shigella dysenteriae Sd197]	20.28	0.3801	1	NA	13.3821	NA	NA	NA	-	SDY_3586	COG0514L	3324253..3325410	-	385	42619.1	5.8	50	Cytoplasmic	24-25	0	CYT	0	PredHel=0	Topology=o	0	0	-	Cytoplasmic
1306	82778705	regulator of gluconate operon [Shigella dysenteriae Sd197]	16.8	0.9999	3	9	127.487	415.811	0.0641113	0.173392	gntR	SDY_3589	COG1609K	3327560..3328498	-	312	34401	5.86	84	Cytoplasmic	24-25	0	CYT	0	PredHel=0	Topology=o	0	0	-	Cytoplasmic
1307	82778706	hypothetical protein SDY_3590 [Shigella dysenteriae Sd197]	11.675	0.9999	2	4	117.114	265.982	0.3678	0.569649	yhhW	SDY_3590	COG1741R	3328681..3329466	-	261	29605.2	5.43	59	Cytoplasmic	0	0	CYT	0	PredHel=0	Topology=o	0	0	-	Cytoplasmic
1308	82778707	putative dehydrogenase [Shigella dysenteriae Sd197]	15.015	1	15	13	713.283	672.22	0.843349	0.941843	yhhX	SDY_3591	COG0673R	3329589..3330626	-	345	38739.5	6.12	111	Cytoplasmic	0	0	CYT	0	PredHel=0	Topology=o	0	0	-	Cytoplasmic
1309	82778711	hypothetical protein SDY_3596 [Shigella dysenteriae Sd197]	8.5	1	16	15	1343.99	1370.14	0.991764	0.993387	yhhA	SDY_3596	-	3334102..3334542	+	146	16593.3	10.89	348	Unknown	17-18	0.998	SpI	17-18	PredHel=0	Topology=o	0	0	-	Cytoplasmic membrane
1310	82778723	hypothetical protein SDY_3610 [Shigella dysenteriae Sd197]	5.42	1	10	9	1317.34	1289.25	0.935612	0.975853	yhhK	SDY_3610	-	3346657..3347040	+	127	14558	7.9	205	Cytoplasmic	0	0	CYT	0	PredHel=0	Topology=o	0	0	-	Cytoplasmic
1311	82778724	high-affinity amino acid transport system periplasmic binding protein [Shigella dysenteriae Sd197]	15.924	1	6	42	268.973	2047.81	5.4192e-08	1.05287e-06	livJ	SDY_3611	COG0683E	3347240..3348400	-	386	41340.5	6.25	388	Periplasmic	42-43	1	SpI	42-43	PredHel=0	Topology=o	42-43	0	-	Periplasmic
1312	82778726	cell division protein FtsX [Shigella dysenteriae Sd197]	15.13	1	5	7	235.954	359.213	0.486453	0.68439	ftsX	SDY_3613	COG2177D	3349713..3350771	-	352	38542.2	9.08	140	CytoplasmicMembrane	0	0	CYT	0	PredHel=4	Topology=o73-95i219-241o274-296i317-339o	40-41	0	-	Cytoplasmic membrane
1313	82778727	cell division protein FtsE [Shigella dysenteriae Sd197]	8.73	0.9962	1	NA	81.4757	NA	NA	NA	ftsE	SDY_3614	COG2884D	3350764..3351432	-	222	24470	9.37	97	CytoplasmicMembrane	19-20	0	CYT	0	PredHel=0	Topology=o	39-40	0	-	Cytoplasmic Membrane
1314	82778728	cell division protein FtsY [Shigella dysenteriae Sd197]	22.83	1	22	30	688.038	1020.25	0.174932	0.353912	ftsY	SDY_3615	COG0552U	3351435..3352931	-	498	54711.3	4.47	340	CytoplasmicMembrane	19-20	0	CYT	0	PredHel=0	Topology=o	2-3	0	-	Cytoplasmic membrane
1315	82778729	16S rRNA m(2)G966-methyltransferase [Shigella dysenteriae Sd197]	8.7	0.9944	NA	3	NA	266.23	NA	NA	rsmD	SDY_3616	COG0742L	3353081..3353677	+	198	21786	5.96	70	Unknown	0	0	CYT	0	PredHel=0	Topology=o	0	0	-	Cytoplasmic
1316	82778731	putative receptor [Shigella dysenteriae Sd197]	6.9775	0.9975	1	1	80.3789	110.996	0.961502	0.975853	yhhM	SDY_3618	-	3353939..3354298	-	119	13532	10.06	84	Unknown	18-19	0.11	CYT	0	PredHel=1	Topology=o5-24i	0	0	-	Cytoplasmic Membrane
1317	82778732	zinc/cadmium/mercury/lead-transporting ATPase [Shigella dysenteriae Sd197]	29.4067	1	5	3	121.4	79.0337	0.541194	0.723168	zntA	SDY_3620	COG2217P	3355139..3357337	+	732	76892.8	5.84	114	CytoplasmicMembrane	42-43	0	CYT	0	PredHel=5	Topology=i147-169o189-211i350-372o387-409i690-712o	0	0	-	Outer membrane
1318	82778733	cell developmental protein SirA [Shigella dysenteriae Sd197]	5.07	1	3	6	298.78	918.833	0.270016	0.47554	yhhP	SDY_3621	COG0425O	3357439..3357684	-	81	9094.2	5.18	124	Unknown	0	0	CYT	0	PredHel=0	Topology=o	0	0	-	Cytoplasmic
1319	82778741	holo-(acyl carrier protein) synthase 2 [Shigella dysenteriae Sd197]	2.57	0.5001	NA	1	NA	151.084	NA	NA	yhhU	SDY_3630	COG2091H	3364362..3364949	+	195	21735.9	5.65	50	Unknown	23-24	0.052	CYT	0	PredHel=0	Topology=o	0	0	-	Cytoplasmic
1320	82778742	periplasmic binding protein for nickel [Shigella dysenteriae Sd197]	24.42	1	1	16	28.9721	508.707	0.000156071	0.00130843	nikA	SDY_3631	COG0747E	3365060..3366634	+	524	58798.9	6.05	110	Periplasmic	22-23	1	SpI	22-23	PredHel=0	Topology=o	0	0	-	Periplasmic
1321	82778746	nickel transporter ATP-binding protein [Shigella dysenteriae Sd197]	12.8475	0.9933	NA	1	NA	60.0282	NA	NA	nikE	SDY_3635	COG1124EP	3369169..3369975	+	268	29711.5	10.01	50	Cytoplasmic	16-17	0	CYT	0	PredHel=0	Topology=o	0	0	-	Cytoplasmic Membrane
1322	82778747	nickel responsive regulator [Shigella dysenteriae Sd197]	4.51	1	NA	2	NA	344.308	NA	NA	yhhG	SDY_3636	COG0864K	3369981..3370382	+	133	15177	5.77	71	Cytoplasmic	0	0	CYT	0	PredHel=0	Topology=o	0	0	-	Cytoplasmic
1323	82778759	glycerol-3-phosphate dehydrogenase [Shigella dysenteriae Sd197]	31.73	1	26	42	585.058	1027.71	0.0261729	0.0884962	glpD	SDY_3649	COG0578C	3377119..3378624	-	501	56746.4	6.96	355	Cytoplasmic	19-20	0.033	CYT	0	PredHel=0	Topology=o	0	0	Glycerophospholipid metabolism	Cytoplasmic
1324	82778761	intramembrane serine protease GlpG [Shigella dysenteriae Sd197]	6.175	0.9783	3	2	314.482	246.013	0.710514	0.838946	glpG	SDY_3651	COG0705R	3379185..3380015	+	276	31275.5	9.24	50	CytoplasmicMembrane	15-16	0.005	CYT	0	PredHel=6	Topology=i93-115o135-157i169-188o192-214i223-245o250-272i	0	0	-	Cytoplasmic membrane
1325	82778762	DNA-binding transcriptional repressor GlpR [Shigella dysenteriae Sd197]	9.84324	0.997	NA	1	NA	78.6413	NA	NA	glpR	SDY_3652	COG1349KG	3380032..3380790	+	252	28076	5.82	62	Unknown	0	0	CYT	0	PredHel=0	Topology=o	0	0	-	Cytoplasmic
1326	82778763	RNA 3'-terminal-phosphate cyclase [Shigella dysenteriae Sd197]	15.56	0.9785	2	2	89.8002	95.1856	0.945577	0.975853	yhgKJ	SDY_3655	COG0430A	3381782..3382813	+	343	36595.8	8.47	50	Unknown	13-14	0	CYT	0	PredHel=0	Topology=o	44-45	0	-	Cytoplasmic
1327	82778766	transcriptional regulator MalT [Shigella dysenteriae Sd197]	42.4726	0.9041	7	3	101.389	49.5818	0.246955	0.446489	malT	SDY_3658	COG2909K	3383684..3386383	-	899	102786	6.14	50	Cytoplasmic	44-45	0	CYT	0	PredHel=0	Topology=o	0	0	-	Cytoplasmic
1328	82778767	maltodextrin phosphorylase [Shigella dysenteriae Sd197]	46.634	1	34	16	520.562	266.386	0.0210929	0.0748339	malP	SDY_3659	COG0058G	3386995..3389388	+	797	90482.1	6.95	366	Unknown	0	0	CYT	0	PredHel=0	Topology=o	0	0	Starch and sucrose metabolism	Cytoplasmic
1329	82778768	4-alpha-glucanotransferase [Shigella dysenteriae Sd197]	32.87	1	6	7	130.331	165.345	0.688716	0.837129	malQ	SDY_3660	COG1640G	3389398..3391482	+	694	78512.5	6.22	102	Cytoplasmic	22-23	0.44	SpI	22-23	PredHel=0	Topology=o	12-13	0	Starch and sucrose metabolism	Cytoplasmic
1330	82778770	putative DNA uptake protein [Shigella dysenteriae Sd197]	8.02	1	49	44	4362.32	4259.63	0.849525	0.942929	yhgI	SDY_3662	COG0316S,COG0694O	3393204..3393779	-	191	20996.9	4.52	340	Cytoplasmic	17-18	0	CYT	0	PredHel=0	Topology=o	0	0	-	Cytoplasmic
1331	82778771	carboxylesterase BioH [Shigella dysenteriae Sd197]	12.1225	1	1	5	57.4377	320.237	0.0858697	0.213627	bioH	SDY_3663	COG0596R	3394545..3395315	+	256	28633.2	7.14	85	Unknown	26-27	0	CYT	0	PredHel=0	Topology=o	0	0	-	Cytoplasmic
1332	82778776	hypothetical protein SDY_3669 [Shigella dysenteriae Sd197]	41.2157	1	38	39	658.29	734.676	0.679105	0.834563	yhgF	SDY_3669	COG2183K	3399681..3401903	-	740	81418.2	5.91	270	Unknown	0	0	CYT	0	PredHel=0	Topology=o	0	0	-	Cytoplasmic
1333	82778777	transcription elongation factor GreB [Shigella dysenteriae Sd197]	10.15	0.9916	NA	4	NA	303.406	NA	NA	greB	SDY_3670	COG0782K	3402099..3402575	-	158	18580	7.74	51	Unknown	0	0	CYT	0	PredHel=0	Topology=o	0	0	-	Cytoplasmic
1334	82778778	osmolarity response regulator [Shigella dysenteriae Sd197]	14.41	1	42	41	2081.04	2209.09	0.840541	0.941283	ompR	SDY_3671	COG0745TK	3402803..3403522	+	239	27352.6	6.04	334	Cytoplasmic	0	0	CYT	0	PredHel=0	Topology=o	0	0	-	Cytoplasmic
1335	82778779	osmolarity sensor protein [Shigella dysenteriae Sd197]	25	0.9841	1	1	28.1057	30.2025	0.961502	0.975853	envZ	SDY_3672	COG0642T	3403519..3404871	+	450	50348	6.35	53	CytoplasmicMembrane	30-31	0.996	TMH	0	PredHel=2	Topology=o15-37i160-179o	25-26	0	Two-component system - General	Cytoplasmic Membrane
1336	82778780	phosphoenolpyruvate carboxykinase [Shigella dysenteriae Sd197]	28.87	1	281	219	6949.53	5889.67	0.0437661	0.132927	pckA	SDY_3673	COG1866C	3404947..3406569	-	540	59712.2	5.54	1548	Cytoplasmic	0	0	CYT	0	PredHel=0	Topology=o	0	0	Citrate cycle (TCA cycle)	Cytoplasmic
1337	82778785	ribosome-associated heat shock protein Hsp15 [Shigella dysenteriae Sd197]	5.32	1	5	4	671.049	582.661	0.817201	0.921893	yrfH	SDY_3678	COG1188J	3410412..3410813	-	133	15495.2	9.93	171	Unknown	0	0	CYT	0	PredHel=0	Topology=o	0	0	-	Cytoplasmic
1338	82778788	ADP-ribose diphosphatase NudE [Shigella dysenteriae Sd197]	10.05	1	3	4	213.048	309.02	0.639425	0.800263	nudE	SDY_3681	COG0494LR	3414012..3414572	+	186	21166.4	4.85	100	Unknown	23-24	0	CYT	0	PredHel=0	Topology=o	0	0	-	Cytoplasmic
1339	82778789	peptidoglycan synthetase [Shigella dysenteriae Sd197]	42.59	1	11	4	184.409	72.9052	0.0936625	0.23067	-	-	-	-	-	-	94529.6	6.43	115	Unknown (This protein may have multiple localization sites.)	32-33	0.75	TMH	0	PredHel=1	Topology=i12-34o	0	0	-	Cytoplasmic membrane
1340	82778795	shikimate kinase I [Shigella dysenteriae Sd197]	11.74	1	28	23	1702.89	1521.08	0.647724	0.804888	aroK	SDY_3689	COG0703E	3421095..3421616	+	173	19537.3	5.26	281	Cytoplasmic	25-26	0.007	CYT	0	PredHel=0	Topology=o	0	0	Phenylalanine, tyrosine and tryptophan biosynthesis	Cytoplasmic
1341	82778796	3-dehydroquinate synthase [Shigella dysenteriae Sd197]	19.41	1	12	4	441.42	159.603	0.0622101	0.171113	aroB	SDY_3690	COG0337E	3421673..3422761	+	362	38902.6	5.81	233	Cytoplasmic	0	0	CYT	0	PredHel=0	Topology=o	0	0	Phenylalanine, tyrosine and tryptophan biosynthesis	Cytoplasmic
1342	82778797	hypothetical protein SDY_3691 [Shigella dysenteriae Sd197]	16.858	1	19	9	804.717	414.505	0.0871612	0.215962	damX	SDY_3691	COG3266S	3422853..3424130	+	425	45757.4	5.68	797	Unknown	0	0	CYT	0	PredHel=1	Topology=i96-118o	0	0	-	Cytoplasmic membrane
1343	82778798	DNA adenine methylase [Shigella dysenteriae Sd197]	13.57	0.8289	NA	7	NA	331.981	NA	NA	dam	SDY_3692	COG0338L	3424237..3425073	+	278	32097.4	9	50	Unknown	0	0	CYT	0	PredHel=0	Topology=o	0	0	Mismatch repair	Cytoplasmic
1344	82778799	ribulose-phosphate 3-epimerase [Shigella dysenteriae Sd197]	8.48	1	2	6	131.517	549.35	0.130627	0.290492	rpe	SDY_3693	COG0036G	3425091..3425768	+	225	24500.2	5.02	121	Cytoplasmic	0	0.017	CYT	0	PredHel=0	Topology=o	0	0	Pentose phosphate pathway	Cytoplasmic
1345	82778800	phosphoglycolate phosphatase [Shigella dysenteriae Sd197]	7.63	1	10	14	935.775	1424.61	0.324969	0.531058	gph	SDY_3694	COG0546R	3425761..3426519	+	252	27402.2	4.67	167	Unknown	26-27	0	CYT	0	PredHel=0	Topology=o	0	0	Glyoxylate and dicarboxylate metabolism	Cytoplasmic
1346	82778801	tryptophanyl-tRNA synthetase [Shigella dysenteriae Sd197]	15.58	1	54	64	2474.7	3189.38	0.196134	0.387832	trpS	SDY_3695	COG0180J	3426512..3427516	+	334	37422.4	6.26	374	Cytoplasmic	17-18	0	CYT	0	PredHel=0	Topology=o	0	0	Tryptophan metabolism	Cytoplasmic
1347	82778810	valine--pyruvate transaminase [Shigella dysenteriae Sd197]	13.02	0.979	6	NA	322.121	NA	NA	NA	avtA	SDY_3707	COG3977E	3436379..3437632	-	417	46628.5	5.55	77	Cytoplasmic	0	0	CYT	0	PredHel=0	Topology=o	0	0	Valine, leucine and isoleucine biosynthesis	Cytoplasmic
1348	82778818	bifunctional phosphoribosylaminoimidazolecarboxamide formyltransferase/IMP cyclohydrolase [Shigella dysenteriae Sd197]	32.0675	1	34	111	757.024	2687.52	9.4743e-12	3.5141e-10	purH	SDY_3720	COG0138F	3450399..3451988	+	529	57384.8	5.39	633	Cytoplasmic	26-27	0	CYT	0	PredHel=0	Topology=o	0	0	Purine metabolism	Cytoplasmic
1349	82778819	phosphoribosylamine--glycine ligase [Shigella dysenteriae Sd197]	21.625	1	10	21	330.172	753.974	0.0302209	0.0983786	purD	SDY_3721	COG0151F	3452000..3453289	+	429	45871.5	5	351	Cytoplasmic	16-17	0	CYT	0	PredHel=0	Topology=o	0	0	Purine metabolism	Cytoplasmic
1350	82778824	transcriptional regulator HU subunit alpha [Shigella dysenteriae Sd197]	5.1	1	290	180	40599.8	27402.8	1.37751e-05	0.000162122	hupA	SDY_3726	COG0776L	3457351..3457623	-	90	9534.58	9.57	1274	Unknown	0	0	CYT	0	PredHel=0	Topology=o	0	0	-	Cytoplasmic
1351	82778825	hypothetical protein SDY_3727 [Shigella dysenteriae Sd197]	12.19	1	9	6	527.151	382.156	0.520282	0.709037	yjaG	SDY_3727	COG3068S	3457810..3458400	-	196	22650.9	4.49	58	Cytoplasmic	0	0	CYT	0	PredHel=0	Topology=o	0	0	-	Cytoplasmic
1352	82778826	endonuclease V [Shigella dysenteriae Sd197]	12.8726	0.9999	3	5	132.72	301.546	0.421347	0.629705	nfi	SDY_3728	COG1515L	3458443..3459114	-	223	24736	7.72	83	Unknown	0	0	CYT	0	PredHel=0	Topology=o	0	0	-	Cytoplasmic
1353	82778827	uroporphyrinogen decarboxylase [Shigella dysenteriae Sd197]	17.36	1	15	9	616.932	402.519	0.289881	0.492797	hemE	SDY_3729	COG0407H	3459124..3460188	-	354	39262.7	5.88	149	Unknown	0	0	CYT	0	PredHel=0	Topology=o	0	0	Porphyrin and chlorophyll metabolism	Cytoplasmic
1354	82778829	anti-RNA polymerase sigma 70 factor [Shigella dysenteriae Sd197]	4.99	0.9971	3	1	428.011	117.411	0.351161	0.555389	yjaE	SDY_3731	COG3160K	3461096..3461572	+	158	18230.2	5.65	70	Unknown	0	0	CYT	0	PredHel=0	Topology=o	0	0	-	Cytoplasmic
1355	82778837	DNA-directed RNA polymerase subunit beta' [Shigella dysenteriae Sd197]	71.6575	1	296	212	2949.35	2297.03	0.00300203	0.0159148	rpoC	SDY_3740	COG0086K	3469106..3473329	-	1407	155182	7.08	1633	Cytoplasmic	0	0	CYT	0	PredHel=0	Topology=o	0	0	RNA polymerase	Cytoplasmic
1356	82778838	DNA-directed RNA polymerase subunit beta [Shigella dysenteriae Sd197]	69.835	1	284	214	2903.63	2379.22	0.0171708	0.0648675	rpoB	SDY_3741	COG0085K	3473406..3477434	-	1342	150641	5.15	1584	Cytoplasmic	0	0	CYT	0	PredHel=0	Topology=o	0	0	RNA polymerase	Cytoplasmic
1357	82778839	50S ribosomal protein L7/L12 [Shigella dysenteriae Sd197]	7.59	1	281	239	26433.8	24448.3	0.285772	0.489279	rplL	SDY_3742	COG0222J	3477743..3478108	-	121	12294.6	4.6	1878	Unknown (This protein may have multiple localization sites.)	0	0.001	CYT	0	PredHel=0	Topology=o	0	0	-	Cytoplasmic
1358	82778840	50S ribosomal protein L10 [Shigella dysenteriae Sd197]	9.27	1	76	110	5853.69	9213.11	0.00304901	0.0160171	rplJ	SDY_3743	COG0244J	3478175..3478672	-	165	17710.8	9.04	579	Unknown	0	0	CYT	0	PredHel=0	Topology=o	0	0	-	Cytoplasmic
1359	82778841	50S ribosomal protein L1 [Shigella dysenteriae Sd197]	14.48	1	154	164	7593.61	8793.64	0.241341	0.442875	rplA	SDY_3744	COG0081J	3479085..3479789	-	234	24728.6	9.64	1101	Unknown	0	0	CYT	0	PredHel=0	Topology=o	0	0	-	Cytoplasmic
1360	82778842	50S ribosomal protein L11 [Shigella dysenteriae Sd197]	8.9	1	72	90	5776.15	7851.38	0.0641719	0.173392	rplK	SDY_3745	COG0080J	3479793..3480221	-	142	14874.7	9.64	427	Unknown	29-30	0.076	CYT	0	PredHel=0	Topology=i	0	0	-	Cytoplasmic
1361	82778843	transcription antitermination protein NusG [Shigella dysenteriae Sd197]	9.49	1	41	38	3084.7	3108.93	0.972576	0.981396	nusG	SDY_3746	COG0250K	3480380..3480925	-	181	20530.7	6.34	261	Cytoplasmic	0	0	CYT	0	PredHel=0	Topology=o	0	0	-	Cytoplasmic
1362	82778847	pantothenate kinase [Shigella dysenteriae Sd197]	17.9208	1	12	5	478.1	216.623	0.119198	0.275279	coaA	SDY_3754	COG1072H	3483642..3484592	+	316	36265	6.52	59	Unknown	21-22	0	CYT	0	PredHel=0	Topology=o	0	0	Pantothenate and CoA biosynthesis	Cytoplasmic
1363	82778848	biotin--protein ligase [Shigella dysenteriae Sd197]	14.47	0.9982	NA	4	NA	214.241	NA	NA	birA	SDY_3755	COG0340H,COG1654K	3484621..3485586	-	321	35353	6.25	57	Cytoplasmic	26-27	0	CYT	0	PredHel=0	Topology=o	0	0	Biotin metabolism	Cytoplasmic
1364	82778849	UDP-N-acetylenolpyruvoylglucosamine reductase [Shigella dysenteriae Sd197]	15.89	0.9979	NA	3	NA	146.278	NA	NA	murB	SDY_3756	COG0812M	3485583..3486611	-	342	38171	5.85	89	Unknown	0	0	CYT	0	PredHel=0	Topology=o	0	0	Aminosugars metabolism	Cytoplasmic
1365	82778851	vitamin B12/cobalamin outer membrane transporter [Shigella dysenteriae Sd197]	32.238	0.9868	2	1	43.7106	22.9157	0.604055	0.766179	btuB	SDY_3762	COG4206H	3492923..3494767	-	614	68350	5.29	55	OuterMembrane	20-21	1	SpI	20-21	PredHel=0	Topology=o	0	3	-	Outer Membrane
1366	82778852	tRNA (uracil-5-)-methyltransferase [Shigella dysenteriae Sd197]	17.6906	1	NA	7	NA	307.219	NA	NA	trmA	SDY_3763	COG2265J	3495136..3496236	+	366	42093	5.76	96	Unknown	0	0	CYT	0	PredHel=0	Topology=o	0	0	-	Cytoplasmic
1367	82778861	transcriptional repressor protein MetJ [Shigella dysenteriae Sd197]	6.24	1	6	2	686.535	248.776	0.187318	0.375249	metJ	SDY_3773	COG3060KE	3502346..3502663	-	105	12140.3	5.4	86	Cytoplasmic	0	0	CYT	0	PredHel=0	Topology=o	0	0	-	Cytoplasmic
1368	82778862	cystathionine gamma-synthase [Shigella dysenteriae Sd197]	13.7968	1	2	5	103.502	281.375	0.220613	0.414158	metB	SDY_3774	COG0626E	3502940..3504100	+	386	41564.7	5.89	213	Cytoplasmic	15-16	0	CYT	0	PredHel=0	Topology=o	0	0	Methionine metabolism	Cytoplasmic
1369	82778863	bifunctional aspartate kinase II/homoserine dehydrogenase II [Shigella dysenteriae Sd197]	38.39	1	4	15	71.262	303.366	0.00749359	0.0329933	metL	SDY_3775	COG0460E,COG0527E	3504103..3506535	+	810	89407	5.27	180	Cytoplasmic	0	0	CYT	0	PredHel=0	Topology=o	0	0	Glycine, serine and threonine metabolism	Cytoplasmic
1370	82778864	5,10-methylenetetrahydrofolate reductase [Shigella dysenteriae Sd197]	15.74	1	NA	6	NA	295.965	NA	NA	metF	SDY_3776	COG0685E	3506884..3507774	+	296	33230	6	196	Cytoplasmic	0	0	CYT	0	PredHel=0	Topology=o	0	0	Methane metabolism	Cytoplasmic
1371	82778868	fructose-6-phosphate aldolase [Shigella dysenteriae Sd197]	12.55	0.935	NA	7	NA	404.911	NA	NA	talC	SDY_3781	COG0176G	3513246..3513908	-	220	23482.2	5.14	50	Cytoplasmic	33-34	0	CYT	0	PredHel=0	Topology=o	0	0	-	Cytoplasmic
1372	82778871	putative fructose-like permease EIIC subunit 2 [Shigella dysenteriae Sd197]	7.56	0.7586	NA	2	NA	155.817	NA	NA	frwC	SDY_3784	COG1299G	3516730..3517809	+	359	37072.9	6.88	50	CytoplasmicMembrane	41-42	0.031	TMH	0	PredHel=8	Topology=i21-40o60-82i95-117o132-154i175-194o214-236i283-305o315-334i	0	0	-	Cytoplasmic Membrane
1373	82778873	putative formate acetyltransferase 2 [Shigella dysenteriae Sd197]	38.33	0.8847	NA	1	NA	17.9205	NA	NA	pflD	SDY_3786	COG1882C	3518195..3520492	+	765	85956.6	5.62	50	Cytoplasmic	16-17	0	CYT	0	PredHel=0	Topology=o	0	0	Pyruvate metabolism	Cytoplasmic
1374	82778877	hypothetical protein SDY_3790 [Shigella dysenteriae Sd197]	26.17	0.9258	NA	1	NA	27.4667	NA	NA	yijP	SDY_3790	COG2194R	3522666..3524399	-	577	66621.5	7.71	63	CytoplasmicMembrane	33-34	0.268	TMH	0	PredHel=5	Topology=i13-35o45-63i70-92o118-140i153-170o	8-9	1	-	Cytoplasmic membrane
1375	82778878	phosphoenolpyruvate carboxylase [Shigella dysenteriae Sd197]	51.73	1	55	96	759.13	1440.86	0.00016938	0.00141035	ppc	SDY_3791	COG2352C	3524581..3527232	-	883	99089	5.52	366	Unknown	20-21	0	CYT	0	PredHel=0	Topology=o	0	0	Pyruvate metabolism	Cytoplasmic
1376	82778879	acetylornithine deacetylase [Shigella dysenteriae Sd197]	11.36	1	15	7	942.777	478.424	0.121939	0.276395	argE	SDY_3792	COG0624E	3527707..3528858	-	383	42305.7	5.61	238	Cytoplasmic	27-28	0.038	CYT	0	PredHel=0	Topology=o	0	0	Urea cycle and metabolism of amino groups	Cytoplasmic
1377	82778880	N-acetyl-gamma-glutamyl-phosphate reductase [Shigella dysenteriae Sd197]	8.64	1	1	7	52.5663	629.039	0.0264743	0.0890236	argC	SDY_3793	COG0002E	3529012..3530016	+	334	36006.9	5.59	62	Cytoplasmic	15-16	0.271	CYT	0	PredHel=0	Topology=o	0	0	Urea cycle and metabolism of amino groups	Cytoplasmic
1378	82778882	argininosuccinate lyase [Shigella dysenteriae Sd197]	23.44	1	15	13	456.909	430.605	0.843349	0.941843	argH	SDY_3795	COG0165E	3530861..3532234	+	457	50283.3	5.11	249	Unknown	0	0	CYT	0	PredHel=0	Topology=o	0	0	Urea cycle and metabolism of amino groups	Cytoplasmic
1379	82778883	DNA-binding transcriptional regulator OxyR [Shigella dysenteriae Sd197]	14.63	1	12	7	585.643	371.49	0.31776	0.521365	oxyR	SDY_3796	COG0583K	3532501..3533418	+	305	34274.7	5.96	89	Cytoplasmic	0	0	CYT	0	PredHel=0	Topology=o	0	0	-	Cytoplasmic
1380	82778888	50S ribosomal protein L31 [Shigella dysenteriae Sd197]	4.58	1	10	30	1558.94	5085.68	0.000723089	0.0048364	rpmE	SDY_3801	COG0254J	3539529..3539741	-	70	7870.77	9.46	135	Unknown	23-24	0	CYT	0	PredHel=0	Topology=i	0	0	-	Cytoplasmic
1381	82778891	essential cell division protein [Shigella dysenteriae Sd197]	18.32	1	5	3	194.868	127.129	0.541194	0.723168	ftsN	SDY_3804	COG3087D	3543415..3544374	+	319	35907	10.17	91	Unknown (This protein may have multiple localization sites.)	42-43	0.873	SpI	40-41	PredHel=1	Topology=i29-51o	40-41	0	-	Periplasmic
1382	82778892	ATP-dependent protease peptidase subunit [Shigella dysenteriae Sd197]	6.32	1	21	29	2372.46	3562.66	0.169528	0.345917	hslV	SDY_3805	COG5405O	3544467..3544997	+	176	19092.1	5.96	608	Cytoplasmic	0	0	CYT	0	PredHel=0	Topology=o	0	0	-	Cytoplasmic
1383	82778893	ATP-dependent protease ATP-binding subunit [Shigella dysenteriae Sd197]	27.975	1	54	102	1378.22	2830.89	1.91121e-05	0.000212666	hslU	SDY_3806	COG1220O	3545007..3546338	+	443	49557.9	5.24	666	Cytoplasmic	0	0	CYT	0	PredHel=0	Topology=o	0	0	-	Cytoplasmic
1384	82778903	hypothetical protein SDY_3816 [Shigella dysenteriae Sd197]	5.90083	1	24	26	2903.98	3421	0.599944	0.766179	yiiU	SDY_3816	COG3074S	3551841..3552086	-	81	9634.53	4.69	437	Cytoplasmic	0	0	CYT	0	PredHel=0	Topology=o	0	0	-	Cytoplasmic
1385	82778905	glycerol kinase [Shigella dysenteriae Sd197]	25.57	1	32	62	893.542	1882.58	0.00060665	0.00414827	glpK	SDY_3818	COG0554C	3553380..3554888	+	502	56227.6	5.43	436	Cytoplasmic	0	0	CYT	0	PredHel=0	Topology=o	0	0	Glycerolipid metabolism	Cytoplasmic
1386	82778906	fructose 1,6-bisphosphatase II [Shigella dysenteriae Sd197]	19.66	1	1	6	34.7665	236.952	0.0475582	0.137103	glpX	SDY_3819	COG1494G	3555118..3556128	+	336	35968	5.33	114	Cytoplasmic	19-20	0	CYT	0	PredHel=0	Topology=o	0	0	Glycolysis / Gluconeogenesis	Cytoplasmic
1387	82778907	ferredoxin-NADP reductase [Shigella dysenteriae Sd197]	10.87	1	4	2	262.74	142.497	0.463319	0.663278	fpr	SDY_3820	COG1018C	3556225..3556971	+	248	27697.8	5.89	147	Cytoplasmic	32-33	0	CYT	0	PredHel=0	Topology=o	0	0	-	Cytoplasmic
1388	82778908	universal stress protein UspD [Shigella dysenteriae Sd197]	4.09	1	11	21	1920.28	3986.48	0.0497405	0.141917	yiiT	SDY_3821	COG0589T	3556976..3557404	-	142	16274.5	6.37	511	Cytoplasmic	0	0	CYT	0	PredHel=0	Topology=o	0	0	-	Cytoplasmic
1389	82778909	hypothetical protein SDY_3822 [Shigella dysenteriae Sd197]	5.5	1	13	11	1687.63	1552.83	0.809314	0.920633	yiiS	SDY_3822	COG3691S	3557407..3557730	-	107	11740.8	4.8	291	Unknown	0	0	CYT	0	PredHel=0	Topology=i	0	0	-	Cytoplasmic
1390	82778912	hypothetical protein SDY_3825 [Shigella dysenteriae Sd197]	11.99	0.9951	NA	2	NA	128.876	NA	NA	yiiQ	SDY_3825	-	3559257..3559856	+	199	21829	9.17	50	Unknown	23-24	1	SpI	23-24	PredHel=0	Topology=o	0	0	-	Periplasmic
1391	82778913	triosephosphate isomerase [Shigella dysenteriae Sd197]	14.5455	1	97	143	4761.45	7633.1	0.000458202	0.00331858	tpiA	SDY_3826	COG0149G	3559964..3560731	+	255	26970.7	5.64	1249	Unknown	39-40	0	CYT	0	PredHel=0	Topology=o	0	0	Glycolysis / Gluconeogenesis	Cytoplasmic
1392	82778916	sulfate transporter subunit [Shigella dysenteriae Sd197]	18.27	1	18	24	703.444	1019.92	0.251052	0.451231	sbp	SDY_3830	COG1613P	3562425..3563414	-	329	36667	6.62	313	Periplasmic	19-20	1	SpI	19-20	PredHel=0	Topology=o	0	0	-	Periplasmic
1393	82778917	6-phosphofructokinase [Shigella dysenteriae Sd197]	16.574	1	48	52	2067.81	2435.96	0.458137	0.66304	pfkA	SDY_3831	COG0205G	3563733..3564695	-	320	34840.7	5.47	410	Cytoplasmic	0	0.001	CYT	0	PredHel=0	Topology=o	0	0	Glycolysis / Gluconeogenesis	Cytoplasmic
1394	82778918	ferrous iron efflux protein F [Shigella dysenteriae Sd197]	8.69	0.8592	1	NA	70.5944	NA	NA	NA	fieF	SDY_3832	COG0053P	3564876..3565778	-	300	32926	6.12	50	CytoplasmicMembrane	30-31	0.885	TMH	0	PredHel=6	Topology=i12-34o38-60i80-102o117-139i158-175o180-199i	0	0	-	Cytoplasmic Membrane
1395	82778920	DNA-binding transcriptional regulator CpxR [Shigella dysenteriae Sd197]	9.885	1	18	11	1300.14	863.991	0.263998	0.468309	cpxR	SDY_3834	COG0745TK	3566576..3567274	+	232	26311.2	5.39	220	Cytoplasmic	0	0	CYT	0	PredHel=0	Topology=o	0	0	-	Cytoplasmic
1396	82778921	two-component sensor protein [Shigella dysenteriae Sd197]	23.09	0.9095	1	NA	28.1238	NA	NA	NA	cpxA	SDY_3835	COG0642T	3567271..3568644	+	457	51568	5.62	55	CytoplasmicMembrane	32-33	0.119	TMH	0	PredHel=2	Topology=o5-27i165-187o	0	0	Two-component system - General	Cytoplasmic Membrane
1397	82778924	superoxide dismutase [Shigella dysenteriae Sd197]	8.3	1	76	8	6537.8	748.351	1.12754e-12	5.11151e-11	sodA	SDY_3838	COG0605P	3570781..3571401	-	206	23092.2	6.45	463	Unknown	0	0	CYT	0	PredHel=0	Topology=o	0	0	-	Cytoplasmic
1398	82778932	formate dehydrogenase accessory protein [Shigella dysenteriae Sd197]	8.82	0.9982	4	2	322.901	175.741	0.463319	0.663278	fdhD	SDY_3848	COG1526C	3580174..3581007	-	277	30560.8	5.84	80	Cytoplasmic	0	0	CYT	0	PredHel=0	Topology=o	0	0	-	Cytoplasmic
1399	82778933	formate dehydrogenase-O, major subunit [Shigella dysenteriae Sd197]	52.0748	1	47	16	644.415	238.553	0.000274574	0.0021137	fdoG	SDY_3849	COG0243C	3581201..3584251	+	1016	112545	6.88	733	Periplasmic	33-34	1	SpI	33-34	PredHel=0	Topology=o	33-34	0	Glyoxylate and dicarboxylate metabolism	Periplasmic
1400	82778934	formate dehydrogenase-O, iron-sulfur subunit [Shigella dysenteriae Sd197]	14.56	1	24	10	1176.92	533.251	0.0275421	0.0918569	fdoH	SDY_3850	COG0437C	3584264..3585166	+	300	33131.2	5.17	152	CytoplasmicMembrane	23-24	0	CYT	0	PredHel=0	Topology=o	0	0	Glyoxylate and dicarboxylate metabolism	Cytoplasmic membrane
1401	82778935	formate dehydrogenase-O subunit gamma [Shigella dysenteriae Sd197]	4.65	0.8904	2	NA	273.438	NA	NA	NA	fdoI	SDY_3851	COG2864C	3585163..3585798	+	211	24605.5	10.21	50	CytoplasmicMembrane	41-42	0.366	TMH	0	PredHel=4	Topology=i21-40o55-77i114-136o151-173i	0	0	Glyoxylate and dicarboxylate metabolism	Cytoplasmic Membrane
1402	82778936	formate dehydrogenase accessory protein FdhE [Shigella dysenteriae Sd197]	16.17	1	6	3	264.934	144.004	0.369062	0.569649	fdhE	SDY_3852	COG3058O	3585795..3586724	+	309	35034	5.1	156	Cytoplasmic	0	0	CYT	0	PredHel=0	Topology=o	0	0	-	Cytoplasmic
1403	82778939	putative acetyltransferase [Shigella dysenteriae Sd197]	11.77	0.9706	NA	2	NA	128.052	NA	NA	yiiD	SDY_3855	COG0454KR	3587919..3588908	-	329	37153	5.83	50	Unknown	0	0	CYT	0	PredHel=0	Topology=o	0	0	-	Cytoplasmic
1404	82778940	D-tyrosyl-tRNA deacylase [Shigella dysenteriae Sd197]	6.78417	0.9975	7	5	733.912	570.794	0.645887	0.803421	yihZ	SDY_3856	COG1490J	3588905..3589342	-	145	15896.4	4.66	152	Unknown	17-18	0	CYT	0	PredHel=0	Topology=o	0	0	-	Cytoplasmic
1405	82778941	ribonuclease BN [Shigella dysenteriae Sd197]	6.77	0.8824	1	NA	93.0621	NA	NA	NA	rbn	SDY_3857	COG1295S	3589339..3590211	-	290	32837.7	9	50	CytoplasmicMembrane	59-60	0.039	CYT	0	PredHel=6	Topology=i39-61o101-120i141-163o183-205i212-234o244-266i	0	0	-	Cytoplasmic Membrane
1406	82778955	GTP-binding protein [Shigella dysenteriae Sd197]	22.6733	1	33	56	1039.19	1917.64	0.00573324	0.0270945	yihK	SDY_3872	COG1217T	3599019..3600842	-	607	67352.9	5.16	288	Unknown (This protein may have multiple localization sites.)	0	0	CYT	0	PredHel=0	Topology=o	0	0	-	Cytoplasmic
1407	82778956	glutamine synthetase [Shigella dysenteriae Sd197]	22.04	1	97	73	3142.36	2571.61	0.162114	0.33742	glnA	SDY_3873	COG0174E	3601215..3602624	+	469	51901.6	5.26	995	Cytoplasmic	0	0	CYT	0	PredHel=0	Topology=o	0	0	Glutamate metabolism	Cytoplasmic
1408	82778958	nitrogen regulation protein NR(I) [Shigella dysenteriae Sd197]	24.3247	0.9997	2	1	58.6878	12.4387	0.604055	0.766179	glnG	SDY_3875	COG2204T	3603859..3605268	+	469	52314	6.04	54	Cytoplasmic	36-37	0	CYT	0	PredHel=0	Topology=o	0	0	-	Cytoplasmic
1409	82778960	hypothetical protein SDY_3877 [Shigella dysenteriae Sd197]	10.9857	1	9	8	584.938	565.399	0.918787	0.975853	yihI	SDY_3877	COG3078S	3607242..3607748	-	168	18969.4	6.87	167	Unknown	56-57	0	CYT	0	PredHel=0	Topology=o	61-62	0	-	Cytoplasmic
1410	82778962	DNA polymerase I [Shigella dysenteriae Sd197]	43.945	1	42	50	682.395	883.393	0.245049	0.446489	polA	SDY_3879	COG0258L,COG0749L	3609343..3612129	-	928	103143	5.43	434	Unknown	24-25	0	CYT	0	PredHel=0	Topology=o	0	0	Purine metabolism	Cytoplasmic
1411	82778967	periplasmic protein disulfide isomerase I [Shigella dysenteriae Sd197]	10.46	1	24	41	1638.23	3043.31	0.0170429	0.0647841	dsbA	SDY_3885	COG0526OC	3616601..3617227	-	208	23069.6	5.95	497	Periplasmic	19-20	1	SpI	19-20	PredHel=0	Topology=o	0	0	-	Periplasmic
1412	82778968	serine/threonine protein kinase [Shigella dysenteriae Sd197]	16.77	1	7	3	298.031	138.852	0.246955	0.446489	yihE	SDY_3886	COG2334R	3617244..3618230	-	328	38109.9	4.93	228	Cytoplasmic	0	0	CYT	0	PredHel=0	Topology=o	0	0	-	Cytoplasmic
1413	82778969	hypothetical protein SDY_3887 [Shigella dysenteriae Sd197]	6.17	1	28	43	3240.18	5410.99	0.0384945	0.121124	yihD	SDY_3887	COG3084S	3618307..3618576	-	89	10272.6	5.18	283	Cytoplasmic	0	0	CYT	0	PredHel=0	Topology=i	0	0	-	Cytoplasmic
1414	82778970	molybdopterin-guanine dinucleotide biosynthesis protein A [Shigella dysenteriae Sd197]	7.36	0.7942	NA	1	NA	83.781	NA	NA	mobA	SDY_3888	COG0746H	3618646..3619230	+	194	21669.1	6.12	50	Cytoplasmic	21-22	0.001	CYT	0	PredHel=0	Topology=o	0	0	-	Cytoplasmic
1415	82778971	molybdopterin-guanine dinucleotide biosynthesis protein B [Shigella dysenteriae Sd197]	6.84	0.5909	2	NA	123.363	NA	NA	NA	mobB	SDY_3889	COG1763H	3619227..3619739	+	170	18897	5.07	50	Cytoplasmic	19-20	0.001	CYT	0	PredHel=0	Topology=o	0	0	-	Cytoplasmic
1416	82778972	protoporphyrinogen oxidase [Shigella dysenteriae Sd197]	11.65	0.9958	NA	3	NA	199.095	NA	NA	hemG	SDY_3895	COG4635CH	3625309..3625854	-	181	21259	9.68	74	Unknown	40525	0	CYT	0	PredHel=0	Topology=o	0	0	Porphyrin and chlorophyll metabolism	Cytoplasmic
1417	82778975	proline dipeptidase [Shigella dysenteriae Sd197]	17.413	1	110	60	4510.4	2675.29	0.000686272	0.00461537	pepQ	SDY_3898	COG0006E	3627970..3629301	-	443	50189.3	5.6	710	Cytoplasmic	0	0	CYT	0	PredHel=0	Topology=o	0	0	-	Cytoplasmic
1418	82778976	multifunctional fatty acid oxidation complex subunit alpha [Shigella dysenteriae Sd197]	41.6217	1	99	20	1698.29	373.082	6.06959e-12	2.32162e-10	fadB	SDY_3899	COG1024I,COG1250I	3629491..3631680	+	729	79587.8	5.73	589	CytoplasmicMembrane	0	0	CYT	0	PredHel=0	Topology=o	0	0	Fatty acid elongation in mitochondria	Cytoplasmic membrane
1419	82778977	3-ketoacyl-CoA thiolase [Shigella dysenteriae Sd197]	14.52	1	64	7	3147.09	374.304	8.97009e-11	2.6779e-09	fadA	SDY_3900	COG0183I	3631690..3632853	+	387	40853.4	6.23	371	Cytoplasmic	0	0	CYT	0	PredHel=0	Topology=o	0	0	Fatty acid metabolism	Cytoplasmic
1420	82778978	FMN reductase [Shigella dysenteriae Sd197]	14.2	0.9999	NA	3	NA	164.015	NA	NA	fre	SDY_3901	COG0543HC	3633046..3633747	-	233	26378	5.4	63	Cytoplasmic	0	0	CYT	0	PredHel=0	Topology=o	0	0	Porphyrin and chlorophyll metabolism	Cytoplasmic
1421	82778979	3-octaprenyl-4-hydroxybenzoate decarboxylase [Shigella dysenteriae Sd197]	24.2203	1	11	9	324.272	288.507	0.768095	0.888956	yigC	SDY_3902	COG0043H	3633793..3635286	-	497	55679.8	5.51	124	CytoplasmicMembrane	0	0	CYT	0	PredHel=0	Topology=o	0	0	Ubiquinone biosynthesis	Cytoplasmic
1422	82778980	transcriptional activator RfaH [Shigella dysenteriae Sd197]	6.93	1	2	4	203.236	448.147	0.3678	0.569649	rfaH	SDY_3903	COG0250K	3635453..3635941	+	162	18339.6	8.55	89	Cytoplasmic	0	0	CYT	0	PredHel=0	Topology=o	0	0	-	Cytoplasmic
1423	82778981	TatABCE protein translocation system subunit [Shigella dysenteriae Sd197]	3.61	0.993	NA	1	NA	213.568	NA	NA	yigU	SDY_3905	COG0805U	3636761..3637537	-	258	29110	5.47	54	CytoplasmicMembrane	38-39	0.059	TMH	0	PredHel=6	Topology=i20-42o74-96i116-138o158-180i193-210o215-237i	0	0	-	Cytoplasmic Membrane
1424	82778983	twin argininte translocase protein A [Shigella dysenteriae Sd197]	6.88	0.993	7	NA	721.364	NA	NA	NA	tatA	SDY_3907	COG1826U	3638059..3638370	-	103	11423	7.77	62	Unknown	27-28	0.001	CYT	0	PredHel=1	Topology=i12-34o	0	0	-	Cytoplasmic Membrane
1425	82778984	putative ubiquinone biosynthesis protein UbiB [Shigella dysenteriae Sd197]	26.56	0.9997	3	5	80.5826	146.118	0.421347	0.629705	ubiB	SDY_3908	COG0661R	3638407..3640047	-	546	63200.5	9	80	CytoplasmicMembrane	20-21	0	CYT	0	PredHel=2	Topology=i501-518o523-542i	0	0	-	Cytoplasmic membrane
1426	82778985	hypothetical protein SDY_3909 [Shigella dysenteriae Sd197]	6.645	0.9958	1	NA	106.997	NA	NA	NA	yigP	SDY_3909	COG3165S	3640044..3640649	-	201	22121.7	5.82	87	Cytoplasmic	26-27	0	CYT	0	PredHel=0	Topology=o	0	0	-	Cytoplasmic
1427	82778986	ubiquinone/menaquinone biosynthesis methyltransferase [Shigella dysenteriae Sd197]	12.52	1	8	2	456.228	123.643	0.0733522	0.191435	ubiE	SDY_3910	COG2226H	3640663..3641418	-	251	28072.1	7.77	154	Unknown	0	0	CYT	0	PredHel=0	Topology=o	0	0	Ubiquinone biosynthesis	Cytoplasmic
1428	82778987	DNA recombination protein RmuC [Shigella dysenteriae Sd197]	35.2846	1	21	5	424.942	110.022	0.00301654	0.0159148	yigN	SDY_3911	COG1322S	3641513..3642940	-	475	54702.4	5.27	220	CytoplasmicMembrane	28-29	0.972	SpI	28-29	PredHel=1	Topology=i5-24o	0	0	-	Cytoplasmic
1429	82778988	uridine phosphorylase [Shigella dysenteriae Sd197]	9.57679	1	40	34	2982.2	2756.47	0.685887	0.837015	udp	SDY_3912	COG2820F	3643081..3643842	-	253	27149	5.71	540	Cytoplasmic	0	0	CYT	0	PredHel=0	Topology=o	0	0	Pyrimidine metabolism	Cytoplasmic
1430	82778989	putative enzyme [Shigella dysenteriae Sd197]	8.99	1	16	6	1270.74	518.185	0.0484518	0.139214	-	SDY_3913	COG0412Q	3644050..3644919	+	289	31502.3	5.68	153	Unknown	35-36	0	CYT	0	PredHel=0	Topology=o	47-48	0	gamma-Hexachlorocyclohexane degradation	Cytoplasmic
1431	82778990	5-methyltetrahydropteroyltriglutamate--homocysteine methyltransferase [Shigella dysenteriae Sd197]	29.6793	1	5	45	120.285	1177.21	3.56954e-09	8.40215e-08	metE	SDY_3914	COG0620E	3644959..3647220	-	753	84740.4	5.56	500	Cytoplasmic	0	0	CYT	0	PredHel=0	Topology=o	0	0	Methionine metabolism	Cytoplasmic
1432	82778993	putative sugar phosphatase [Shigella dysenteriae Sd197]	13.44	1	7	5	371.873	288.844	0.645887	0.803421	-	SDY_3917	COG0561R	3649272..3650072	-	266	29637.5	5.23	225	Cytoplasmic	0	0	CYT	0	PredHel=0	Topology=o	0	0	-	Cytoplasmic
1433	82779005	magnesium/nickel/cobalt transporter CorA [Shigella dysenteriae Sd197]	10.765	1	7	NA	464.28	NA	NA	NA	corA	SDY_3929	COG0598P	3659193..3660143	-	316	36588.3	4.64	157	Cytoplasmic	0	0	CYT	0	PredHel=2	Topology=i255-273o288-310i	0	0	-	Cytoplasmic membrane
1434	82779007	hypothetical protein SDY_3931 [Shigella dysenteriae Sd197]	11.66	1	5	5	305.01	332.939	0.914047	0.975853	-	SDY_3931	COG1912S	3661360..3662262	+	300	32747	6.44	106	Unknown	21-22	1	SpI	21-22	PredHel=0	Topology=o	0	0	-	Cytoplasmic
1435	82779008	DNA-dependent helicase II [Shigella dysenteriae Sd197]	34.565	0.9962	1	2	20.5781	44.6598	0.524247	0.709037	uvrD	SDY_3932	COG0210L	3662317..3664479	-	720	82191	5.86	85	Unknown	34-35	0	CYT	0	PredHel=0	Topology=o	0	0	Nucleotide excision repair	Cytoplasmic
1436	82779009	flavin mononucleotide phosphatase [Shigella dysenteriae Sd197]	9.71	0.9941	NA	4	NA	317.954	NA	NA	yigB	SDY_3933	COG1011R	3664563..3665279	-	238	27141	5.98	51	Unknown	14-15	0	CYT	0	PredHel=0	Topology=o	0	0	-	Cytoplasmic
1437	82779013	hypothetical protein SDY_3937 [Shigella dysenteriae Sd197]	4.46	1	15	20	2401.33	3481.68	0.294752	0.496216	yifL	SDY_3937	COG5567N	3667737..3667940	-	67	7190.95	8.89	129	Unknown	23-24	0.849	SpII	19-20	PredHel=1	Topology=i7-29o	0	0	-	Outer membrane
1438	82779014	frataxin-like protein [Shigella dysenteriae Sd197]	6.16	0.993	3	1	341.014	125.159	0.351161	0.555389	cyaY	SDY_3938	COG1965P	3668403..3668723	+	106	12316	4.24	64	Cytoplasmic	0	0	CYT	0	PredHel=0	Topology=o	0	0	-	Cytoplasmic
1439	82779017	porphobilinogen deaminase [Shigella dysenteriae Sd197]	17.5	1	20	9	815.996	399.299	0.0628409	0.172074	hemC	SDY_3941	COG0181H	3671675..3672637	+	320	34626.5	5.31	277	Cytoplasmic	23-24	0	CYT	0	PredHel=0	Topology=o	0	0	Porphyrin and chlorophyll metabolism	Cytoplasmic
1440	82779018	uroporphyrinogen-III synthase [Shigella dysenteriae Sd197]	13.165	1	4	3	216.938	176.874	0.773428	0.888956	hemD	SDY_3942	COG1587H	3672634..3673374	+	246	27797	6.39	154	Unknown	0	0	CYT	0	PredHel=0	Topology=o	0	0	Porphyrin and chlorophyll metabolism	Cytoplasmic
1441	82779019	putative uroporphyrinogen III C-methyltransferase [Shigella dysenteriae Sd197]	21.5222	1	55	19	1824.62	685.427	9.81074e-05	0.000858361	hemX	SDY_3943	COG2959H	3673396..3674577	+	393	42941.2	4.74	601	Unknown	0	0	CYT	0	PredHel=1	Topology=i36-58o	0	0	Porphyrin and chlorophyll metabolism	Cytoplasmic
1442	82779020	putative protoheme IX biogenesis protein [Shigella dysenteriae Sd197]	17.43	1	11	3	450.6	133.5	0.0442437	0.13396	hemY	SDY_3944	COG3071H	3674580..3675776	+	398	45200.4	7.91	332	Unknown	23-24	0.725	TMH	0	PredHel=2	Topology=o5-27i40-62o	0	0	-	Cytoplasmic membrane
1443	82779023	putative transport protein YifK [Shigella dysenteriae Sd197]	9.9675	0.5702	1	4	40.8448	167.536	0.155964	0.329707	yifK	SDY_3952	COG1113E	3680972..3682357	-	461	50397.3	9.5	50	CytoplasmicMembrane	39-40	0.001	TMH	0	PredHel=12	Topology=i19-36o40-59i93-115o125-147i154-176o191-213i240-262o277-299i331-353o358-380i401-423o428-450i	41-42	0	-	Cytoplasmic Membrane
1444	82779024	putative UDP-N-acetyl-D-mannosaminuronic acid transferase [Shigella dysenteriae Sd197]	13.98	0.9997	3	1	153.172	50.0781	0.351161	0.555389	wecG	SDY_3953	COG1922M	3682548..3683288	-	246	27961.2	9.56	55	Unknown	26-27	0	CYT	0	PredHel=0	Topology=o	0	0	-	Cytoplasmic
1445	82779026	4-alpha-L-fucosyltransferase [Shigella dysenteriae Sd197]	23.55	0.9875	1	9	29.9393	147.469	0.00830626	0.036181	yifM	SDY_3955	-	3684640..3685719	-	359	40552	7.15	55	Unknown	34-35	0	CYT	0	PredHel=0	Topology=o	0	0	Fructose and mannose metabolism	Cytoplasmic
1446	82779028	TDP-4-oxo-6-deoxy-D-glucose transaminase [Shigella dysenteriae Sd197]	15.26	1	6	NA	280.732	NA	NA	NA	wecE	SDY_3957	COG0399M	3686968..3688098	-	376	41960.6	5.81	185	Unknown	0	0	CYT	0	PredHel=0	Topology=o	0	0	-	Cytoplasmic
1447	82779031	UDP-N-acetyl-D-mannosamine dehydrogenase [Shigella dysenteriae Sd197]	16.47	1	7	8	303.459	377.129	0.696118	0.838946	wecC	SDY_3961	COG0677M	3690630..3691892	-	420	45863	5.16	176	Cytoplasmic	23-24	0.879	SpI	23-24	PredHel=0	Topology=o	0	0	Aminosugars metabolism	Cytoplasmic
1448	82779032	UDP-N-acetyl glucosamine -2-epimerase [Shigella dysenteriae Sd197]	15.985	1	19	15	848.666	728.571	0.625929	0.791464	wecB	SDY_3962	COG0381M	3691889..3693061	-	390	43720.7	6.02	180	Cytoplasmic	0	0	CYT	0	PredHel=0	Topology=o	0	0	Aminosugars metabolism	Cytoplasmic
1449	82779036	transcription termination factor Rho [Shigella dysenteriae Sd197]	24.03	1	55	68	1634.2	2197.09	0.120577	0.275315	rho	SDY_3966	COG1158K	3695476..3696735	-	419	47002.4	6.75	725	Cytoplasmic	0	0	CYT	0	PredHel=0	Topology=o	0	0	-	Cytoplasmic
1450	82779038	thioredoxin [Shigella dysenteriae Sd197]	7.94	1	91	100	8183.08	9778.51	0.260848	0.464066	trxA	SDY_3968	COG0526OC	3697062..3697445	-	127	14034.7	5.25	498	Cytoplasmic	0	0	CYT	0	PredHel=0	Topology=o	0	0	-	Cytoplasmic
1451	82779039	ATP-dependent RNA helicase RhlB [Shigella dysenteriae Sd197]	23.0531	0.448	NA	1	NA	15.0883	NA	NA	rhlB	SDY_3969	COG0513LKJ	3697522..3698787	+	421	47170.2	7.77	50	Unknown	50-51	0	CYT	0	PredHel=0	Topology=o	0	0	-	Cytoplasmic
1452	82779040	guanosine pentaphosphate phosphohydrolase [Shigella dysenteriae Sd197]	20.36	1	4	9	140.274	343.209	0.13086	0.290492	gppA	SDY_3970	COG0248FP	3698921..3700405	+	494	54943.3	5.95	183	Cytoplasmic	25-26	0	CYT	0	PredHel=0	Topology=o	0	0	Purine metabolism	Cytoplasmic
1453	82779041	ATP-dependent DNA helicase Rep [Shigella dysenteriae Sd197]	36.56	0.6766	3	4	31.0811	57.475	0.639425	0.800263	rep	SDY_3971	COG0210L	3700452..3702473	-	673	77338	6.48	53	Cytoplasmic	27-28	0.001	CYT	0	PredHel=0	Topology=o	22-23	0	-	Cytoplasmic
1454	82779043	peptidyl-prolyl cis-trans isomerase C [Shigella dysenteriae Sd197]	6.78	0.9139	1	1	96.2421	51.5204	0.961502	0.975853	ppiC	SDY_3973	COG0760O	3704675..3704956	+	93	10231.7	9.23	50	OuterMembrane	0	0	CYT	0	PredHel=0	Topology=o	0	0	-	Cytoplasmic membrane
1455	82779044	ketol-acid reductoisomerase [Shigella dysenteriae Sd197]	28.49	1	34	85	852.084	2316.43	4.34278e-07	6.40429e-06	ilvC	SDY_3974	COG0059EH	3705002..3706477	-	491	54047.9	5.2	692	Cytoplasmic	0	0	CYT	0	PredHel=0	Topology=o	15-16	0	Valine, leucine and isoleucine biosynthesis	Cytoplasmic
1456	82779046	threonine dehydratase [Shigella dysenteriae Sd197]	29.635	1	17	4	409.581	104.797	0.00731032	0.0329267	ilvA	SDY_3976	COG1171E	3707514..3709058	-	514	56214	5.62	274	Cytoplasmic	0	0	CYT	0	PredHel=0	Topology=o	0	0	Glycine, serine and threonine metabolism	Cytoplasmic
1457	82779047	dihydroxy-acid dehydratase [Shigella dysenteriae Sd197]	29.5133	1	21	34	508.039	894.446	0.0446832	0.13396	ilvD	SDY_3977	COG0129EG	3709061..3710911	-	616	65597	5.53	203	Unknown	30-31	0.002	CYT	0	PredHel=0	Topology=o	30-31	0	Valine, leucine and isoleucine biosynthesis	Cytoplasmic
1458	82779048	branched-chain amino acid aminotransferase [Shigella dysenteriae Sd197]	13.03	1	26	38	1424.7	2264.29	0.0759806	0.197453	ilvE	SDY_3978	COG0115EH	3710976..3711905	-	309	34092.3	5.54	311	Unknown	0	0	CYT	0	PredHel=0	Topology=o	0	0	Valine, leucine and isoleucine degradation	Cytoplasmic
1459	82779053	hypothetical protein SDY_3984 [Shigella dysenteriae Sd197]	7.87857	1	44	49	3987.5	4828.83	0.396257	0.604762	yifE	SDY_3984	COG3085S	3717404..3717742	-	112	13133	6.1	389	Cytoplasmic	0	0	CYT	0	PredHel=0	Topology=o	0	0	-	Cytoplasmic
1460	82779055	yieP gene product [Shigella dysenteriae Sd197]	6.935	1	4	7	411.822	783.691	0.308528	0.509605	yieP	SDY_3992	COG2186K	3724491..3725183	+	230	26104.1	5.9	160	Cytoplasmic	0	0	CYT	0	PredHel=0	Topology=o	0	0	-	Cytoplasmic
1461	82779058	ribokinase [Shigella dysenteriae Sd197]	13.32	0.6602	1	NA	35.3889	NA	NA	NA	rbsK	SDY_3995	COG0524G	3727595..3728524	-	309	32305.2	5.06	50	Cytoplasmic	15-16	0.003	CYT	0	PredHel=0	Topology=o	0	0	Pentose phosphate pathway	Cytoplasmic
1462	82779062	regulatory ATPase RavA [Shigella dysenteriae Sd197]	27.3783	1	NA	7	NA	198.511	NA	NA	-	-	-	-	-	-	57615	6.66	109	Unknown	59-60	0	CYT	0	PredHel=0	Topology=o	0	0	-	Cytoplasmic
1463	82779064	asparagine synthetase AsnA [Shigella dysenteriae Sd197]	14.2833	1	20	4	999.761	217.432	0.00192827	0.011239	asnA	SDY_4004	COG2502E	3738447..3739439	-	330	36648.2	5.53	185	Cytoplasmic	0	0	CYT	0	PredHel=0	Topology=o	0	0	Alanine and aspartate metabolism	Cytoplasmic
1464	82779065	DNA-binding transcriptional regulator AsnC [Shigella dysenteriae Sd197]	9.88	0.9973	2	1	141.108	78.3722	0.604055	0.766179	asnC	SDY_4005	COG1522K	3739591..3740049	+	152	16969	6.29	70	Unknown	26-27	0	CYT	0	PredHel=0	Topology=o	0	0	-	Cytoplasmic
1465	82779067	tRNA uridine 5-carboxymethylaminomethyl modification enzyme GidA [Shigella dysenteriae Sd197]	27.76	1	NA	3	NA	83.9064	NA	NA	gidA	SDY_4007	COG0445D	3740961..3742850	+	629	69632	6.32	80	Cytoplasmic	24-25	0.001	CYT	0	PredHel=0	Topology=o	0	0	-	Cytoplasmic
1466	82779068	glucose-inhibited division protein B [Shigella dysenteriae Sd197]	10.05	0.8514	NA	1	NA	65.775	NA	NA	gidB	SDY_4008	COG0357M	3742914..3743537	+	207	23480.4	6.13	50	Cytoplasmic	20-21	0	CYT	0	PredHel=0	Topology=o	0	0	-	Cytoplasmic
1467	82779071	F0F1 ATP synthase subunit C [Shigella dysenteriae Sd197]	2.19	0.9984	15	6	4882.56	2117.38	0.0704676	0.188324	atpE	SDY_4011	COG0636C	3745405..3745644	+	79	8255.83	4.44	70	CytoplasmicMembrane	23-24	0.732	TMH	0	PredHel=2	Topology=o10-32i53-75o	0	0	Oxidative phosphorylation	Cytoplasmic membrane
1468	82779072	F0F1 ATP synthase subunit B [Shigella dysenteriae Sd197]	11.31	1	112	49	7070.52	3363.77	5.66127e-06	7.45096e-05	atpF	SDY_4012	COG0711C	3745706..3746176	+	156	17263.2	5.99	919	Cytoplasmic	23-24	0.172	CYT	0	PredHel=1	Topology=o5-27i	0	0	Oxidative phosphorylation	Cytoplasmic membrane
1469	82779073	F0F1 ATP synthase subunit delta [Shigella dysenteriae Sd197]	8.63	1	15	18	1241.01	1619.4	0.472311	0.674573	atpH	SDY_4013	COG0712C	3746191..3746724	+	177	19361.5	4.94	190	Cytoplasmic	0	0	CYT	0	PredHel=0	Topology=o	0	0	Oxidative phosphorylation	Cytoplasmic membrane
1470	82779074	F0F1 ATP synthase subunit alpha [Shigella dysenteriae Sd197]	29.22	1	416	217	10165	5765.98	1.45817e-12	6.15448e-11	atpA	SDY_4014	COG0056C	3746737..3748278	+	513	55219.9	5.8	2456	Unknown	0	0	CYT	0	PredHel=0	Topology=o	0	0	Oxidative phosphorylation	Cytoplasmic membrane
1471	82779075	F0F1 ATP synthase subunit gamma [Shigella dysenteriae Sd197]	18.69	1	52	38	1986.51	1578.58	0.248775	0.449116	atpG	SDY_4015	COG0224C	3748329..3749192	+	287	31576.2	8.84	397	Unknown	0	0	CYT	0	PredHel=0	Topology=o	40-41	0	Oxidative phosphorylation	Cytoplasmic membrane
1472	82779076	F0F1 ATP synthase subunit beta [Shigella dysenteriae Sd197]	26.33	1	331	159	8975.8	4688.56	1.9662e-12	7.76332e-11	atpD	SDY_4016	COG0055C	3749219..3750601	+	460	50265.4	4.93	2135	Cytoplasmic	0	0	CYT	0	PredHel=0	Topology=o	0	0	Oxidative phosphorylation	Cytoplasmic membrane
1473	82779077	F0F1 ATP synthase subunit epsilon [Shigella dysenteriae Sd197]	2.99	0.9998	8	2	1909.4	519.237	0.0733522	0.191435	atpC	SDY_4017	COG0355C	3750622..3751041	+	139	15059	5.46	403	Cytoplasmic	0	0	CYT	0	PredHel=0	Topology=o	0	0	Oxidative phosphorylation	Cytoplasmic
1474	82779078	bifunctional N-acetylglucosamine-1-phosphate uridyltransferase/glucosamine-1-phosphate acetyltransferase [Shigella dysenteriae Sd197]	19.29	1	21	13	777.29	523.244	0.240404	0.441823	glmU	SDY_4018	COG1207M	3751393..3752763	+	456	49216.3	6.09	217	Cytoplasmic	14-15	0.001	CYT	0	PredHel=0	Topology=o	0	0	Aminosugars metabolism	Cytoplasmic
1475	82779079	D-fructose-6-phosphate amidotransferase [Shigella dysenteriae Sd197]	28.14	1	149	64	3780.58	1765.83	9.54412e-08	1.77e-06	glmS	SDY_4019	COG0449M	3752925..3754754	+	609	66901.9	5.56	777	Cytoplasmic	0	0	CYT	0	PredHel=0	Topology=o	0	0	Glutamate metabolism	Cytoplasmic
1476	82779082	phosphate transporter subunit [Shigella dysenteriae Sd197]	21.96	1	9	59	292.621	2085.99	2.14505e-10	5.96714e-09	pstS	SDY_4022	COG0226P	3756878..3757918	+	346	37045	8.39	602	Periplasmic	25-26	1	SpI	25-26	PredHel=1	Topology=i7-29o	34-35	0	-	Periplasmic
1477	82779085	phosphate transporter subunit [Shigella dysenteriae Sd197]	14.0717	0.9998	NA	9	NA	496.482	NA	NA	pstB	SDY_4025	COG1117P	3760078..3760851	+	257	29193	6.12	54	CytoplasmicMembrane	0	0	CYT	0	PredHel=0	Topology=o	0	0	ABC transporters - General	Cytoplasmic Membrane
1478	82779086	transcriptional regulator PhoU [Shigella dysenteriae Sd197]	15.8381	1	19	43	856.535	2107.94	0.000901544	0.00575801	phoU	SDY_4026	COG0704P	3760866..3761591	+	241	27440.5	5.17	585	Cytoplasmic	0	0	CYT	0	PredHel=0	Topology=o	0	0	-	Cytoplasmic
1479	82779087	hypothetical protein SDY_4027 [Shigella dysenteriae Sd197]	32.1358	0.5185	NA	3	NA	37.5815	NA	NA	-	SDY_4027	-	3762014..3763675	+	553	63998.8	8.15	50	Unknown	0	0	CYT	0	PredHel=0	Topology=o	0	0	-	Cytoplasmic
1480	82779092	putative lipoprotein [Shigella dysenteriae Sd197]	6.51	0.6173	6	3	406.221	167.877	0.369062	0.569649	-	SDY_4032	-	3766941..3767534	+	197	22156.6	9.49	50	Unknown	0	0	CYT	0	PredHel=0	Topology=o	0	0	-	Cytoplasmic
1481	82779093	hypothetical protein SDY_4033 [Shigella dysenteriae Sd197]	14.565	0.7011	NA	3	NA	112.12	NA	NA	-	SDY_4033	COG5295UW	3767585..3768784	+	399	38703.7	7.8	50	OuterMembrane	52-53	1	SpI	52-53	PredHel=0	Topology=o	52-53	0	-	Cytoplasmic Membrane
1482	82779095	hypothetical protein SDY_4035 [Shigella dysenteriae Sd197]	10.84	0.3731	1	NA	24.5749	NA	NA	NA	-	SDY_4035	COG5295UW	3771929..3772765	+	278	28620	5.1	50	OuterMembrane	0	0	CYT	0	PredHel=0	Topology=o	0	2	-	Outer Membrane
1483	82779096	L-lactate permease [Shigella dysenteriae Sd197]	8.91	1	14	NA	1121.88	NA	NA	NA	lldP	SDY_4036	COG1620C	3773192..3774847	+	551	59212	9.05	229	CytoplasmicMembrane	52-53	0.001	TMH	0	PredHel=12	Topology=o10-32i39-58o68-90i119-141o161-183i195-217o244-266i368-387o407-426i433-455o498-515i528-550o	0	0	-	Outer membrane
1484	82779097	DNA-binding transcriptional repressor LldR [Shigella dysenteriae Sd197]	14.4	0.9975	NA	3	NA	161.349	NA	NA	lldR	SDY_4037	COG2186K	3774847..3775623	+	258	29203	6.26	62	Cytoplasmic	0	0	CYT	0	PredHel=0	Topology=o	0	0	-	Cytoplasmic
1485	82779098	L-lactate dehydrogenase [Shigella dysenteriae Sd197]	22.6067	1	320	136	10106.7	4670.85	2.44249e-15	1.57348e-13	lldD	SDY_4038	COG1304C	3775620..3776810	+	396	42753.4	6.33	1608	Unknown	0	0	CYT	0	PredHel=0	Topology=o	0	0	Pyruvate metabolism	Cytoplasmic
1486	82779099	putative tRNA/rRNA methyltransferase YibK [Shigella dysenteriae Sd197]	11.4226	0.9885	2	2	100.512	134.38	0.945577	0.975853	yibK	SDY_4039	COG0219J	3776996..3777469	+	157	17692	5.93	121	Unknown	0	0	CYT	0	PredHel=0	Topology=o	0	0	-	Cytoplasmic
1487	82779100	serine acetyltransferase [Shigella dysenteriae Sd197]	11.16	1	5	9	319.891	626.14	0.231128	0.427989	cysE	SDY_4040	COG1045E	3777522..3778343	-	273	29359.5	6.05	183	Cytoplasmic	0	0	CYT	0	PredHel=0	Topology=o	0	0	Cysteine metabolism	Cytoplasmic
1488	82779101	NAD(P)H-dependent glycerol-3-phosphate dehydrogenase [Shigella dysenteriae Sd197]	13.3571	1	7	5	374.18	290.607	0.645887	0.803421	gpsA	SDY_4041	COG0240C	3778423..3779442	-	339	36360.2	6.09	276	Cytoplasmic	21-22	0.868	CYT	0	PredHel=0	Topology=o	21-22	0	Glycerophospholipid metabolism	Cytoplasmic
1489	82779102	preprotein translocase subunit SecB [Shigella dysenteriae Sd197]	5.22	1	38	27	5197.67	4015.93	0.27555	0.484588	secB	SDY_4042	COG1952U	3779442..3779909	-	155	17290.8	4.26	455	Cytoplasmic	0	0	CYT	0	PredHel=0	Topology=o	0	0	-	Cytoplasmic
1490	82779103	glutaredoxin 3 [Shigella dysenteriae Sd197]	4.72	1	42	16	6353.36	2631.91	0.00159422	0.00956533	grxC	SDY_4043	COG0695O	3779972..3780223	-	83	9137.15	6.71	251	Cytoplasmic	0	0	CYT	0	PredHel=0	Topology=i	0	0	-	Cytoplasmic
1491	82779104	hypothetical protein SDY_4044 [Shigella dysenteriae Sd197]	7.8	1	11	2	1006.92	197.627	0.0175631	0.0655403	yibN	SDY_4044	COG0607P	3780365..3780796	-	143	15581.7	9.37	211	Unknown	34-35	0.015	CYT	0	PredHel=1	Topology=i7-29o	0	0	-	Cytoplasmic
1492	82779105	phosphoglyceromutase [Shigella dysenteriae Sd197]	21.73	1	46	120	1511.45	4287.61	5.94572e-10	1.54842e-08	yibO	SDY_4045	COG0696G	3781041..3782585	+	514	56152.4	5.14	719	Cytoplasmic	0	0	CYT	0	PredHel=0	Topology=o	0	0	Glycolysis / Gluconeogenesis	Cytoplasmic
1493	82779108	glycosyl transferase [Shigella dysenteriae Sd197]	14.375	0.536	NA	3	NA	86.8503	NA	NA	yibD	SDY_4048	COG0463M	3784847..3785851	-	334	39214.4	8.99	50	Cytoplasmic	17-18	0.001	CYT	0	PredHel=0	Topology=o	0	0	-	Cytoplasmic
1494	82779109	L-threonine 3-dehydrogenase [Shigella dysenteriae Sd197]	12.1	1	30	13	1770.24	834.164	0.0177545	0.0656886	tdh	SDY_4049	COG1063ER	3786090..3787115	-	341	37167.6	6.07	226	Cytoplasmic	0	0	CYT	0	PredHel=0	Topology=o	0	0	Glycine, serine and threonine metabolism	Cytoplasmic
1495	82779110	2-amino-3-ketobutyrate coenzyme A ligase [Shigella dysenteriae Sd197]	17.21	1	109	113	4522.11	5097.9	0.436547	0.642228	kbl	SDY_4050	COG0156H	3787125..3788321	-	398	43143.3	5.64	569	Cytoplasmic	0	0	CYT	0	PredHel=0	Topology=o	0	0	Glycine, serine and threonine metabolism	Cytoplasmic
1496	82779111	ADP-L-glycero-D-mannoheptose-6-epimerase [Shigella dysenteriae Sd197]	19.63	1	53	82	1927.75	3243.3	0.00378026	0.0194413	rfaD	SDY_4051	COG0451MG	3788535..3789467	+	310	34877.8	4.79	525	Unknown	0	0.008	CYT	0	PredHel=0	Topology=o	0	0	Lipopolysaccharide biosynthesis	Cytoplasmic membrane
1497	82779112	ADP-heptose:LPS heptosyltransferase II [Shigella dysenteriae Sd197]	15.2	0.9997	3	3	87.427	153.194	0.93337	0.975853	rfaF	SDY_4052	COG0859M	3789477..3790523	+	348	39040.7	7.15	50	Unknown	19-20	0	CYT	0	PredHel=0	Topology=o	0	0	-	Cytoplasmic
1498	82779113	ADP-heptose:LPS heptosyl transferase I [Shigella dysenteriae Sd197]	15.9125	0.9998	5	1	224.306	35.848	0.121048	0.275315	rfaC	SDY_4053	COG0859M	3790527..3791486	+	319	35578	8.99	139	Cytoplasmic	22-23	0.006	CYT	0	PredHel=0	Topology=o	0	0	-	Cytoplasmic
1499	82779114	lipid A-core:surface polymer ligase WaaL [Shigella dysenteriae Sd197]	13.34	0.9901	2	NA	105.986	NA	NA	NA	waaL	SDY_4054	COG3307M	3791534..3792787	-	417	47592	9.53	56	CytoplasmicMembrane	32-33	0	TMH	0	PredHel=10	Topology=i12-29o33-51i60-82o92-114i127-149o164-186i195-217o237-259i372-391o395-412i	0	0	Lipopolysaccharide biosynthesis	Cytoplasmic Membrane
1500	82779116	UDP-galactose:(galactosyl) LPS alpha1,2-galactosyltransferase [Shigella dysenteriae Sd197]	13.86	0.8879	NA	2	NA	99.4773	NA	NA	waaW	SDY_4056	COG1442M	3793627..3794655	-	342	39352.4	5.55	50	Unknown	0	0	CYT	0	PredHel=0	Topology=o	0	0	-	Cytoplasmic
1501	82779118	lipopolysaccharide 1,2-glucosyltransferase [Shigella dysenteriae Sd197]	16.09	0.6246	NA	2	NA	60.2794	NA	NA	rfaJ	SDY_4058	COG1442M	3795383..3796378	-	331	38502.6	8.89	50	Unknown	0	0	CYT	0	PredHel=0	Topology=o	0	0	Lipopolysaccharide biosynthesis	Cytoplasmic
1502	82779121	glucosyltransferase I [Shigella dysenteriae Sd197]	21.7751	1	4	NA	131.158	NA	NA	NA	rfaG	SDY_4061	COG0438M	3798217..3799341	-	374	42866	7.68	100	Cytoplasmic	0	0	CYT	0	PredHel=0	Topology=o	0	0	Lipopolysaccharide biosynthesis	Cytoplasmic
1503	82779122	lipopolysaccharide core biosynthesis protein [Shigella dysenteriae Sd197]	13.29	1	6	NA	322.346	NA	NA	NA	waaQ	SDY_4062	COG0859M	3799338..3800396	-	352	39445.2	9.08	118	Unknown	30-31	0	CYT	0	PredHel=0	Topology=o	0	0	-	Cytoplasmic
1504	82779123	3-deoxy-D-manno-octulosonic-acid transferase [Shigella dysenteriae Sd197]	17.3292	0.6038	3	NA	74.6333	NA	NA	NA	kdtA	SDY_4063	COG1519M	3800809..3802086	+	425	47249	9.8	60	Unknown	0	0	CYT	0	PredHel=0	Topology=o	0	0	Lipopolysaccharide biosynthesis	Cytoplasmic
1505	82779124	phosphopantetheine adenylyltransferase [Shigella dysenteriae Sd197]	7.18	1	4	2	397.769	100.674	0.463319	0.663278	coaD	SDY_4064	COG0669H	3802094..3802573	+	159	17924	6.22	137	Cytoplasmic	0	0	CYT	0	PredHel=0	Topology=o	0	0	Pantothenate and CoA biosynthesis	Cytoplasmic
1506	82779125	formamidopyrimidine-DNA glycosylase [Shigella dysenteriae Sd197]	13.09	0.6949	1	NA	37.9034	NA	NA	NA	mutM	SDY_4065	COG0266L	3802612..3803421	-	269	30160.9	8.84	50	Cytoplasmic	0	0	CYT	0	PredHel=0	Topology=o	0	0	Base excision repair	Cytoplasmic
1507	82779126	50S ribosomal protein L33 [Shigella dysenteriae Sd197]	1.6	1	4	12	1784.99	5823.1	0.032528	0.105051	rpmG	SDY_4066	COG0267J	3803519..3803686	-	55	6371.36	10.25	100	Unknown	24-25	0	CYT	0	PredHel=0	Topology=i	0	0	-	Cytoplasmic
1508	82779127	50S ribosomal protein L28 [Shigella dysenteriae Sd197]	4.62	1	18	34	2781.8	5713.87	0.01363	0.0539909	rpmB	SDY_4067	COG0227J	3803707..3803943	-	78	9006.14	11.42	111	Cytoplasmic	21-22	0	CYT	0	PredHel=0	Topology=i	0	0	-	Cytoplasmic
1509	82779130	deoxyuridine 5'-triphosphate nucleotidohydrolase [Shigella dysenteriae Sd197]	5.14	1	10	7	1389.1	1057.37	0.556963	0.739891	dut	SDY_4070	COG0756F	3806201..3806656	+	151	16155.8	4.89	198	Cytoplasmic	34-35	0	CYT	0	PredHel=0	Topology=o	0	0	Pyrimidine metabolism	Cytoplasmic
1510	82779133	orotate phosphoribosyltransferase [Shigella dysenteriae Sd197]	11.72	1	16	15	974.739	993.704	0.991764	0.993387	pyrE	SDY_4073	COG0461F	3808651..3809292	-	213	23494	5.47	265	Unknown	0	0	CYT	0	PredHel=0	Topology=o	0	0	Pyrimidine metabolism	Cytoplasmic
1511	82779134	ribonuclease PH [Shigella dysenteriae Sd197]	8.85	1	10	1	806.775	76.4219	0.00926466	0.0392386	rph	SDY_4074	COG0689J	3809358..3810074	-	238	25342.9	5.54	192	Cytoplasmic	0	0	CYT	0	PredHel=0	Topology=o	0	0	-	Cytoplasmic
1512	82779135	hypothetical protein SDY_4075 [Shigella dysenteriae Sd197]	20.05	1	33	42	1175.16	1626.4	0.181573	0.365535	yicC	SDY_4075	COG1561S	3810201..3811064	+	287	33181.8	5.1	321	Unknown	0	0	CYT	0	PredHel=0	Topology=o	0	0	-	Cytoplasmic
1513	82779139	guanylate kinase [Shigella dysenteriae Sd197]	9.43	1	20	12	1514.31	988.014	0.221645	0.415457	gmk	SDY_4080	COG0194F	3814950..3815573	+	207	23649.8	5.91	299	Cytoplasmic	15-16	0.001	CYT	0	PredHel=0	Topology=o	0	0	Purine metabolism	Cytoplasmic
1514	82779140	DNA-directed RNA polymerase subunit omega [Shigella dysenteriae Sd197]	6.9925	1	30	36	3063.27	3997.27	0.309344	0.509605	rpoZ	SDY_4081	COG1758K	3815628..3815903	+	91	10236.2	4.87	269	Cytoplasmic	0	0	CYT	0	PredHel=0	Topology=i	0	0	RNA polymerase	Cytoplasmic
1515	82779143	ATP-dependent DNA helicase RecG [Shigella dysenteriae Sd197]	29.71	0.9928	2	2	47.7183	43.3234	0.945577	0.975853	recG	SDY_4084	COG1200LK	3818732..3820813	+	693	76803	7.1	90	Unknown	22-23	0.34	CYT	0	PredHel=0	Topology=o	0	0	Homologous recombination	Cytoplasmic
1516	82779146	hypothetical protein SDY_4087 [Shigella dysenteriae Sd197]	23.96	0.9961	2	NA	59.3666	NA	NA	NA	yicH	SDY_4087	-	3823985..3825694	+	569	62195	5.45	79	Unknown	31-32	0.915	TMH	0	PredHel=1	Topology=i7-26o	0	0	-	Cytoplasmic Membrane
1517	82779149	alpha-galactosidase [Shigella dysenteriae Sd197]	15.32	0.6252	NA	3	NA	95.055	NA	NA	melA	SDY_4092	COG1486G	3828164..3829519	-	451	51178	5.45	91	Cytoplasmic	23-24	0.004	CYT	0	PredHel=0	Topology=o	0	0	Galactose metabolism	Cytoplasmic
[truncated: 256 more rows]
