# Supplementary material for: In vivo versus in vitro protein abundance analysis of Shigella dysenteriae type 1 reveals changes in the expression of proteins involved in virulence, stress and energy metabolism
Source: BMC Microbiol. 2011 Jun 24;11:147. doi: 10.1186/1471-2180-11-147 (PMC3136414; doi:10.1186/1471-2180-11-147)
Supplement: Additional file 2 — Table S2. SD1 differential protein expression statistical analysis using Z-test and SAM. SD1 proteins listed in blue are upregulated under in vitro conditions. For the two tailed Z-test, SD1 proteins differentially expressed at 99% confidence are listed; for the two class SAM test, proteins differentially expressed at <10% FDR are listed. [file 1471-2180-11-147-S2.XLS]

## Sheet: SD1 Table S2
Additional Table S2: SD1 Differential Protein Expression statistical analysis using Z-test and SAM
a) Index	b) Accession	c) Gene	d) Locus_tag	e) COG	f) Protein_Name	g) ni (vitro)	h) ni (vivo)	i) APEX abundances (molecules/cell, vitro)	j) APEX abundances (molecules/cell, vivo)	k) APEX_fold_difference	l) Z-test_pvalue	m) Z_score	n) B-H test_pvalue	o) SAM_dscore
1	82779380	cspA	SDY_4347	COG1278K	major cold shock protein	2	147	178.166	19472.2	109.292	7.83e-35	-12.3118	8.70912e-33	2.25709
2	82779150	adiA	SDY_4094	COG1982E	biodegradative arginine decarboxylase	6	427	132.313	10239.5	77.3881	6.48e-98	-21.0006	9.91764e-96	1.26587
3	82776855	-	SDY_1584	-	hypothetical protein SDY_1584	2	135	236.751	18071.7	76.332	5.11e-32	-11.7773	5.21119e-30	1.48401
4	82777857	purC	SDY_2664	COG0152F	phosphoribosylaminoimidazole-succinocarboxamide synthase	1	28	20.5335	1238.02	60.2926	1.98e-07	-5.20126	3.14643e-06
5	82776434	purT	SDY_1135	COG0027F	phosphoribosylglycinamide formyltransferase 2	1	24	23.3915	1225.11	52.3743	1.81e-06	-4.77394	2.45689e-05	1.14354
6	82777900	ispG	SDY_2711	COG0821I	4-hydroxy-3-methylbut-2-en-1-yl diphosphate synthase	1	20	11.6645	607.048	52.0421	1.67e-05	-4.30542	0.000188889
7	82778646	nirB	SDY_3527	COG1251C	nitrite reductase (NAD(P)H) subunit	2	53	20.7782	867.136	41.733	9.61e-13	-7.13597	4.52439e-11	1.46435
8	82775943	asnB	SDY_0608	COG0367E	asparagine synthetase B	2	45	47.7863	1180.16	24.6966	7.45e-11	-6.5114	2.33669e-09	0.96141
9	82524617	virA	SDY_P211	-	VirA	1	16	20.5434	473.604	23.0538	0.000156	-3.78121	0.00130843
10	82778007	yfiD	SDY_2822	COG3445R	autonomous glycyl radical cofactor GrcA	15	296	916.163	19659.4	21.4584	1.12e-61	-16.5716	1.36797e-59	1.35534
11	82775733	lacZ	SDY_0378	COG3250G	beta-D-galactosidase	2	34	34.4216	729.225	21.1851	2.99e-08	-5.54224	5.992e-07	0.95394
12	82776898	-	SDY_1632	COG1012C	putative aldehyde dehydrogenase	1	9	18.0954	345.756	19.1073	0.00830626	-2.63936	0.036181
13	82777899	hisS	SDY_2710	COG0124J	histidyl-tRNA synthetase	3	34	60.0804	1112.43	18.5158	1.11e-07	-5.30795	2.02535e-06	1.12767
14	82776191	napA	SDY_0872	COG0243C	nitrate reductase	3	50	46.8399	848.911	18.1237	1.95e-11	-6.71	6.80628e-10	1.00038
15	82778526	gltB	SDY_3393	COG0067E,COG0069E,COG0070E	glutamate synthase subunit alpha	5	83	49.5796	894.971	18.0512	5.44e-18	-8.64374	3.91707e-16	1.56658
16	82778742	nikA	SDY_3631	COG0747E	periplasmic binding protein for nickel	1	16	28.9721	508.707	17.5585	0.000156	-3.78121	0.00130843
17	82775384	thrA	SDY_0002	COG0460E,COG0527E	bifunctional aspartokinase I/homeserine dehydrogenase I	1	14	16.0673	248.382	15.4589	0.000481	-3.491	0.00344456
18	82777878	purM	SDY_2688	COG0150F	phosphoribosylaminoimidazole synthetase	1	11	52.4908	758.486	14.4499	0.00263971	-3.00685	0.0145541
19	82524419	ospF	SDY_P013	-	OspF	1	12	56.7034	744.167	13.1239	0.00149373	-3.1759	0.00905113
20	82524578	ipgE	SDY_P172	-	IpgE	2	19	351.216	4008.66	11.4136	0.000109	-3.86869	0.000943195	1.09096
21	82777950	aroF	SDY_2765	COG0722E	phospho-2-dehydro-3-deoxyheptonate aldolase	1	10	42.7581	467.438	10.9321	0.00467609	-2.82854	0.0230961
22	161950101	ycfP	SDY_2042	COG3150R	hypothetical protein SDY_2042	2	20	148.032	1616.69	10.9212	6.32e-05	-4.00038	0.00060473
23	82524488	-	SDY_P082	-	hypothetical protein SDY_P082	1	9	67.073	695.157	10.3642	0.00830626	-2.63936	0.036181
24	82776037	modA	SDY_0710	COG0725P	molybdate transporter periplasmic protein	12	111	444.442	4470.48	10.0586	1.21e-20	-9.31612	9.45808e-19	1.81182
25	82778990	metE	SDY_3914	COG0620E	5-methyltetrahydropteroyltriglutamate--homocysteine methyltransferase	5	45	120.285	1177.21	9.78678	3.57e-09	-5.903	8.40215e-08	1.22883
26	82777578	pflA	SDY_2359	COG1180O	pyruvate formate lyase-activating enzyme 1	4	34	183.817	1700.91	9.25325	3.76e-07	-5.08086	5.67771e-06	1.3372
27	82779400	rpsR	SDY_4371	COG0238J	30S ribosomal protein S18	3	24	450.7	4042.07	8.96842	2.42e-05	-4.22174	0.000264939	1.00233
28	82777103	-	SDY_1852	COG4656C	electron transport complex protein RnfC	2	14	33.4624	260.417	7.78238	0.001698	-3.13853	0.0101383
29	82778724	livJ	SDY_3611	COG0683E	high-affinity amino acid transport system periplasmic binding protein	6	42	268.973	2047.81	7.61347	5.42e-08	-5.43698	1.05287e-06
30	82777649	glpQ	SDY_2434	COG0584C	glycerophosphodiester phosphodiesterase	9	61	312.446	2302.82	7.37029	7.68e-11	-6.5067	2.35074e-09	1.34823
31	161950075	ucpA	SDY_2622	COG1028IQR	short chain dehydrogenase	4	27	158.475	1164.62	7.34891	1.53e-05	-4.32404	0.000175242	0.950835
32	82779082	pstS	SDY_4022	COG0226P	phosphate transporter subunit	9	59	292.621	2085.99	7.12864	2.15e-10	-6.35058	5.96714e-09
33	82775827	frsA	SDY_0478	COG1073R	fermentation/respiration switch protein	2	13	51.3337	363.202	7.07531	0.00293699	-2.97426	0.0158365	0.835527
34	82524481	stbA	SDY_P075	COG0443O	plasmid stable inheritance protein	3	19	113.022	798.261	7.06286	0.000352	-3.57369	0.00264316
35	82775684	tsx	SDY_0323	COG3248M	nucleoside channel	2	12	158.141	1034.07	6.53891	0.00507752	-2.80207	0.0247605
36	82778343	prfB	SDY_3191	COG1186J	peptide chain release factor RF-2	3	17	149.134	919.153	6.16328	0.00101877	-3.28529	0.00636213
37	82777318	yceH	SDY_2085	COG3132S	hypothetical protein SDY_2085	5	28	252.831	1539.63	6.08955	2.64e-05	-4.20289	0.000281405	1.0085
38	82775893	cspE	SDY_0546	COG1278K	cold shock protein CspE	8	44	1005.68	6016.59	5.98261	1.58e-07	-5.24272	2.61711e-06
39	82778271	ansB	SDY_3115	COG0252EJ	L-asparaginase II	12	65	459.162	2704.55	5.89019	2.22e-10	-6.34542	6.03337e-09	1.24015
40	82524577	ipgD	SDY_P171	-	IpgD	3	16	62.5754	362.911	5.79958	0.00172901	-3.13322	0.0102734
41	161950149	mipB	SDY_0762	COG0176G	fructose-6-phosphate aldolase	3	14	223.063	1132.07	5.07514	0.00494778	-2.81041	0.0243216
42	82778009	yfiF	SDY_2824	COG0566J	putative methyltransferase	5	23	231.067	1155.83	5.00213	0.000337	-3.58478	0.00258086	0.896228
43	82779026	yifM	SDY_3955	-	4-alpha-L-fucosyltransferase	1	9	29.9393	147.469	4.9256	0.00830626	-2.63936	0.036181
44	82777296	fabH	SDY_2059	COG0332I	3-oxoacyl-(acyl carrier protein) synthase III	6	27	337.742	1652.7	4.89339	0.000116	-3.85448	0.000992707	1.065
45	161950018	gldA	SDY_3780	COG0371C	glycerol dehydrogenase	12	51	771.888	3567.31	4.62154	2.11e-07	-5.18898	3.3182e-06	1.19592
46	82778323	serA	SDY_3169	COG0111HE	D-3-phosphoglycerate dehydrogenase	13	54	650.908	2940.14	4.51698	1.2e-07	-5.29305	2.09979e-06	1.12337
47	82778531	yhcJ	SDY_3398	COG3010G	N-acetylmannosamine-6-phosphate 2-epimerase	8	33	636.077	2853.19	4.48561	3.69e-05	-4.12603	0.000376468
48	82779228	gyrB	SDY_4181	COG0187L	DNA gyrase subunit B	6	24	95.3776	415.028	4.35142	0.000509	-3.47572	0.00356343
49	82776031	galK	SDY_0704	COG0153G	galactokinase	13	51	673.581	2873.52	4.26603	4.97e-07	-5.02746	7.24238e-06
50	82778863	metL	SDY_3775	COG0460E,COG0527E	bifunctional aspartate kinase II/homoserine dehydrogenase II	4	15	71.262	303.366	4.25705	0.00749359	-2.67407	0.0329933
51	82776290	yccJ	SDY_0979	-	hypothetical protein SDY_0979	31	119	4351.35	18163.8	4.17429	2.67e-14	-7.61321	1.55835e-12	0.833322
52	82776789	selD	SDY_1509	COG0709E	selenophosphate synthetase	4	15	189.306	772.808	4.08232	0.00749359	-2.67407	0.0329933	1.2153
53	82779467	dcuA	SDY_4443	COG2704R	anaerobic C4-dicarboxylate transporter	4	15	472.845	1928.18	4.07783	0.00749359	-2.67407	0.0329933	1.39732
54	82777825	-	SDY_2629	COG2837P	hypothetical protein SDY_2629	4	15	194.981	795.099	4.07783	0.00749359	-2.67407	0.0329933	1.286
55	82778593	rpsK	SDY_3473	COG0100J	30S ribosomal protein S11	5	18	534.614	2094.75	3.91824	0.00402381	-2.87629	0.0205215
56	82524576	icsB	SDY_P170	-	IcsB	22	78	480.805	1853.7	3.8554	2.72e-09	-5.94761	6.53002e-08	1.21128
57	82775751	ybbT	SDY_0397	COG3194F	ureidoglycolate hydrolase	13	46	1069.35	4114.64	3.8478	5.06e-06	-4.56228	6.73229e-05	1.20519
58	82779575	dppA	SDY_4567	COG0747E	dipeptide transport protein	23	80	689.224	2606.87	3.78233	2.38e-09	-5.96918	5.95628e-08	1.01602
59	82777577	pflB	SDY_2358	COG1882C	formate acetyltransferase 1	217	744	3750.6	13983.3	3.7283	1.12e-73	-18.1575	1.5238e-71	1.17186
60	82778178	fucO	SDY_3016	COG1454C	L-1,2-propanediol oxidoreductase	19	65	742.762	2763.17	3.72012	9.45e-08	-5.33704	1.77e-06	0.782673
61	82778623	rpsL	SDY_3503	COG0048J	30S ribosomal protein S12	5	17	562.202	2078.59	3.69723	0.00652245	-2.72029	0.0302404
62	82779307	pyrB	SDY_4264	COG0540F	aspartate carbamoyltransferase catalytic subunit	13	44	470.449	1731.49	3.6805	1.26e-05	-4.3674	0.000150884	0.799376
63	161950017	argB	SDY_3794	COG0548E	acetylglutamate kinase	6	20	361.593	1315.68	3.63856	0.00348187	-2.92165	0.0180585	0.772881
64	82778818	purH	SDY_3720	COG0138F	bifunctional phosphoribosylaminoimidazolecarboxamide formyltransferase/IMP cyclohydrolase	34	111	757.024	2687.52	3.55011	9.47e-12	-6.81427	3.5141e-10	1.00147
65	82778615	rplD	SDY_3495	COG0088J	50S ribosomal protein L4	12	38	829.826	2857.5	3.4435	8.8e-05	-3.92144	0.000803126
66	82775655	clpX	SDY_0294	COG1219O	ATP-dependent protease ATP-binding subunit	7	22	186.701	638.069	3.41761	0.0029655	-2.97129	0.0159148	0.833054
67	82778597	rplO	SDY_3477	COG0200J	50S ribosomal protein L15	14	44	952.902	3256.65	3.41761	2.64e-05	-4.20267	0.000281405
68	82778539	rplM	SDY_3407	COG0102J	50S ribosomal protein L13	15	47	1275.37	4345.51	3.40725	1.45e-05	-4.33649	0.000168766
69	82778604	rplE	SDY_3484	COG0094J	50S ribosomal protein L5	43	134	2541.54	8612.54	3.38871	2.78e-13	-7.30466	1.41764e-11	0.840463
70	82778068	recA	SDY_2895	COG0468L	recombinase A	17	52	692.015	2301.8	3.32623	6.76e-06	-4.50106	8.62105e-05	0.95532
71	82777969	ffh	SDY_2784	COG0541U	signal recognition particle protein	7	21	215.895	704.306	3.26226	0.00467961	-2.8283	0.0230961
72	82776806	xthA	SDY_1527	COG0708L	exonuclease III	9	27	385.712	1258.29	3.26226	0.0013407	-3.20712	0.00816429
73	82778888	rpmE	SDY_3801	COG0254J	50S ribosomal protein L31	10	30	1558.94	5085.68	3.26226	0.000723	-3.38067	0.0048364	0.887017
74	82775425	rpsT	SDY_0045	COG0268J	30S ribosomal protein S20	18	54	2837.07	9255.27	3.26226	5.72e-06	-4.53639	7.45145e-05	0.807522
75	82775639	cysS	SDY_0278	COG0215J	cysteinyl-tRNA synthetase	11	32	386.595	1222.96	3.1634	0.000606	-3.4289	0.00414827	0.883554
76	82776450	yebC	SDY_1151	COG0217S	hypothetical protein SDY_1151	7	20	451.488	1402.74	3.10692	0.00733968	-2.68103	0.0329267	0.89075
77	82778538	rpsI	SDY_3406	COG0103J	30S ribosomal protein S9	12	34	1057.77	3259.02	3.08102	0.000505	-3.47792	0.00355473
78	82778592	rpsD	SDY_3472	COG0522J	30S ribosomal protein S4	22	60	1273.96	3778.17	2.96569	6.49e-06	-4.5098	8.36041e-05
79	82775889	ybdQ	SDY_0542	COG0589T	hypothetical protein SDY_0542	28	76	3550.96	10480.9	2.95157	4.19e-07	-5.06029	6.24876e-06	0.849882
80	82779319	argI	SDY_4276	COG0078E	ornithine carbamoyltransferase subunit I	11	29	595.9	1708.35	2.86684	0.00218257	-3.0642	0.0125448	1.02939
81	82777932	purL	SDY_2747	COG0046F,COG0047F	phosphoribosylformylglycinamidine synthase	19	50	234.299	670.478	2.86163	5.84e-05	-4.01906	0.000572145	0.871071
82	82778606	rplN	SDY_3486	COG0093J	50S ribosomal protein L14	23	60	2390.38	6780.91	2.83675	1.21e-05	-4.37645	0.000146189	0.821472
83	82779105	yibO	SDY_4045	COG0696G	phosphoglyceromutase	46	120	1511.45	4287.61	2.83675	5.95e-10	-6.19186	1.54842e-08
84	82777965	rplS	SDY_2780	COG0335J	50S ribosomal protein L19	15	39	1660.46	4694.6	2.82729	0.000432	-3.51967	0.00316691	0.862942
85	82776291	wrbA	SDY_0980	COG0655R	TrpR binding protein WrbA	155	403	11133.7	31478.4	2.82729	7.99e-30	-11.3435	7.52412e-28	0.984702
86	82777755	-	SDY_2544	COG3691S	hypothetical protein SDY_2544	19	49	2808.68	7876.66	2.8044	8.75e-05	-3.92297	0.000803126	0.95685
87	82778662	hdeB	SDY_3544	-	acid-resistance protein	21	54	2589.62	7241.17	2.79622	3.96e-05	-4.10989	0.000399644	0.925202
88	82778363	mdaB	SDY_3212	COG2249R	modulator of drug activity B	16	41	1023.65	2852.42	2.78651	0.000354	-3.57198	0.00264422
89	82776030	galM	SDY_0703	COG2017G	aldose 1-epimerase	22	55	1136.61	3089.93	2.71855	4.82e-05	-4.06399	0.000480066
90	82778611	rplV	SDY_3491	COG0091J	50S ribosomal protein L22	24	60	2652.23	7210.21	2.71855	2.19e-05	-4.24485	0.000241208
91	82779044	ilvC	SDY_3974	COG0059EH	ketol-acid reductoisomerase	34	85	852.084	2316.43	2.71855	4.34e-07	-5.05328	6.40429e-06	0.909701
92	82778353	ygiC	SDY_3202	COG0754E	putative synthetase/amidase	11	27	458.224	1223.06	2.66912	0.0049851	-2.808	0.024407
93	82778602	rpsH	SDY_3482	COG0096J	30S ribosomal protein S8	20	48	1524.98	3979.91	2.60981	0.000233	-3.6802	0.00182852
94	82776827	-	SDY_1549	-	hypothetical protein SDY_1549	13	31	453.552	1176.1	2.59308	0.00325846	-2.94224	0.0169717
95	82778584	def	SDY_3463	COG0242J	peptide deformylase	16	38	1564.92	4041.61	2.58262	0.00116518	-3.24727	0.00720294	0.889658
96	82777082	manA	SDY_1829	COG1482G	mannose-6-phosphate isomerase	16	38	735.605	1899.79	2.58262	0.00116518	-3.24727	0.00720294	0.80442
97	82778533	nanA	SDY_3400	COG0329EM	N-acetylneuraminate lyase	20	47	1085.93	2775.02	2.55544	0.000342	-3.58109	0.00260125
98	82777132	sodB	SDY_1882	COG0605P	superoxide dismutase	95	222	8261.83	20994.4	2.54113	8.66e-15	-7.75746	5.30286e-13	0.780654
99	82779086	phoU	SDY_4026	COG0704P	transcriptional regulator PhoU	19	43	856.535	2107.94	2.461	0.000902	-3.31958	0.00575801
100	82777968	rpsP	SDY_2783	COG0228J	30S ribosomal protein S16	13	29	2585.5	6271.87	2.42578	0.00710119	-2.69206	0.0326183	0.798895
101	82778608	rpmC	SDY_3488	COG0255J	50S ribosomal protein L29	21	46	5242.63	12487.8	2.38197	0.000848	-3.33653	0.00549384
102	82778243	gsp	SDY_3085	COG0754E	bifunctional glutathionylspermidine amidase/glutathionylspermidine synthetase	20	43	501.331	1172.09	2.33795	0.00151737	-3.17134	0.00914907	0.821541
103	82777953	yfiA	SDY_2768	COG1544J	translation inhibitor protein RaiA	27	58	3155.14	7370.21	2.33594	0.000233	-3.68065	0.00182852
104	82778222	yqhD	SDY_3063	COG1979C	putative oxidoreductase	54	115	2314.27	5359.4	2.3158	2.7e-07	-5.14319	4.18507e-06
105	82778481	rbfA	SDY_3346	COG0858J	ribosome-binding factor A	24	50	1950.03	4417.72	2.26546	0.000903	-3.31906	0.00575801	0.785735
106	82778016	clpB	SDY_2835	COG0542O	protein disaggregation chaperone	238	470	3372.37	7241.92	2.14743	4.15e-22	-9.66742	3.62552e-20
107	82778905	glpK	SDY_3818	COG0554C	glycerol kinase	32	62	893.542	1882.58	2.10688	0.000607	-3.42862	0.00414827
108	82775888	ahpF	SDY_0541	COG3634O	alkyl hydroperoxide reductase, F52a subunit	97	185	2498.43	5181.6	2.07395	5.71e-09	-5.82494	1.24878e-07
109	82778893	hslU	SDY_3806	COG1220O	ATP-dependent protease ATP-binding subunit	54	102	1378.22	2830.89	2.05402	1.91e-05	-4.27502	0.000212666
110	82779441	purA	SDY_4412	COG0104F	adenylosuccinate synthetase	85	160	2330.63	4770.59	2.04691	9.54e-08	-5.33529	1.77e-06
111	82776032	galT	SDY_0705	COG1085C	galactose-1-phosphate uridylyltransferase	52	97	2106.24	4272.42	2.02846	3.98e-05	-4.10844	0.000399644
112	82778610	rpsC	SDY_3490	COG0092J	30S ribosomal protein S3	36	67	3044.58	6161.65	2.02381	0.000663	-3.40448	0.0044828
113	82777362	mglB	SDY_2130	COG1879G	galactose-binding transport protein	21	39	589.295	1190.08	2.0195	0.00958888	-2.59031	0.0403138
114	82524570	ipaD	SDY_P164	-	IpaD	67	122	2971.29	5883.39	1.98008	7.59e-06	-4.47654	9.5727e-05
115	82777258	purB	SDY_2021	COG0015F	adenylosuccinate lyase	26	47	723.006	1421.23	1.96572	0.00592442	-2.75194	0.0277835
116	82778878	ppc	SDY_3791	COG2352C	phosphoenolpyruvate carboxylase	55	96	759.13	1440.86	1.89804	0.000169	-3.76079	0.00141035
117	82524573	ipgC	SDY_P167	COG0457R	IpgC	46	79	3909.98	7301.99	1.86753	0.000847	-3.33706	0.00549384
118	82776741	ynaF	SDY_1458	COG0589T	putative filament protein	47	80	3919.16	7254.09	1.85093	0.000911	-3.31677	0.00577528
119	82778955	yihK	SDY_3872	COG1217T	GTP-binding protein	33	56	1039.19	1917.64	1.84532	0.00573324	-2.76266	0.0270945
120	82776982	sdaA	SDY_1720	COG1760E	L-serine deaminase	32	54	1385.56	2542.53	1.83502	0.00711526	-2.6914	0.0326183
121	82779632	deoC	SDY_4641	COG0274F	deoxyribose-phosphate aldolase	61	102	2483.11	4515.06	1.81831	0.00026	-3.65204	0.00202833
122	82776768	yeaD	SDY_1487	COG0676G	hypothetical protein SDY_1487	47	76	2519.36	4429.99	1.75838	0.00272849	-2.99678	0.0149093
123	82775505	secA	SDY_0128	COG0653U	preprotein translocase subunit SecA	57	92	834.655	1464.93	1.75513	0.00100864	-3.28811	0.00633114
124	82777081	fumA	SDY_1828	COG1838C,COG1951C	fumarase A	53	84	1176.05	2026.87	1.72346	0.00227565	-3.05168	0.0128359
125	82524571	ipaC	SDY_P165	-	IpaC	159	252	5405.97	9316.97	1.72346	1.2e-07	-5.2931	2.09979e-06
126	82777187	pspA	SDY_1940	COG1842KT	phage shock protein PspA	45	71	2159.68	3705.37	1.71571	0.00535779	-2.7847	0.0259207
127	82778617	rpsJ	SDY_3497	COG0051J	30S ribosomal protein S10	50	78	4722.2	8010.62	1.69638	0.00417886	-2.86434	0.0208772
128	82777434	rfbC	SDY_2207	COG1898M	dTDP-4-dehydrorhamnose 3,5-epimerase	47	73	2225.32	3758.5	1.68897	0.00595193	-2.75042	0.027806
129	82779468	aspA	SDY_4444	COG1027E	aspartate ammonia-lyase	287	445	8550.67	14417	1.68607	1.1e-11	-6.79216	3.97667e-10
130	82779111	rfaD	SDY_4051	COG0451MG	ADP-L-glycero-D-mannoheptose-6-epimerase	53	82	1927.75	3243.3	1.68242	0.00378026	-2.89594	0.0194413
131	82778622	rpsG	SDY_3502	COG0049J	30S ribosomal protein S7	44	68	4172.09	7011.44	1.68056	0.00849288	-2.63182	0.0368627
132	82777067	thrS	SDY_1814	COG0441J	threonyl-tRNA synthetase	70	108	1418.71	2380.22	1.67773	0.000939	-3.30825	0.00592315
133	82776882	gadB	SDY_1615	COG0076E	glutamate decarboxylase isozyme	572	874	18191.8	30226.5	1.66155	1.24e-20	-9.31355	9.45808e-19
134	82776769	gapA	SDY_1488	COG0057G	glyceraldehyde-3-phosphate dehydrogenase A	443	673	13212.2	21826.5	1.652	6.73e-16	-8.07533	4.57617e-14
135	82778599	rpsE	SDY_3479	COG0098J	30S ribosomal protein S5	66	100	4965.62	8181.39	1.64761	0.00205056	-3.08281	0.0118952
136	82775559	rpsB	SDY_0185	COG0052J	30S ribosomal protein S2	92	138	5006.93	8166.96	1.63113	0.000376	-3.55672	0.00278562
137	82777705	pta	SDY_2493	COG0280C,COG0857R	phosphate acetyltransferase	143	214	3591.33	5844.27	1.62733	1.02e-05	-4.41286	0.000124868
138	82778913	tpiA	SDY_3826	COG0149G	triosephosphate isomerase	97	143	4761.45	7633.1	1.6031	0.000458	-3.50407	0.00331858
139	82776212	rplY	SDY_0894	COG1825J	50S ribosomal protein L25	127	186	11023.7	17556.4	1.5926	7.91e-05	-3.94698	0.000733877
140	82778840	rplJ	SDY_3743	COG0244J	50S ribosomal protein L10	76	110	5853.69	9213.11	1.5739	0.00304901	-2.96275	0.0160171
141	82777153	pykF	SDY_1905	COG0469G	pyruvate kinase	179	254	4642.4	7163.43	1.54304	1.52e-05	-4.32618	0.000175193
142	82777972	grpE	SDY_2787	COG0576O	heat shock protein GrpE	82	115	6254.38	9538.18	1.52504	0.0045908	-2.83443	0.022842
143	82777211	cspC	SDY_1969	COG1278K	cold shock-like protein CspC	122	165	18455	27141.6	1.47069	0.0017933	-3.12249	0.0105529
144	82777548	aspC	SDY_2329	COG1448E	aromatic amino acid aminotransferase	123	165	3429.19	5002.28	1.45873	0.00221305	-3.06004	0.0126578
145	82775390	talB	SDY_0008	COG0176G	transaldolase B	226	297	7115.02	10167.7	1.42904	9.72e-05	-3.89741	0.000858361
146	82524572	ipaB	SDY_P166	-	IpaB	114	147	3157.31	4427.19	1.4022	0.00935753	-2.59871	0.0394952
147	82775520	aceE	SDY_0144	COG2609C	pyruvate dehydrogenase subunit E1	318	408	4983.33	6952.65	1.39518	1.89e-05	-4.27771	0.000212038
148	82779472	groES	SDY_4448	COG0234O	co-chaperonin GroES	193	232	20847.4	27250.8	1.30716	0.00926371	-2.60217	0.0392386
149	82775887	ahpC	SDY_0540	COG0450O	alkyl hydroperoxide reductase subunit C	239	284	12878.9	16641.6	1.29216	0.00583725	-2.75679	0.02748
150	82775796	htpG	SDY_0446	COG0326O	heat shock protein 90	295	343	5085.2	6429.5	1.26436	0.00556094	-2.77261	0.0266673
151	82775395	dnaK	SDY_0013	COG0443O	molecular chaperone DnaK	897	1011	14665.8	17974.7	1.22562	3.43e-05	-4.14288	0.000355767
152	82778313	yggB	SDY_3158	COG0668M	mechanosensitive channel MscS	36	1	2191.29	40.2107	54.4953	2.84e-08	5.55076	5.81041e-07
153	82778618	bfr	SDY_3498	COG2193P	bacterioferritin, iron storage and detoxification protein	102	4	8315.55	354.608	23.45	0	9.17773	0	-1.54666
154	82776593	oppD	SDY_1304	COG0444EP	oligopeptide transporter ATP-binding component	18	1	681.439	31.4312	21.6803	0.000174	3.75393	0.00143971
155	82779476	ytfJ	SDY_4453	COG3054R	hypothetical protein SDY_4453	20	1	1362.59	68.4696	19.9006	6.54e-05	3.99258	0.00061538
156	82778132	cysH	SDY_2964	COG0175EH	phosphoadenosine phosphosulfate reductase	11	1	524.997	30.8697	17.0069	0.00559925	2.77037	0.0266673
157	82776432	yebF	SDY_1133	-	hypothetical protein SDY_1133	15	1	1570.37	93.1583	16.857	0.000763	3.36579	0.00507723
158	82775876	entA	SDY_0527	COG1028IQR	2,3-dihydroxybenzoate-2,3-dehydrogenase	16	1	880.991	59.5162	14.8025	0.000466	3.49973	0.00335321
159	82777229	-	SDY_1987	-	hypothetical protein SDY_1987	32	2	5066.05	343.688	14.7403	7.43e-07	4.9498	1.04517e-05
160	82777686	nuoL	SDY_2474	COG1009CP	NADH dehydrogenase subunit L	14	1	1040.16	79.3542	13.1078	0.0012527	3.2266	0.00766653
161	82524411	phoN2/apy	SDY_P004	COG0671I	PhoN2/Apy	14	2	1085.34	83.0873	13.0626	0.00416405	2.86546	0.0208772
162	82779528	yjbQ	SDY_4511	COG0432S	hypothetical protein SDY_4511	10	1	1093.41	83.9193	13.0293	0.00926466	2.60213	0.0392386
163	82776971	fadD	SDY_1709	COG0318IQ	long-chain-fatty-acid--CoA ligase	11	1	419.998	38.2477	10.981	0.00559925	2.77037	0.0266673
164	82779134	rph	SDY_4074	COG0689J	ribonuclease PH	10	1	806.775	76.4219	10.5569	0.00926466	2.60213	0.0392386
165	82776617	trpA	SDY_1328	COG0159E	tryptophan synthase subunit alpha	22	2	1054.58	104.022	10.138	8.92e-05	3.91814	0.000803126
166	82778637	yhfA	SDY_3518	COG1765O	hypothetical protein SDY_3518	10	1	914.208	99.1643	9.21912	0.00926466	2.60213	0.0392386
167	82778924	sodA	SDY_3838	COG0605P	superoxide dismutase	76	8	6537.8	748.351	8.73627	1.13e-12	7.11398	5.11151e-11	-1.43946
168	82777689	nuoI	SDY_2477	COG1143C	NADH dehydrogenase subunit I	23	3	1289	148.494	8.68053	0.000176	3.75107	0.00144645	-0.955652
169	82778977	fadA	SDY_3900	COG0183I	3-ketoacyl-CoA thiolase	64	7	3147.09	374.304	8.40784	8.97e-11	6.48336	2.6779e-09	-1.36744
170	82779336	fecA	SDY_4297	COG4772P	citrate-dependent iron transport, outer membrane receptor	10	1	128.921	16.6354	7.74981	0.00926466	2.60213	0.0392386
171	82779645	trpR	SDY_4654	COG2973K	Trp operon repressor	25	3	2383.16	310.98	7.6634	6.89e-05	3.98	0.000643915	-1.14553
172	82778467	yhbO	SDY_3332	COG0693R	hypothetical protein SDY_3332	15	2	1077.46	156.204	6.89775	0.00257541	3.01434	0.0142638
173	82778065	csrA	SDY_2892	COG1551T	carbon storage regulator	45	6	9916.61	1437.66	6.89775	1.77e-07	5.22189	2.8903e-06	-0.965812
174	82779301	treC	SDY_4258	COG0366G	trehalose-6-phosphate hydrolase	52	7	1794.48	262.682	6.83137	2.13e-08	5.60144	4.48607e-07
175	82776520	dadA	SDY_1226	COG0665E	D-amino acid dehydrogenase small subunit	21	3	716.812	111.164	6.44821	0.000449	3.5096	0.00326969	-0.977416
176	82778188	-	SDY_3027	-	hypothetical protein SDY_3027	62	10	17292.1	3032.87	5.70157	5.08e-09	5.84437	1.13159e-07	-1.34765
177	82778134	cysJ	SDY_2966	COG0369P	sulfite reductase subunit alpha	74	12	2136.32	376.715	5.67091	1.82e-10	6.37582	5.18031e-09	-1.44973
178	82776393	amyA	SDY_1088	COG0366G	cytoplasmic alpha-amylase	30	5	1160.97	210.284	5.52096	5.65e-05	4.02703	0.00055756	-1.35237
179	82778062	gshA	SDY_2885	COG2918H	glutamate--cysteine ligase	23	4	713.221	134.882	5.28774	0.000498	3.48181	0.00352362
180	82775713	proC	SDY_0356	COG0345E	pyrroline-5-carboxylate reductase	17	3	1188.83	227.609	5.22312	0.00288261	2.97999	0.0156814
181	82779627	osmY	SDY_4636	COG2823R	periplasmic protein	482	85	26575	5096.15	5.21472	0	15.9157	0	-1.46671
182	82776489	otsA	SDY_1193	COG0380G	trehalose-6-phosphate synthase	21	4	651.06	134.853	4.82794	0.00123039	3.23174	0.00756781
183	82778133	cysI	SDY_2965	COG0155P	sulfite reductase subunit beta	68	13	1509.22	313.751	4.81025	6.25e-09	5.8099	1.34229e-07	-1.16103
184	82778042	ygaM	SDY_2863	COG4575S	hypothetical protein SDY_2863	36	7	7215.36	1525.64	4.72941	2.64e-05	4.20215	0.000281405	-1.20309
185	161950162	bolA	SDY_0298	COG0271T	transcriptional regulator BolA	25	5	3445.58	747.561	4.6091	0.000526	3.4672	0.00365744
186	82779064	asnA	SDY_4004	COG2502E	asparagine synthetase AsnA	20	4	999.761	217.432	4.59804	0.00192826	3.10106	0.011239	-1.08404
187	82778228	yghA	SDY_3069	COG1028IQR	oxidoreductase	85	17	3254.14	707.723	4.59804	1.6e-10	6.39556	4.66163e-09	-0.990527
188	82778976	fadB	SDY_3899	COG1024I,COG1250I	multifunctional fatty acid oxidation complex subunit alpha	99	20	1698.29	373.082	4.55206	6.07e-12	6.87801	2.32162e-10	-1.07135
189	82775540	mrcB	SDY_0165	COG0744M	penicillin-binding protein 1b	29	6	533.726	120.055	4.44566	0.000225	3.68872	0.0017914
190	82779330	yjgB	SDY_4288	COG1064R	putative oxidoreductase	29	6	1814.18	408.162	4.44477	0.000225	3.68872	0.0017914
191	82777712	folX	SDY_2500	COG1539H	D-erythro-7,8-dihydroneopterin triphosphate 2'-epimerase	24	5	2155.46	488.018	4.41677	0.000817	3.34696	0.00538443
192	82776860	ydeI	SDY_1589	COG3111S	hypothetical protein SDY_1589	33	7	2945.23	679.362	4.33529	9.69e-05	3.89829	0.000858361	-1.01383
193	82779457	psd	SDY_4432	COG0688I	phosphatidylserine decarboxylase	28	6	1780.22	414.825	4.2915	0.000348	3.57677	0.00262828
194	82778034	ygaU	SDY_2855	COG1652S	hypothetical protein SDY_2855	296	65	15052.9	3594.51	4.18775	0	11.5378	0	-1.18497
195	82775711	yaiA	SDY_0354	-	hypothetical protein SDY_0354	21	5	5532.81	1380.93	4.00659	0.00301654	2.96605	0.0159148	-1.50666
196	82777323	yceB	SDY_2090	-	hypothetical protein SDY_2090	26	6	2060.37	517.035	3.98497	0.000823	3.34507	0.00538443
197	82779157	proP	SDY_4102	COG0477GEPR	proline/glycine betaine transporter	26	6	1709.38	428.958	3.98497	0.000823	3.34507	0.00538443
198	82775988	gltA	SDY_0658	COG0372C	type II citrate synthase	441	103	16122.5	4094.76	3.93735	0	13.7423	0	-1.12244
199	82778431	yqjG	SDY_3291	COG0435O	putative transferase	81	19	3266.52	833.203	3.92043	4.48e-09	5.86531	1.01615e-07	-0.984076
200	161949983	yjeQ	SDY_4431	COG1162R	ribosome-associated GTPase	17	4	851.785	217.897	3.90911	0.00731032	2.68237	0.0329267
201	82779046	ilvA	SDY_3976	COG1171E	threonine dehydratase	17	4	409.581	104.797	3.90833	0.00731032	2.68237	0.0329267
202	82777109	gst	SDY_1858	COG0625O	glutathionine S-transferase	72	17	5551.59	1425.38	3.89481	3.51e-08	5.51391	6.92845e-07	-0.982301
203	82777783	-	SDY_2577	COG0436E	aminotransferase	21	5	716.898	185.612	3.86235	0.00301654	2.96605	0.0159148	-0.960037
204	82778987	yigN	SDY_3911	COG1322S	DNA recombination protein RmuC	21	5	424.942	110.022	3.86235	0.00301654	2.96605	0.0159148
205	82779485	ppa	SDY_4462	COG0221C	inorganic pyrophosphatase	66	16	4391.77	1157.75	3.79338	1.81e-07	5.21792	2.9142e-06
206	82777694	nuoC	SDY_2482	COG0649C,COG0852C	bifunctional NADH:ubiquinone oxidoreductase subunit C/D	61	15	1305.18	349.002	3.73974	6.23e-07	4.98403	8.86308e-06
207	82777675	elaB	SDY_2462	COG4575S	hypothetical protein SDY_2462	122	30	18652.6	4987.67	3.73974	1.77e-12	7.05123	7.23576e-11	-1.23797
208	161950014	yiiM	SDY_3836	COG2258S	hypothetical protein SDY_3836	24	6	1577.89	428.958	3.67843	0.00192358	3.10178	0.011239
209	82778541	yhcB	SDY_3409	COG3105S	cytochrome d ubiquinol oxidase subunit III	54	14	4557.42	1284.85	3.54706	4.79e-06	4.57368	6.44588e-05
210	82778113	ispF	SDY_2945	COG0245I	2-C-methyl-D-erythritol 2,4-cyclodiphosphate synthase	23	6	2447.38	694.26	3.52516	0.002927	2.9753	0.0158365
211	82776632	yciN	SDY_1343	-	hypothetical protein SDY_1343	19	5	2287.68	654.649	3.49451	0.00709126	2.69253	0.0326183	-1.00608
212	82524473	phoN1	SDY_P067	COG0671I	PhoN1	91	24	8362.12	2398.19	3.48685	3.89e-09	5.88888	8.97968e-08
213	82775933	ybeJ	SDY_0592	COG0834ET	glutamate and aspartate transporter subunit	84	23	3849.53	1146.18	3.35857	2.85e-08	5.55052	5.81041e-07	-1.13049
214	82775567	yaeT	SDY_0193	COG4775M	outer membrane protein assembly factor YaeT	76	21	1202.12	361.203	3.3281	1.49e-07	5.25412	2.49386e-06
215	82778295	speB	SDY_3139	COG0010E	agmatinase	72	20	5022.74	1517.17	3.31059	3.4e-07	5.09956	5.20866e-06
216	82777248	ybhE	SDY_2011	COG2706G	6-phosphogluconolactonase	28	8	1868.4	580.496	3.21863	0.00174172	3.13107	0.0102989
217	82775991	sdhA	SDY_0661	COG1053C	succinate dehydrogenase flavoprotein subunit	330	95	7822.67	2448.85	3.19443	0	10.7256	0
218	82778552	tldD	SDY_3420	COG0312R	protease TldD	24	7	825.827	261.923	3.15294	0.00416362	2.86549	0.0208772
219	82777121	sodC	SDY_1870	COG2032P	superoxide dismutase	82	24	7411.1	2358.73	3.14199	1.24e-07	5.28821	2.09979e-06
220	82777721	argT	SDY_2509	COG0834ET	lysine-, arginine-, ornithine-binding periplasmic protein	57	17	2156.75	699.472	3.08339	1.3e-05	4.36066	0.000154092
221	82775994	sucA	SDY_0664	COG0567C	alpha-ketoglutarate decarboxylase	364	109	6276.74	2043.89	3.07098	0	11.0162	0
222	82778425	yqjD	SDY_3285	COG4575S	hypothetical protein SDY_3285	23	7	3351.41	1109.16	3.02157	0.00621216	2.73637	0.0289114
223	82775746	ybaA	SDY_0392	COG5507S	hypothetical protein SDY_0392	36	11	2757.93	916.368	3.00962	0.000636	3.41558	0.00432791
224	82778507	yrbD	SDY_3374	COG1463Q	hypothetical protein SDY_3374	26	8	1734.94	580.496	2.98872	0.00384922	2.89026	0.0197131
225	82776312	ycdW	SDY_1004	COG0111HE	putative dehydrogenase	39	12	1674.43	560.251	2.98872	0.0004	3.54014	0.00294876
226	82779297	cybC	SDY_4254	COG3783C	cytochrome b562	29	9	2828.67	954.607	2.96318	0.00239331	3.03651	0.0133763
227	82778109	nlpD	SDY_2941	COG0739M	lipoprotein NlpD	29	9	1745.86	589.184	2.96318	0.00239331	3.03651	0.0133763
228	82775671	dxs	SDY_0310	COG1154HI	1-deoxy-D-xylulose-5-phosphate synthase	25	8	660.618	229.878	2.87377	0.00568451	2.76545	0.0269684
229	82777567	cmk	SDY_2348	COG0283F	cytidylate kinase	28	9	1899.47	663.917	2.861	0.00351896	2.91834	0.0181738
230	82775459	imp	SDY_0079	COG1452M	organic solvent tolerance protein	27	9	431.466	156.395	2.75882	0.00515031	2.79748	0.0250158
231	82775550	pfs	SDY_0175	COG0775F	5'-methylthioadenosine/S-adenosylhomocysteine nucleosidase	42	14	3491.02	1265.4	2.75882	0.000484	3.48943	0.00344469
232	82778061	ygaG	SDY_2884	COG1854T	S-ribosylhomocysteinase	153	51	10709.9	3882.07	2.75882	2.65e-11	6.66507	8.99443e-10
233	82777123	-	SDY_1872	COG1309K	hypothetical protein SDY_1872	47	16	2855.98	1057.24	2.70135	0.000275	3.63818	0.0021137
234	82778933	fdoG	SDY_3849	COG0243C	formate dehydrogenase-O, major subunit	47	16	644.415	238.553	2.70135	0.000275	3.63818	0.0021137
235	82779019	hemX	SDY_3943	COG2959H	putative uroporphyrinogen III C-methyltransferase	55	19	1824.62	685.427	2.66202	9.81e-05	3.89523	0.000858361
236	82779444	hflK	SDY_4415	COG0330O	FtsH protease regulator HflK	72	25	2311.5	872.768	2.64847	8.96e-06	4.44096	0.000111854
237	82777207	manZ	SDY_1965	COG3716G	mannose-specific PTS system protein IID	54	19	3158.76	1208.57	2.61362	0.00014	3.80864	0.00118775
238	82775433	dapB	SDY_0053	COG0289E	dihydrodipicolinate reductase	31	11	1334.97	515.112	2.59162	0.00414005	2.86729	0.0208772
239	82779545	yjbJ	SDY_4529	COG3237S	putative stress-response protein	196	70	28559.8	11091.6	2.5749	6.81e-13	7.18319	3.33423e-11
240	82778465	yraP	SDY_3329	COG2823R	hypothetical protein SDY_3329	53	19	3530.02	1376.11	2.56522	0.000198	3.72104	0.001619
241	82777808	cysK	SDY_2611	COG0031E	cysteine synthase A	825	296	32329.7	12613.5	2.5631	0	14.7512	0
242	82778385	-	SDY_3235	COG2870M	bifunctional heptose 7-phosphate kinase/heptose 1-phosphate adenyltransferase	27	10	762.123	306.944	2.48294	0.00961733	2.58929	0.0403138
243	82779103	grxC	SDY_4043	COG0695O	glutaredoxin 3	42	16	6353.36	2631.91	2.41397	0.00159422	3.15696	0.00956533
244	82777818	cysP	SDY_2621	COG4150P	thiosulfate transporter subunit	151	58	4514.42	1885.6	2.39415	2.69e-09	5.94964	6.53002e-08
245	82776818	nadE	SDY_1540	COG0171H	NAD synthetase	123	48	5385.4	2285.34	2.35649	1.18e-07	5.29706	2.09979e-06
246	82776819	osmE	SDY_1541	-	DNA-binding transcriptional activator OsmE	78	31	14028.1	6062.68	2.31385	3.32e-05	4.15039	0.000347232
247	82778542	degQ	SDY_3410	COG0265O	serine endoprotease	40	16	1381.04	600.707	2.29902	0.00313237	2.95444	0.0163847
248	82777083	ydgA	SDY_1830	COG5339S	hypothetical protein SDY_1830	81	33	2325.44	1030.22	2.25722	3.53e-05	4.13623	0.000363146
249	82775995	sucB	SDY_0665	COG0508C	dihydrolipoamide acetyltransferase	241	99	8640.38	3859.65	2.23864	1.36e-12	7.08853	5.92582e-11
250	82777292	fabF	SDY_2055	COG0304IQ	3-oxoacyl-(acyl carrier protein) synthase II	73	30	3886.78	1736.94	2.23771	9.82e-05	3.89505	0.000858361
251	161950090	-	SDY_2270	COG1830G	fructose-bisphosphate aldolase	269	112	10615.2	4806.1	2.2087	1.4e-13	7.39627	7.45629e-12
252	82779098	lldD	SDY_4038	COG1304C	L-lactate dehydrogenase	320	136	10106.7	4670.85	2.16378	2.44e-15	7.91126	1.57348e-13
253	82777928	glnB	SDY_2743	COG0347E	nitrogen regulatory protein P-II 1	47	20	4318.9	1998.49	2.16108	0.00250976	3.02216	0.0139634
254	82777521	mdoG	SDY_2302	COG3131P	glucan biosynthesis protein G	49	21	1201.02	559.722	2.14575	0.00218304	3.06413	0.0125448
255	82779079	glmS	SDY_4019	COG0449M	D-fructose-6-phosphate amidotransferase	149	64	3780.58	1765.83	2.14096	9.54e-08	5.3352	1.77e-06
256	82777069	pfkB	SDY_1816	COG1105G	6-phosphofructokinase 2	72	31	3450.18	1615.36	2.13586	0.000218	3.69777	0.00176309
257	82777901	yfgA	SDY_2712	COG1426S	hypothetical protein SDY_2712	39	17	2466.42	1169.09	2.10969	0.00721086	2.68695	0.0329267
258	82779072	atpF	SDY_4012	COG0711C	F0F1 ATP synthase subunit B	112	49	7070.52	3363.77	2.10196	5.66e-06	4.53866	7.45096e-05
259	82775555	yaeH	SDY_0181	-	hypothetical protein SDY_0181	52	23	3754.07	1805.61	2.07911	0.0022418	3.05618	0.0127626
260	82777691	nuoG	SDY_2479	COG1034C	NADH dehydrogenase subunit G	93	42	1460.91	717.444	2.03627	6.38e-05	3.99814	0.000605759
261	82776083	-	SDY_0757	COG0747E	putative transport protein	42	19	1383.06	680.365	2.03282	0.00734394	2.68083	0.0329267
262	82775992	sdhB	SDY_0662	COG0479C	succinate dehydrogenase iron-sulfur subunit	137	62	5853.83	2880.77	2.03204	1.28e-06	4.84317	1.75739e-05
263	82776590	oppA	SDY_1301	COG4166E	hypothetical protein SDY_1301	213	97	4978.51	2465.41	2.01934	1.96e-09	6.00079	5.00708e-08
264	82777692	nuoF	SDY_2480	COG1894C	NADH dehydrogenase I subunit F	41	19	1114.56	561.655	1.98442	0.00992994	2.57826	0.0414821
265	82778400	yqjI	SDY_3255	COG1695K	hypothetical protein SDY_3255	43	20	2310.15	1168.42	1.97716	0.00855457	2.62936	0.0369993
266	82778296	yggG	SDY_3140	COG0501O	hypothetical protein SDY_3140	45	21	2618.57	1328.83	1.97059	0.00737226	2.67954	0.032933
267	82778680	prlC	SDY_3564	COG0339E	oligopeptidase A	177	83	3458.92	1763.77	1.96109	1.22e-07	5.28973	2.09979e-06
268	82776986	yncB	SDY_1724	COG2130R	putative oxidoreductase	48	23	1723.93	898.266	1.91918	0.00731687	2.68207	0.0329267
269	82779076	atpD	SDY_4016	COG0055C	F0F1 ATP synthase subunit beta	331	159	8975.8	4688.56	1.9144	1.97e-12	7.03685	7.76332e-11
270	82776247	ompA	SDY_0930	COG2885M	outer membrane protein A	371	179	15536.2	8151.21	1.906	1.24e-13	7.41214	6.9181e-12
271	82778485	argG	SDY_3351	COG0137E	argininosuccinate synthase	93	45	2607.05	1371.76	1.90052	0.000224	3.69007	0.0017914
272	82777608	poxB	SDY_2392	COG0028EH	pyruvate dehydrogenase	170	83	5286.56	2806.72	1.88353	7.96e-07	4.93635	1.10717e-05
273	82776289	agp	SDY_0978	-	glucose-1-phosphatase/inositol phosphatase	328	166	11237.6	6184.49	1.81706	5.72e-11	6.55097	1.84136e-09
274	82777913	yfhO	SDY_2726	COG1104E	putative aminotransferase	134	68	3957.62	2183.92	1.81217	3.1e-05	4.16567	0.000327566
275	82777206	manX	SDY_1963	COG2893G,COG3444G	PTS enzyme IIAB, mannose-specific	153	78	6238.8	3458.61	1.80385	9.69e-06	4.42401	0.000119788
276	82775997	sucD	SDY_0667	COG0074C	succinyl-CoA synthetase subunit alpha	130	67	5812.12	3257.34	1.78431	5.91e-05	4.01618	0.00057458
277	82779074	atpA	SDY_4014	COG0056C	F0F1 ATP synthase subunit alpha	416	217	10165	5765.98	1.76293	1.46e-12	7.07841	6.15448e-11
278	82778330	gcvT	SDY_3176	COG0404E	glycine cleavage system aminomethyltransferase T	105	56	6152.79	3568.36	1.72426	0.000595	3.43375	0.00411657
279	82778975	pepQ	SDY_3898	COG0006E	proline dipeptidase	110	60	4510.4	2675.29	1.68595	0.000686	3.39501	0.00461537
280	82776633	topA	SDY_1344	COG0550L,COG0551L	DNA topoisomerase I	91	50	1287.1	769.019	1.67369	0.00227505	3.05176	0.0128359
281	82777060	ihfA	SDY_1807	COG0776L	integration host factor subunit alpha	70	39	5957.06	3609.08	1.65058	0.00889361	2.61612	0.0383302
282	82775568	hlpA	SDY_0194	COG2825M	periplasmic chaperone	113	63	10464.5	6344.24	1.64945	0.000896	3.32129	0.00575801
283	82777253	icdA	SDY_2016	COG0538C	isocitrate dehydrogenase	421	237	10934.6	6693.71	1.63356	2.56e-10	6.32308	6.82266e-09
284	82778544	mdh	SDY_3412	COG0039C	malate dehydrogenase	468	265	17242	10616.6	1.62406	4.03e-11	6.60311	1.33188e-09
285	82524592	spa15	SDY_P186	-	Spa15	83	47	15719.3	9679.43	1.62399	0.00557226	2.77194	0.0266673
286	82778332	gcvP	SDY_3178	COG0403E,COG1003E	glycine dehydrogenase	180	103	3518.19	2189.18	1.60708	6.03e-05	4.01149	0.000581512
287	82776029	gpmA	SDY_0702	COG0588G	phosphoglyceromutase 1	176	102	7998.94	5041.01	1.58677	0.000106	3.87726	0.000917036
288	82775996	sucC	SDY_0666	COG0045C	succinyl-CoA synthetase subunit beta	209	126	5985.77	3924.11	1.52538	8.88e-05	3.91945	0.000803126
289	82777544	pepN	SDY_2325	COG0308E	aminopeptidase N	114	69	1926.34	1267.87	1.51935	0.00411235	2.86941	0.0208772
290	82775822	proA	SDY_0473	COG0014E	gamma-glutamyl phosphate reductase	128	78	4368.62	2894.85	1.5091	0.00270874	2.99899	0.0148677
291	82778824	hupA	SDY_3726	COG0776L	transcriptional regulator HU subunit alpha	290	180	40599.8	27402.8	1.48159	1.38e-05	4.34741	0.000162122
292	82775522	lpdA	SDY_0146	COG1249C	dihydrolipoamide dehydrogenase	486	317	15277	10835.8	1.40987	5.14e-07	5.02087	7.40719e-06
293	82778837	rpoC	SDY_3740	COG0086K	DNA-directed RNA polymerase subunit beta'	296	212	2949.35	2297.03	1.28398	0.00300203	2.96753	0.0159148
a) protein index numbers are listed based on protein accession numbers sorted in ascending order
b) protein accession numbers in NCBI, gi| numbers from Sd197 genome
c-f) gene name, locus tag, COG and protein name derived from Sd197 genome annotations in NCBI database
g-j) number of observed peptides (ni) and APEX abundances for the in vitro and in vivo datasets calculated by the APEX Quantitative Proteomics Tool
l-m) Z-test p-value and Z-score calculated using the APEX Quantitative Proteomics Tool, proteins differentially expressed at 99% confidence are listed
n) Benjamini-Hochberg (B-H) test p-values calculated using R statistical package
o) SAM d-score calculated using MeV (Multiexperiment Viewer); proteins differentially expressed at <10% FDR are listed
