# Supplementary material for: In vivo versus in vitro protein abundance analysis of Shigella dysenteriae type 1 reveals changes in the expression of proteins involved in virulence, stress and energy metabolism
Source: BMC Microbiol. 2011 Jun 24;11:147. doi: 10.1186/1471-2180-11-147 (PMC3136414; doi:10.1186/1471-2180-11-147)
Supplement: Additional file 3 — Table S3. APEX abundance values of SD1 in vitro and in vivo biological replicates. Three biological replicates from both in vitro and in vivo SD1 groups were analyzed as three to five technical replicates to expand the scope of the analysis; their APEX abundance values are listed. [file 1471-2180-11-147-S3.XLS]

## Sheet: SD1 Table S3
Additional Table S3: SD1 Absolute protein abundance estimates listed for in vitro and in vivo biological replicate analyses
a) Accession	b) Protein_Name	c) Gene	d) Locus_tag	e) COG	f) APEX abundances (molecules/cell), vitro bio rep1	g) APEX abundances (molecules/cell), vitro bio rep2	h) APEX abundances (molecules/cell), vitro bio rep3	i) APEX abundances (molecules/cell), vivo bio rep1	j) APEX abundances (molecules/cell), vivo bio rep2	k) APEX abundances (molecules/cell), vivo bio rep3	l) Mr (in Da)	m) pI	n) Final SCL
82777062	phenylalanyl-tRNA synthetase subunit alpha [Shigella dysenteriae Sd197]	pheS	SDY_1809	COG0016J	2460.16	2512.58	2560.03	1854.99	1994.09	2184.53	36786.3	5.79	Cytoplasmic
82777638	DNA gyrase subunit A [Shigella dysenteriae Sd197]	gyrA	SDY_2423	COG0188L	778.414	826.801	833.158	939.094	1135.7	382.82	97033.9	5.09	Cytoplasmic
82775433	dihydrodipicolinate reductase [Shigella dysenteriae Sd197]	dapB	SDY_0053	COG0289E	1246.4	1357.82	1297	375.695	283.252	851.352	28776.5	5.53	Cytoplasmic
82778767	maltodextrin phosphorylase [Shigella dysenteriae Sd197]	malP	SDY_3659	COG0058G	502.225	482.754	527.004	400.959	307.875	60.3373	90482.1	6.95	Cytoplasmic
161950157	fructokinase [Shigella dysenteriae Sd197]	yajF	SDY_0345	COG1940KG	1159.97	1093.56	1193.8	1211.03	1239.85	731.369	32765	5.48	Cytoplasmic
82779378	glycyl-tRNA synthetase subunit beta [Shigella dysenteriae Sd197]	glyS	SDY_4345	COG0751J	1863.59	1867.39	1724.94	2333.11	2076.48	2377.72	76795.8	5.29	Cytoplasmic
82776245	3-hydroxydecanoyl-(acyl carrier protein) dehydratase [Shigella dysenteriae Sd197]	fabA	SDY_0927	COG0764I	2975.29	2906.57	3173	387.895	4044.35	2650.78	18968.4	6.13	Cytoplasmic
82779047	dihydroxy-acid dehydratase [Shigella dysenteriae Sd197]	ilvD	SDY_3977	COG0129EG	513.483	476.749	520.449	563.16	1702.66	573.927	65597	5.53	Cytoplasmic
82777153	pyruvate kinase [Shigella dysenteriae Sd197]	pykF	SDY_1905	COG0469G	4403.8	4906.52	4798.31	9659.7	6519	5537.47	50715.4	5.77	Cytoplasmic
82777825	hypothetical protein SDY_2629 [Shigella dysenteriae Sd197]	-	SDY_2629	COG2837P	187.736	191.506	209.039	709.196	980.198	770.939	33900.9	5.34	Cytoplasmic
82778976	multifunctional fatty acid oxidation complex subunit alpha [Shigella dysenteriae Sd197]	fadB	SDY_3899	COG1024I,COG1250I	1721.22	1825.5	1623.79	99.7523	517.427	610.445	79587.8	5.73	Cytoplasmic membrane
82775556	2,3,4,5-tetrahydropyridine-2-carboxylate N-succinyltransferase [Shigella dysenteriae Sd197]	dapD	SDY_0182	COG2171E	5131.8	4636.4	4621.26	4018.26	5313.76	4448.99	29876	5.76	Cytoplasmic
82776037	molybdate transporter periplasmic protein [Shigella dysenteriae Sd197]	modA	SDY_0710	COG0725P	495.748	437.791	478.016	4418.57	6206.32	2928.81	27393	6.85	Periplasmic
82524590	MxiC [Shigella dysenteriae Sd197]	mxiC	SDY_P184	-	561.667	491.687	536.757	1573.01	836.194	328.806	38055.4	4.81	Cytoplasmic membrane
82775495	UDP-N-acetylmuramoyl-L-alanyl-D-glutamate synthetase [Shigella dysenteriae Sd197]	murD	SDY_0118	COG0771M	856.772	866.453	764.188	646.017	1488.13	309.31	46999.9	5.22	Cytoplasmic
82778243	bifunctional glutathionylspermidine amidase/glutathionylspermidine synthetase [Shigella dysenteriae Sd197]	gsp	SDY_3085	COG0754E	483.671	493.879	431.405	1167.02	1344.14	991.112	70529.4	5.13	Cytoplasmic
82775829	aminoacyl-histidine dipeptidase [Shigella dysenteriae Sd197]	pepD	SDY_0480	COG2195E	4748.28	4638.61	4143.11	4151.03	4063.88	3948.37	52929.4	5.2	Cytoplasmic
82777811	glucose-specific PTS system component [Shigella dysenteriae Sd197]	crr	SDY_2614	COG2190G	9571.65	8333.3	9447.04	9465.1	5178.27	8359.93	18249.5	4.87	Cytoplasmic
82778485	argininosuccinate synthase [Shigella dysenteriae Sd197]	argG	SDY_3351	COG0137E	2758.62	2762.16	2412.28	1386.69	1691.1	997.556	49909.5	5.22	Cytoplasmic
161949987	peptidyl-prolyl cis-trans isomerase [Shigella dysenteriae Sd197]	fklB	SDY_4377	COG0545O	5034.75	4674.57	5443.26	3221.07	4239.93	4064.24	22199	4.85	Cytoplasmic
82778481	ribosome-binding factor A [Shigella dysenteriae Sd197]	rbfA	SDY_3346	COG0858J	2038.12	1921.43	1747.96	5437.79	4084.62	4176.4	15153.9	5.93	Cytoplasmic
82778893	ATP-dependent protease ATP-binding subunit [Shigella dysenteriae Sd197]	hslU	SDY_3806	COG1220O	1329.67	1508.9	1537.39	2302.24	3849.18	2724.69	49557.9	5.24	Cytoplasmic
82776086	molybdopterin biosynthesis protein MoeA [Shigella dysenteriae Sd197]	moeA	SDY_0760	COG0303H	884.394	1003.6	876.473	1630.06	1024.07	402.36	44123.6	5.03	Cytoplasmic
82777972	heat shock protein GrpE [Shigella dysenteriae Sd197]	grpE	SDY_2787	COG0576O	5739.72	6613.56	6563.43	10875	10224.9	6936.27	21811	4.68	Cytoplasmic
82775887	alkyl hydroperoxide reductase subunit C [Shigella dysenteriae Sd197]	ahpC	SDY_0540	COG0450O	12997.1	13380.2	11360.7	21951.9	13003	14701.3	20756.6	4.94	Cytoplasmic
82776819	DNA-binding transcriptional activator OsmE [Shigella dysenteriae Sd197]	osmE	SDY_1541	-	14228	15594.5	13154.8	2092.87	7232.97	9955.46	12020.2	7.7	Outer membrane
82778678	glutathione reductase [Shigella dysenteriae Sd197]	gor	SDY_3562	COG1249C	2184.11	2446.51	2042.35	2124.96	1346.11	2887.45	48780.6	5.64	Cytoplasmic
82776578	global DNA-binding transcriptional dual regulator H-NS [Shigella dysenteriae Sd197]	hns	SDY_1289	COG2916R	11469.8	12387.4	13816.8	15905	15113.1	17559.9	15539	5.44	Cytoplasmic
82776400	cystine transporter subunit [Shigella dysenteriae Sd197]	fliY	SDY_1097	COG0834ET	5222.16	4350.96	5056.22	4870.16	5012.57	5913.69	29004.1	6.77	Periplasmic
82778824	transcriptional regulator HU subunit alpha [Shigella dysenteriae Sd197]	hupA	SDY_3726	COG0776L	39439.7	40280.1	46984.1	23220.1	30967	30998.6	9534.58	9.57	Cytoplasmic
82778161	phosphopyruvate hydratase [Shigella dysenteriae Sd197]	eno	SDY_2996	COG0148G	14132.3	12281.1	14927.1	16077.3	12380.8	12574.3	45653.1	5.32	Cytoplasmic
82777893	inositol-5-monophosphate dehydrogenase [Shigella dysenteriae Sd197]	guaB	SDY_2704	COG0516F,COG0517R	2123.26	2478.28	2570.18	2012.64	2739.57	1367.41	52050.3	5.91	Cytoplasmic
82775796	heat shock protein 90 [Shigella dysenteriae Sd197]	htpG	SDY_0446	COG0326O	5621.19	5163.47	4598.41	7122.59	5141.69	7701.8	71372.6	5.06	Cytoplasmic
82779468	aspartate ammonia-lyase [Shigella dysenteriae Sd197]	aspA	SDY_4444	COG1027E	8278.21	7984.9	9614.14	12657.1	18572.1	12604.6	54062.4	5.54	Cytoplasmic
82779634	phosphopentomutase [Shigella dysenteriae Sd197]	deoB	SDY_4643	COG1015G	7081.89	6161.27	5848.72	5537.6	5125.22	8599.59	44379.3	5.21	Cytoplasmic
82778801	tryptophanyl-tRNA synthetase [Shigella dysenteriae Sd197]	trpS	SDY_3695	COG0180J	2564.38	2889.95	2366.14	3733.79	2457.41	3261.59	37422.4	6.26	Cytoplasmic
82775568	periplasmic chaperone [Shigella dysenteriae Sd197]	hlpA	SDY_0194	COG2825M	10363.9	11679.8	9562.76	4850.4	9621.29	5126.22	17687.5	9.69	Outer membrane
82777069	6-phosphofructokinase 2 [Shigella dysenteriae Sd197]	pfkB	SDY_1816	COG1105G	3513.57	3399.57	2886.48	1673.23	1766.58	1515.75	32486.7	5.15	Cytoplasmic
82779110	2-amino-3-ketobutyrate coenzyme A ligase [Shigella dysenteriae Sd197]	kbl	SDY_4050	COG0156H	4402.84	5395.99	4819.58	5190.96	5005.5	5085.16	43143.3	5.64	Cytoplasmic
82777006	tellurite resistance protein TehB [Shigella dysenteriae Sd197]	tehB	SDY_1747	COG0500QR	496.465	450.964	553.52	1497.36	646.667	1269.12	22460.8	6.32	Cytoplasmic
82777130	hypothetical protein SDY_1880 [Shigella dysenteriae Sd197]	ydhD	SDY_1880	COG0278O	1662.37	1697.79	1390.06	2506.9	1442.67	3406.44	12878.3	4.75	Cytoplasmic
82779133	orotate phosphoribosyltransferase [Shigella dysenteriae Sd197]	pyrE	SDY_4073	COG0461F	940.402	960.441	784.942	1063.61	576.809	1445.26	23494	5.47	Cytoplasmic
82777070	hypothetical protein SDY_1817 [Shigella dysenteriae Sd197]	-	SDY_1817	-	2840.6	2901.12	2368.16	533.694	4317.1	724.761	10864.6	4.23	Cytoplasmic
82778061	S-ribosylhomocysteinase [Shigella dysenteriae Sd197]	ygaG	SDY_2884	COG1854T	11615.8	9380.3	10240.1	3666.33	3753.58	4705.14	19415.5	5.18	Cytoplasmic
82778975	proline dipeptidase [Shigella dysenteriae Sd197]	pepQ	SDY_3898	COG0006E	4826.23	5009.87	4057.71	2266.94	3023.26	2918.25	50189.3	5.6	Cytoplasmic
82776857	3-hydroxy acid dehydrogenase [Shigella dysenteriae Sd197]	ydfG	SDY_1586	COG4221R	2035.22	1918.7	1637.08	2360.9	1902.5	919.395	27245.9	5.65	Cytoplasmic
82777565	integration host factor subunit beta [Shigella dysenteriae Sd197]	ihfB	SDY_2346	COG0776L	3798.78	4655.66	3952.99	4201.01	1759.49	1808.64	10650.7	9.34	Cytoplasmic
82776108	DNA starvation/stationary phase protection protein Dps [Shigella dysenteriae Sd197]	dps	SDY_0783	COG0783P	40800.8	34851.4	32847.2	36597.5	25953.8	51684.2	18694.6	5.72	Cytoplasmic
82777692	NADH dehydrogenase I subunit F [Shigella dysenteriae Sd197]	nuoF	SDY_2480	COG1894C	1101.52	1178.56	935.705	474.559	546.638	752.392	49290.6	6.44	Cytoplasmic
82776440	pyruvate kinase [Shigella dysenteriae Sd197]	pykA	SDY_1141	COG0469G	1764.33	1441.54	1461.27	2356.58	2013.79	2582.4	51385.1	6.24	Cytoplasmic
82775790	bifunctional UDP-sugar hydrolase/5'-nucleotidase periplasmic precursor [Shigella dysenteriae Sd197]	ushA	SDY_0438	COG0737F	1421.47	1509.83	1775.01	1028.93	1580.13	1398.14	60772.7	5.55	Periplasmic
82777810	phosphoenolpyruvate-protein phosphotransferase [Shigella dysenteriae Sd197]	ptsI	SDY_2613	COG1080G	4209.48	5327.24	4591.22	5175	4688.86	4125.4	63531.4	4.78	Cytoplasmic
82778621	elongation factor G [Shigella dysenteriae Sd197]	fusA	SDY_3501	COG0480J	11839	11012.3	13890	17139.3	10249.9	11346.1	77578.2	5.24	Cytoplasmic
82777280	beta-hexosaminidase [Shigella dysenteriae Sd197]	ycfO	SDY_2043	COG1472G	697.344	890.253	777.485	788.709	453.797	535.752	37575.2	5.73	Cytoplasmic
82779441	adenylosuccinate synthetase [Shigella dysenteriae Sd197]	purA	SDY_4412	COG0104F	2327.89	2701.7	2123.53	5186	4594.68	4661.77	47343.1	5.32	Cytoplasmic
82778967	periplasmic protein disulfide isomerase I [Shigella dysenteriae Sd197]	dsbA	SDY_3885	COG0526OC	1712.23	1883.23	1468.47	3972.45	2516.44	1889.25	23069.6	5.95	Periplasmic
82777386	beta-D-glucoside glucohydrolase, periplasmic [Shigella dysenteriae Sd197]	bglX	SDY_2156	COG1472G	524.332	504.004	412.652	185.137	428.57	379.173	83485.6	5.95	Periplasmic
82776745	fermentative D-lactate dehydrogenase, NAD-dependent [Shigella dysenteriae Sd197]	ldhA	SDY_1464	COG1052CHR	2037.77	2576.71	2163.77	3951.01	2022.51	1391.89	36548.4	5.37	Cytoplasmic
82778544	malate dehydrogenase [Shigella dysenteriae Sd197]	mdh	SDY_3412	COG0039C	18909.5	15246.6	15376	10720.3	11976.9	9322.88	32325.1	5.61	Cytoplasmic
82777903	nucleoside diphosphate kinase [Shigella dysenteriae Sd197]	ndk	SDY_2714	COG0105F	6633.32	5732.41	7395.65	5386.34	3988.18	3659.55	15462.8	5.54	Cytoplasmic
82778955	GTP-binding protein [Shigella dysenteriae Sd197]	yihK	SDY_3872	COG1217T	972.201	992.917	1219.42	2657.31	1583.08	1494.13	67352.9	5.16	Cytoplasmic
82779105	phosphoglyceromutase [Shigella dysenteriae Sd197]	yibO	SDY_4045	COG0696G	1331.41	1683.53	1696.48	6405.82	3523.84	2468.41	56152.4	5.14	Cytoplasmic
82775946	N-acetylglucosamine-6-phosphate deacetylase [Shigella dysenteriae Sd197]	nagA	SDY_0611	COG1820G	1052.4	1367.96	1280.02	721.313	997.045	390.919	41004.7	5.89	Cytoplasmic
82778620	elongation factor Tu [Shigella dysenteriae Sd197]	tufA	SDY_3500	COG0050J	21872.7	23351.5	28093.1	19438.9	27252	24382.3	43281.9	5.3	Cytoplasmic
82775657	trigger factor [Shigella dysenteriae Sd197]	tig	SDY_0296	COG0544O	5636.43	7256.14	7076.32	6928.47	8473.62	5532.29	48162.7	4.83	Cytoplasmic
82776741	putative filament protein [Shigella dysenteriae Sd197]	ynaF	SDY_1458	COG0589T	4505.15	3615.18	3587.78	7036.51	6427.66	8901.99	18444.6	5.96	Cytoplasmic
82775390	transaldolase B [Shigella dysenteriae Sd197]	talB	SDY_0008	COG0176G	7775.58	5955.95	7314.62	10901.3	11606.2	8091.12	35203.8	5.11	Cytoplasmic
82778490	phosphoglucosamine mutase [Shigella dysenteriae Sd197]	glmM	SDY_3357	COG1109G	1208.04	1072.85	1405.43	1742.55	1003.51	1399.16	47548.7	5.82	Cytoplasmic
82775933	glutamate and aspartate transporter subunit [Shigella dysenteriae Sd197]	ybeJ	SDY_0592	COG0834ET	3448.65	3973.68	4535.1	1333.5	1075.12	905.996	33347.7	8.61	Periplasmic
82777548	aromatic amino acid aminotransferase [Shigella dysenteriae Sd197]	aspC	SDY_2329	COG1448E	3389.08	3955.77	2998.87	5435.32	5045.57	4740.05	43571.6	5.54	Cytoplasmic
82778357	ADP-ribose pyrophosphatase NudF [Shigella dysenteriae Sd197]	nudF	SDY_3206	COG0494LR	261.84	225.368	198.22	593.597	679.791	537.623	23665.9	4.98	Cytoplasmic
82775995	dihydrolipoamide acetyltransferase [Shigella dysenteriae Sd197]	sucB	SDY_0665	COG0508C	9131.56	9184.83	7095.84	3546.98	3965.15	4110.94	44015.6	5.58	Cytoplasmic
82775395	molecular chaperone DnaK [Shigella dysenteriae Sd197]	dnaK	SDY_0013	COG0443O	13250	14950.1	17516.3	19220.2	16000.2	19587.7	69112.1	4.83	Cytoplasmic
82777211	cold shock-like protein CspC [Shigella dysenteriae Sd197]	cspC	SDY_1969	COG1278K	18096.8	21463.4	16271.4	45337.2	19771.9	16747.1	7402.08	6.54	Cytoplasmic
82777860	dihydrodipicolinate synthase [Shigella dysenteriae Sd197]	dapA	SDY_2667	COG0329EM	3833.18	3684.57	4776.49	4080.37	3720.56	2310.22	31309.9	6.14	Cytoplasmic
82775947	glucosamine-6-phosphate deaminase [Shigella dysenteriae Sd197]	nagB	SDY_0612	COG0363G	1865.1	2285.59	2495.34	2062.59	2591.6	764.22	29802.2	6.6	Cytoplasmic
82777691	NADH dehydrogenase subunit G [Shigella dysenteriae Sd197]	nuoG	SDY_2479	COG1034C	1394.29	1362.09	1757.3	411.384	947.641	931.666	100661	5.89	Cytoplasmic
82777293	acyl carrier protein [Shigella dysenteriae Sd197]	acpP	SDY_2056	COG0236IQ	15587	20540.8	20181.3	15164.9	13973.2	14424.5	8639.19	3.98	Cytoplasmic
82777901	hypothetical protein SDY_2712 [Shigella dysenteriae Sd197]	yfgA	SDY_2712	COG1426S	2684.6	1994.04	2448.92	183.413	1907.54	1750.36	36199.1	5.53	Cytoplasmic membrane
82779076	F0F1 ATP synthase subunit beta [Shigella dysenteriae Sd197]	atpD	SDY_4016	COG0055C	9052.04	11008.4	8283.88	867.964	6816.11	7505.35	50265.4	4.93	Cytoplasmic membrane
82776290	hypothetical protein SDY_0979 [Shigella dysenteriae Sd197]	yccJ	SDY_0979	-	5146.02	3872.6	4227.57	29816	6585.98	16094.9	8524.14	4.7	Cytoplasmic
82778169	flavodoxin [Shigella dysenteriae Sd197]	-	SDY_3007	COG0716C	1266.26	932.478	1126.38	1145.73	438.333	2075.8	16273.6	3.97	Cytoplasmic
82776029	phosphoglyceromutase 1 [Shigella dysenteriae Sd197]	gpmA	SDY_0702	COG0588G	7015.61	9493.75	8799.6	4099.64	6092.7	5570.69	28483.2	6.04	Cytoplasmic
82775521	dihydrolipoamide acetyltransferase [Shigella dysenteriae Sd197]	aceF	SDY_0145	COG0508C	5544.16	6480.94	4766.31	5439.51	5104.87	4516.93	65779.8	5.09	Cytoplasmic
82775522	dihydrolipoamide dehydrogenase [Shigella dysenteriae Sd197]	lpdA	SDY_0146	COG1249C	15284.7	13628.2	18393.8	8872.33	10851	13423.1	50672.5	5.79	Cytoplasmic
82777183	thiosulfate:cyanide sulfurtransferase (rhodanese) [Shigella dysenteriae Sd197]	pspE	SDY_1936	COG0607P	2800.18	2287.88	3121.36	5489.57	2431.82	4590.38	11500.9	7.83	Cytoplasmic membrane
82777566	30S ribosomal protein S1 [Shigella dysenteriae Sd197]	rpsA	SDY_2347	COG0539J	7538.14	10038.2	8079.42	8039.04	7523.05	11947.8	61128.6	4.89	Cytoplasmic
82778377	hypothetical protein SDY_3227 [Shigella dysenteriae Sd197]	-	SDY_3227	COG2960S	1601.19	1295.57	1188.35	345.172	1621.99	819.282	13915.4	5.93	Cytoplasmic
82775958	ferric uptake regulator [Shigella dysenteriae Sd197]	fur	SDY_0623	COG0735P	2551.28	3206.94	3500.9	1183.81	1363.48	3217.19	16794.3	5.68	Cytoplasmic
82777608	pyruvate dehydrogenase [Shigella dysenteriae Sd197]	poxB	SDY_2392	COG0028EH	5880.38	5515.42	4281.59	2533.65	3230.84	2582.09	62008	5.89	Cytoplasmic
82524581	MxiH [Shigella dysenteriae Sd197]	mxiH	SDY_P175	-	3583.23	3253.28	4439.36	4803.68	4841.14	3263.03	9223.91	4.46	Cytoplasmic membrane
161950106	transcriptional regulator SlyA [Shigella dysenteriae Sd197]	slyA	SDY_1865	COG1846K	1676.02	2054.08	1494.91	1010.99	1164.43	1373.63	16389	6.6	Cytoplasmic
82776769	glyceraldehyde-3-phosphate dehydrogenase A [Shigella dysenteriae Sd197]	gapA	SDY_1488	COG0057G	13120.9	11167	15527	21001.5	21390.2	24646	35531	6.61	Cytoplasmic
82776032	galactose-1-phosphate uridylyltransferase [Shigella dysenteriae Sd197]	galT	SDY_0705	COG1085C	1875.74	2234.99	2614.13	4478.71	5022.7	3363.2	39704.1	5.96	Cytoplasmic
82777671	naphthoate synthase [Shigella dysenteriae Sd197]	menB	SDY_2458	COG0447H	1317.79	978.814	1335.67	1264.62	1872.71	2700.34	31641.8	6.09	Cytoplasmic
82775589	DL-methionine transporter substrate-binding subunit [Shigella dysenteriae Sd197]	metQ	SDY_0216	COG1464P	2449.74	1787.1	1950.91	791.63	2127.48	3227.06	29444.6	5.25	Outer membrane
82779627	periplasmic protein [Shigella dysenteriae Sd197]	osmY	SDY_4636	COG2823R	24149.5	26293.8	33211.2	4652.52	6467.32	3923.98	20977.8	7.8	Periplasmic
82775502	cell division protein FtsZ [Shigella dysenteriae Sd197]	ftsZ	SDY_0125	COG0206D	1885.4	2613.28	2102.08	2843.23	3508.66	2483.65	40322.2	4.65	Cytoplasmic membrane
82775988	type II citrate synthase [Shigella dysenteriae Sd197]	gltA	SDY_0658	COG0372C	14249.5	20028.6	16830.9	2021.21	7351.48	2891.02	47957	6.06	Cytoplasmic
82776110	glutamine ABC transporter periplasmic protein [Shigella dysenteriae Sd197]	glnH	SDY_0785	COG0834ET	2259.93	1597.91	1938.19	1835.1	2264.58	2315.46	27247.1	8.44	Periplasmic
82778482	translation initiation factor IF-2 [Shigella dysenteriae Sd197]	infB	SDY_3347	COG0532J	1747.6	2128.07	2473.01	1925.88	1984.68	1928.27	97375.9	5.8	Cytoplasmic
82778297	transketolase [Shigella dysenteriae Sd197]	tktA	SDY_3141	COG0021G	2574.66	3640.87	3312.17	2239.99	4643.92	3753.97	72221.7	5.43	Cytoplasmic
82778780	phosphoenolpyruvate carboxykinase [Shigella dysenteriae Sd197]	pckA	SDY_3673	COG1866C	7969.32	5653.53	6490.97	6476.73	6796.62	4204.8	59712.2	5.54	Cytoplasmic
82778628	FKBP-type peptidyl-prolyl cis-trans isomerase [Shigella dysenteriae Sd197]	fkpA	SDY_3508	COG0545O	5153.95	6883.39	7293.33	5380.81	5853.16	8327.08	28321.1	8.69	Periplasmic
82778630	FKBP-type peptidyl-prolyl cis-trans isomerase [Shigella dysenteriae Sd197]	slyD	SDY_3510	COG1047O	6861	6726.91	4895.68	7035.66	6673.45	10122.6	20307.6	4.74	Cytoplasmic
82778585	methionyl-tRNA formyltransferase [Shigella dysenteriae Sd197]	fmt	SDY_3464	COG0223J	1879.52	2687.4	2514.63	1558.9	1958.72	1347.86	34125.1	5.55	Cytoplasmic
82779426	fumarate reductase iron-sulfur subunit [Shigella dysenteriae Sd197]	frdB	SDY_4397	COG0479C	3555.33	2541.76	3567.53	2412.68	4322.67	5464.03	27125	6.07	Cytoplasmic
82778680	oligopeptidase A [Shigella dysenteriae Sd197]	prlC	SDY_3564	COG0339E	3657.58	3851.05	2690.59	2501.98	851.413	1931.68	77308.4	5.12	Cytoplasmic
82777047	phosphoenolpyruvate synthase [Shigella dysenteriae Sd197]	ppsA	SDY_1794	COG0574G	1415.71	1334.66	1861.72	985.353	3026.4	1115.77	87456.6	4.89	Cytoplasmic
82777812	pyridoxal kinase [Shigella dysenteriae Sd197]	pdxK	SDY_2615	COG2240H	1740.76	2539.79	2218.08	2250.1	2159.66	2038.33	30831.2	5.14	Cytoplasmic
82776024	putative homeobox protein [Shigella dysenteriae Sd197]	-	SDY_0697	-	3203.93	2450.96	3572.14	601.535	1342.81	433.146	12910.5	4.74	Cytoplasmic
82778537	stringent starvation protein A [Shigella dysenteriae Sd197]	sspA	SDY_3405	COG0625O	6610.13	7816.92	9567.79	13465.9	5237	8792.43	24320	5.22	Cytoplasmic
82775992	succinate dehydrogenase iron-sulfur subunit [Shigella dysenteriae Sd197]	sdhB	SDY_0662	COG0479C	5111.72	7409.93	6066.86	497.179	4868.87	4054.7	26840.9	5.97	Cytoplasmic
82779048	branched-chain amino acid aminotransferase [Shigella dysenteriae Sd197]	ilvE	SDY_3978	COG0115EH	1480.25	1727.76	1177.65	2391.7	2387.4	2166.6	34092.3	5.54	Cytoplasmic
82778330	glycine cleavage system aminomethyltransferase T [Shigella dysenteriae Sd197]	gcvT	SDY_3176	COG0404E	5540.32	7390.53	5294.6	3921.7	3927.74	2780.3	40175.2	5.36	Cytoplasmic
82524596	Spa33 [Shigella dysenteriae Sd197]	spa33	SDY_P190	COG1886NU	1635.06	2226.53	1620.42	821.904	1735.52	1116.82	33350.5	5.67	Cytoplasmic membrane
82775552	serine endoprotease [Shigella dysenteriae Sd197]	htrA	SDY_0178	COG0265O	5158.6	6884.2	4907.9	5289.92	6451.17	6624.31	49341.3	8.33	Periplasmic
82776312	putative dehydrogenase [Shigella dysenteriae Sd197]	ycdW	SDY_1004	COG0111HE	1822.56	1861.4	1293.1	242.614	1007.24	509.276	36968	7.76	Cytoplasmic
82775681	bifunctional diaminohydroxyphosphoribosylaminopyrimidine deaminase/5-amino-6-(5-phosphoribosylamino)uracil reductase [Shigella dysenteriae Sd197]	ribD	SDY_0320	COG0117H,COG1985H	1008.37	1029.86	1405.32	950.407	1532.51	1162.29	40341.7	6.73	Cytoplasmic
82775800	adenine phosphoribosyltransferase [Shigella dysenteriae Sd197]	apt	SDY_0450	COG0503F	1064.44	931.166	1356.31	2293.15	1318.61	1557.99	19858.1	5.26	Cytoplasmic
82778827	uroporphyrinogen decarboxylase [Shigella dysenteriae Sd197]	hemE	SDY_3729	COG0407H	555.52	485.917	707.843	110.677	551.196	486.006	39262.7	5.88	Cytoplasmic
82775561	uridylate kinase [Shigella dysenteriae Sd197]	pyrH	SDY_0187	COG0528F	1613.51	2028.17	1383.8	4492.09	2802.5	508.664	25969.2	6.85	Cytoplasmic
82775396	chaperone protein DnaJ [Shigella dysenteriae Sd197]	dnaJ	SDY_0014	COG0484O	248.382	338.232	367.795	249.311	1438.05	1017.94	41070.8	7.97	Cytoplasmic
82778597	50S ribosomal protein L15 [Shigella dysenteriae Sd197]	rplO	SDY_3477	COG0200J	788.002	1073.06	1171.42	2178.6	6159.06	1076.38	14965.8	11.18	Cytoplasmic
82776590	hypothetical protein SDY_1301 [Shigella dysenteriae Sd197]	oppA	SDY_1301	COG4166E	4690.39	4237.6	6134.52	2380.41	3290.03	1663.49	61018.6	6.05	Periplasmic
82775656	ATP-dependent Clp protease proteolytic subunit [Shigella dysenteriae Sd197]	clpP	SDY_0295	COG0740OU	6949.77	5010.25	5013.71	6164.95	4260.37	10471.4	23185.8	5.52	Cytoplasmic
82778878	phosphoenolpyruvate carboxylase [Shigella dysenteriae Sd197]	ppc	SDY_3791	COG2352C	665.808	979.193	772.018	1445.84	1896.56	982.322	99089	5.52	Cytoplasmic
82775996	succinyl-CoA synthetase subunit beta [Shigella dysenteriae Sd197]	sucC	SDY_0666	COG0045C	6686.74	4515.19	6284.55	3083.47	4127.36	5095.82	41349	5.37	Cytoplasmic
82779111	ADP-L-glycero-D-mannoheptose-6-epimerase [Shigella dysenteriae Sd197]	rfaD	SDY_4051	COG0451MG	1544.02	2293.71	2190.96	3598.47	2925.61	3739.18	34877.8	4.79	Cytoplasmic membrane
82775963	phosphoglucomutase [Shigella dysenteriae Sd197]	pgm	SDY_0628	COG0033G	1970.19	2944.64	2785.94	1449.31	3171.63	1870.9	58358.5	5.43	Cytoplasmic
82777705	phosphate acetyltransferase [Shigella dysenteriae Sd197]	pta	SDY_2493	COG0280C,COG0857R	3634.43	2771.53	4214.19	6869.27	5302.61	5560.77	77183	5.52	Cytoplasmic
82778034	hypothetical protein SDY_2855 [Shigella dysenteriae Sd197]	ygaU	SDY_2855	COG1652S	14817	19241.6	12909.6	3403.46	1874.79	5227.93	16062.5	5.71	Cytoplasmic
82778278	hypothetical protein SDY_3122 [Shigella dysenteriae Sd197]	yggS	SDY_3122	COG0325R	1249.92	850.78	929.044	1047.17	723.589	853.67	25786.4	6.09	Cytoplasmic
82777431	dTDP-glucose 4,6 dehydratase [Shigella dysenteriae Sd197]	rfbB	SDY_2204	COG1088M	2207.42	1458.77	1737.25	4405.82	1240.43	1330.39	40510.8	5.73	Cytoplasmic
82524592	Spa15 [Shigella dysenteriae Sd197]	spa15	SDY_P186	-	17540.9	14928.9	11408.1	13777.1	10155.6	4492.97	15215	4.33	Cytoplasmic
82777739	chorismate synthase [Shigella dysenteriae Sd197]	aroC	SDY_2528	COG0082E	664.08	1017.35	925.406	625.655	576.72	1530.89	39149.9	5.81	Cytoplasmic
82778242	putative glutathione S-transferase YghU [Shigella dysenteriae Sd197]	-	SDY_3084	COG0625O	1110.29	1511.94	1031.58	1116.23	1285.65	1327.17	34261.5	6.56	Cytoplasmic
82778565	acetyl-CoA carboxylase biotin carboxylase subunit [Shigella dysenteriae Sd197]	accC	SDY_3433	COG0439I	1673.69	1433.65	1083.51	1139.86	1687.95	1216.97	49318.9	6.65	Cytoplasmic
82775537	DnaK transcriptional regulator DksA [Shigella dysenteriae Sd197]	dksA	SDY_0161	COG1734T	5140.63	7875.26	6304.55	3488.49	5357.26	7900.42	17527.1	5.06	Cytoplasmic
82777067	threonyl-tRNA synthetase [Shigella dysenteriae Sd197]	thrS	SDY_1814	COG0441J	1525.16	1038.44	1569.63	2182.03	2784.9	2484.19	74041.6	5.8	Cytoplasmic
82779472	co-chaperonin GroES [Shigella dysenteriae Sd197]	groES	SDY_4448	COG0234O	18549.8	24266.7	28814.9	25144.8	24978.9	32459.1	10386.6	5.15	Cytoplasmic
82775555	hypothetical protein SDY_0181 [Shigella dysenteriae Sd197]	yaeH	SDY_0181	-	2925.33	4552.62	4038.07	1890.63	1935.62	1712.69	15095.6	6.61	Cytoplasmic
82777066	translation initiation factor IF-3 [Shigella dysenteriae Sd197]	infC	SDY_1813	COG0290J	2596.15	2828.23	3859.34	4959.07	1803.7	2482.61	16636.8	9.25	Cytoplasmic
82778332	glycine dehydrogenase [Shigella dysenteriae Sd197]	gcvP	SDY_3178	COG0403E,COG1003E	3394.25	4391	2859.27	1819.95	2751.22	2395.72	104299	5.62	Cytoplasmic
82777220	carboxy-terminal protease [Shigella dysenteriae Sd197]	prc	SDY_1978	COG0793M	690.635	548.607	855.562	810.052	399.855	314.428	76690	6.19	Outer membrane
82775913	hypothetical protein SDY_0567 [Shigella dysenteriae Sd197]	ybeL	SDY_0567	COG0542O,COG0563F	1894.66	1657.94	1206.6	1020.43	1645.42	2773.17	18796.5	5.11	Cytoplasmic
82778770	putative DNA uptake protein [Shigella dysenteriae Sd197]	yhgI	SDY_3662	COG0316S,COG0694O	3435.64	4912.38	5362.66	5699.12	3878.78	3168.05	20996.9	4.52	Cytoplasmic
82777439	6-phosphogluconate dehydrogenase [Shigella dysenteriae Sd197]	gnd	SDY_2212	COG0362G	3272.55	3068.32	4545.85	3559.73	4379.54	3517.86	51497.3	5.05	Cytoplasmic
82524571	IpaC [Shigella dysenteriae Sd197]	ipaC	SDY_P165	-	5773.18	4020.13	6290.36	13949.5	6495.03	7259.36	38752.8	7.84	Cytoplasmic membrane
82777292	3-oxoacyl-(acyl carrier protein) synthase II [Shigella dysenteriae Sd197]	fabF	SDY_2055	COG0304IQ	4417.65	4616.7	2978.11	1239.43	1784.42	2105.21	43013.8	5.71	Cytoplasmic
82777808	cysteine synthase A [Shigella dysenteriae Sd197]	cysK	SDY_2611	COG0031E	27145.5	32898	42320.6	16534.1	5122.03	16424.1	34430.3	6.07	Cytoplasmic
82777897	outer membrane protein assembly complex subunit YfgL [Shigella dysenteriae Sd197]	-	SDY_2708	COG1520S	3017.53	3659.67	2312.96	852.793	2456.78	3091.67	41855.5	4.72	Outer membrane
82778838	DNA-directed RNA polymerase subunit beta [Shigella dysenteriae Sd197]	rpoB	SDY_3741	COG0085K	2485.7	2981.93	3871.11	2558.5	2158.71	2465.93	150641	5.15	Cytoplasmic
82776577	UTP--glucose-1-phosphate uridylyltransferase subunit GalU [Shigella dysenteriae Sd197]	galU	SDY_1288	COG1210M	3190.11	2022.26	2943.5	3483.66	3439.18	3155.8	32941.1	5.11	Cytoplasmic
82778692	glucose-1-phosphate adenylyltransferase [Shigella dysenteriae Sd197]	glgC	SDY_3576	COG0448G	2639.25	1694.31	2017.76	2615.47	2095.6	2317.8	48695.8	5.77	Cytoplasmic
82778344	lysyl-tRNA synthetase [Shigella dysenteriae Sd197]	lysS	SDY_3192	COG1190J	1448.67	2170	2261.23	2548.74	1090.35	1385.32	57630.2	5.14	Cytoplasmic
82779044	ketol-acid reductoisomerase [Shigella dysenteriae Sd197]	ilvC	SDY_3974	COG0059EH	1015.5	790.198	646.972	2114.78	2183.77	2576.35	54047.9	5.2	Cytoplasmic
82777675	hypothetical protein SDY_2462 [Shigella dysenteriae Sd197]	elaB	SDY_2462	COG4575S	15635.5	21090.6	24997.3	3559.04	5636.4	4836.12	11305.2	5.35	Cytoplasmic
161950010	GTPase EngB [Shigella dysenteriae Sd197]	engB	SDY_3878	COG0218R	479.435	734.329	534.533	722.276	620.55	489.398	23546	6.86	Cytoplasmic
82775560	elongation factor Ts [Shigella dysenteriae Sd197]	tsf	SDY_0186	COG0264J	11432.3	12005.7	17138.9	14123.3	12003.8	16411.7	30421.7	5.22	Cytoplasmic
82778608	50S ribosomal protein L29 [Shigella dysenteriae Sd197]	rpmC	SDY_3488	COG0255J	4335.39	6887.64	5356.19	18160.8	10040.2	9870.92	7301.27	9.98	Cytoplasmic
82778604	50S ribosomal protein L5 [Shigella dysenteriae Sd197]	rplE	SDY_3484	COG0094J	2737.13	2795.45	1780.15	12555	8715.89	3972.88	20300.8	9.49	Cytoplasmic
82778837	DNA-directed RNA polymerase subunit beta' [Shigella dysenteriae Sd197]	rpoC	SDY_3740	COG0086K	2730.1	3809.33	2486.53	1768.59	2972.04	2245.62	155182	7.08	Cytoplasmic
82776551	peptide chain release factor 1 [Shigella dysenteriae Sd197]	prfA	SDY_1260	COG0216J	379.181	387.26	562.775	571.814	212.222	387.76	40515.7	5.15	Cytoplasmic
82775612	vertebrate C-lysozyme inhibitor [Shigella dysenteriae Sd197]	ykfE	SDY_0246	-	3064.16	4786.21	4823.01	2989.94	1565.33	6278.89	16871.6	6.27	Cytoplasmic
82778776	hypothetical protein SDY_3669 [Shigella dysenteriae Sd197]	yhgF	SDY_3669	COG2183K	735.38	477.941	521.75	1008.16	522.524	684.954	81418.2	5.91	Cytoplasmic
82778188	hypothetical protein SDY_3027 [Shigella dysenteriae Sd197]	-	SDY_3027	-	18835.6	12091.8	19200.2	1617.76	932.299	5508.87	8305.07	5.6	Outer membrane
161950065	aminopeptidase B [Shigella dysenteriae Sd197]	pepB	SDY_2719	COG0260E	1812.03	1345.92	2203.93	1821.72	2193.58	1012.66	46451	5.49	Cytoplasmic
82775545	glutamate-1-semialdehyde aminotransferase [Shigella dysenteriae Sd197]	hemL	SDY_0170	COG0001H	1164.24	792.702	1296.75	421.195	1516.63	795.155	45390.3	4.86	Cytoplasmic
82775910	leucyl-tRNA synthetase [Shigella dysenteriae Sd197]	leuS	SDY_0564	COG0495J	2407.74	3099.07	1912.21	3879.63	3609.13	1824.83	97245	5.13	Cytoplasmic
82778311	phosphoglycerate kinase [Shigella dysenteriae Sd197]	pgk	SDY_3156	COG0126G	11476.3	9464.68	6968.25	10806.4	7673.78	8390.86	41088.4	5.08	Cytoplasmic
161950071	uracil phosphoribosyltransferase [Shigella dysenteriae Sd197]	upp	SDY_2687	COG0035F	3125.43	3064.35	1951.38	2827.94	3474.28	2049.43	22565	5.32	Cytoplasmic
82777138	riboflavin synthase subunit alpha [Shigella dysenteriae Sd197]	ribE	SDY_1888	COG0307H	847.437	989.136	1349.75	181.963	1261.64	155.121	23444.1	5.64	Cytoplasmic
82777734	3-oxoacyl-(acyl carrier protein) synthase I [Shigella dysenteriae Sd197]	fabB	SDY_2522	COG0304IQ	1517.28	982.969	1048.96	915.238	3162.43	1450.92	42627.5	5.26	Cytoplasmic
82776632	hypothetical protein SDY_1343 [Shigella dysenteriae Sd197]	yciN	SDY_1343	-	2555.58	2372.76	1553.84	659.924	770.25	474.64	9385.3	5.47	Cytoplasmic
82778296	hypothetical protein SDY_3140 [Shigella dysenteriae Sd197]	yggG	SDY_3140	COG0501O	2021.06	3210.86	3254.81	846.444	2340.25	920.321	26854.2	5.56	Outer membrane
82778795	shikimate kinase I [Shigella dysenteriae Sd197]	aroK	SDY_3689	COG0703E	1877.6	1197.55	1307.84	1592.7	2038.25	961.676	19537.3	5.26	Cytoplasmic
82776699	universal stress protein UspE [Shigella dysenteriae Sd197]	ydaA	SDY_1413	COG0589T	2152.64	3471.33	2526.35	683.418	1377.5	3018.1	35753.7	5.16	Cytoplasmic
82778478	polynucleotide phosphorylase/polyadenylase [Shigella dysenteriae Sd197]	pnp	SDY_3343	COG1185J	4575.03	3438.27	2791.01	2994.02	3073.6	4422.12	79811	5.35	Cytoplasmic
161950037	hypothetical protein SDY_3349 [Shigella dysenteriae Sd197]	yhbC	SDY_3349	COG0779S	927.181	1414.86	1546.1	1399.05	1609.45	1421.09	16687	4.6	Cytoplasmic
82776083	putative transport protein [Shigella dysenteriae Sd197]	-	SDY_0757	COG0747E	1080.18	1817.03	1558.53	862.377	662.174	520.809	56370.7	7.69	Periplasmic
82779473	chaperonin GroEL [Shigella dysenteriae Sd197]	groEL	SDY_4449	COG0459O	25037.9	35114.2	42121	33182.9	36251.9	24782.8	57326.5	4.85	Cytoplasmic
82778840	50S ribosomal protein L10 [Shigella dysenteriae Sd197]	rplJ	SDY_3743	COG0244J	5201.63	8499.95	6296.52	8292.43	10583.5	8527.11	17710.8	9.04	Cytoplasmic
82778800	phosphoglycolate phosphatase [Shigella dysenteriae Sd197]	gph	SDY_3694	COG0546R	722.249	1106.02	1207.88	1633.75	1254.47	1479.99	27402.2	4.67	Cytoplasmic
82778312	fructose-bisphosphate aldolase [Shigella dysenteriae Sd197]	fba	SDY_3157	COG0191G	8734.95	14680.2	11834.5	10337.9	11138.7	10648.9	39145.8	5.52	Cytoplasmic
82777060	integration host factor subunit alpha [Shigella dysenteriae Sd197]	ihfA	SDY_1807	COG0776L	5090.39	8049.84	5492.32	3962.03	1996.47	4374.27	11353.5	9.34	Cytoplasmic
82779079	D-fructose-6-phosphate amidotransferase [Shigella dysenteriae Sd197]	glmS	SDY_4019	COG0449M	2937.5	5000.16	4475.96	1107.46	1785.75	2909.36	66901.9	5.56	Cytoplasmic
82775386	threonine synthase [Shigella dysenteriae Sd197]	thrC	SDY_0004	COG0498E	898.869	564.937	616.72	1355.52	1080.86	1133.48	47082	5.24	Cytoplasmic
82778591	DNA-directed RNA polymerase subunit alpha [Shigella dysenteriae Sd197]	rpoA	SDY_3471	COG0202K	3666.85	2139.99	3066.2	3752.3	3753.13	3220.25	36538.4	5.03	Cytoplasmic
82777259	DNA-binding transcriptional regulator PhoP [Shigella dysenteriae Sd197]	phoP	SDY_2022	COG0745TK	3212.23	1944.1	3183.46	2152.94	826.566	2437.9	25534.3	5.1	Cytoplasmic
82778222	putative oxidoreductase [Shigella dysenteriae Sd197]	yqhD	SDY_3063	COG1979C	2067.36	2026.96	3134.73	6359.97	4452.59	5083.58	42055.4	5.66	Cytoplasmic
82778366	hypothetical protein SDY_3215 [Shigella dysenteriae Sd197]	ygiW	SDY_3215	COG3111S	12461.5	8131.17	13893.6	8352.12	11724	15959.6	14010.2	5.08	Cytoplasmic
82777266	spermidine/putrescine ABC transporter periplasmic substrate-binding protein [Shigella dysenteriae Sd197]	potD	SDY_2029	COG0687E	1668.33	2869.69	2349.55	2913.13	3355.26	1079.57	38865.5	5.24	Periplasmic
82778599	30S ribosomal protein S5 [Shigella dysenteriae Sd197]	rpsE	SDY_3479	COG0098J	5371.39	3558.39	6150.55	7881.27	9581.72	6842.04	17574.6	10.11	Cytoplasmic
82524570	IpaD [Shigella dysenteriae Sd197]	ipaD	SDY_P164	-	2823.84	3845.34	2289.72	8516.83	4607.46	4559.02	36702.6	5.69	Outer membrane
82777111	tyrosyl-tRNA synthetase [Shigella dysenteriae Sd197]	tyrS	SDY_1860	COG0162J	1623.42	1658.01	987.264	1669.19	1794.36	2116.93	47537.3	5.59	Cytoplasmic
82775795	adenylate kinase [Shigella dysenteriae Sd197]	adk	SDY_0445	COG0563F	6044.87	3685.78	6236.62	6666.79	7835.32	6470.72	23513	5.75	Cytoplasmic
82776412	ferritin [Shigella dysenteriae Sd197]	ftn	SDY_1113	COG1528P	4722.33	5452.04	7783.11	9288.78	7132.36	11359.7	19423.1	4.77	Cytoplasmic
82776289	glucose-1-phosphatase/inositol phosphatase [Shigella dysenteriae Sd197]	agp	SDY_0978	-	13155.5	11207.8	7517.94	5582.77	7693.13	6095.91	45685.1	5.38	Periplasmic
82776393	cytoplasmic alpha-amylase [Shigella dysenteriae Sd197]	amyA	SDY_1088	COG0366G	1418.76	1372.73	832.364	206.07	90.9564	300.15	56583.2	4.49	Cytoplasmic
82775511	guanosine 5'-monophosphate oxidoreductase [Shigella dysenteriae Sd197]	guaC	SDY_0134	COG0516F	1042.99	724.575	1268.44	122.325	1471.66	581.773	37396.2	6.1	Cytoplasmic
82777727	acetyl-CoA carboxylase subunit beta [Shigella dysenteriae Sd197]	accD	SDY_2515	COG0777I	2354.13	1396.04	1693.34	458.075	3429.39	1867.33	33336.6	7.58	Cytoplasmic
82779074	F0F1 ATP synthase subunit alpha [Shigella dysenteriae Sd197]	atpA	SDY_4014	COG0056C	8911.13	9438.09	14298.3	2061.95	7370.35	9275.02	55219.9	5.8	Cytoplasmic membrane
82775435	carbamoyl phosphate synthase large subunit [Shigella dysenteriae Sd197]	carB	SDY_0055	COG0458EF	1264.97	2153.21	1544.67	862.966	1307.81	2345.24	117825	5.25	Cytoplasmic
82777590	thioredoxin reductase [Shigella dysenteriae Sd197]	trxB	SDY_2373	COG0492O	3181.47	1856.72	2280.28	1542.13	2368.24	3259.64	34621.7	5.3	Cytoplasmic
82775822	gamma-glutamyl phosphate reductase [Shigella dysenteriae Sd197]	proA	SDY_0473	COG0014E	5531.83	3228.4	3964.87	2780.71	2630.83	3508.61	44600.2	5.33	Cytoplasmic
82777362	galactose-binding transport protein [Shigella dysenteriae Sd197]	mglB	SDY_2130	COG1879G	649.756	552.945	362.214	898.194	1034.51	1886.21	35711.1	5.68	Periplasmic
82777892	bifunctional GMP synthase/glutamine amidotransferase protein [Shigella dysenteriae Sd197]	guaA	SDY_2703	COG0518F,COG0519F	606.022	515.779	337.834	1370.84	701.732	931.369	58705.1	5.24	Cytoplasmic
82779401	50S ribosomal protein L9 [Shigella dysenteriae Sd197]	rplI	SDY_4372	COG0359J	10641.6	6076.94	10206.1	11561.3	10533.6	7972.16	15769.4	5.78	Cytoplasmic
82776655	enoyl-(acyl carrier protein) reductase [Shigella dysenteriae Sd197]	fabI	SDY_1368	COG0623I	7997.65	5250.9	4882.99	5456.01	6118.7	4097.08	27861.8	5.76	Cytoplasmic
82778542	serine endoprotease [Shigella dysenteriae Sd197]	degQ	SDY_3410	COG0265O	1065.91	1905.09	1485.51	703.246	347.134	819.077	47217.2	5.76	Periplasmic
161950103	tRNA (5-methylaminomethyl-2-thiouridylate)-methyltransferase [Shigella dysenteriae Sd197]	mnmA	SDY_2019	COG0482J	665.953	1190.25	928.108	627.671	578.346	852.469	41284	4.99	Cytoplasmic
82777990	pyridoxal phosphate biosynthetic protein PdxJ [Shigella dysenteriae Sd197]	pdxJ	SDY_2805	COG0854H	1341.14	2191.55	2392.44	2629.22	1863.54	1923.74	26398.2	5.61	Cytoplasmic
82779075	F0F1 ATP synthase subunit gamma [Shigella dysenteriae Sd197]	atpG	SDY_4015	COG0224C	1621.68	1957.37	2794.26	555.803	1024.25	3172	31576.2	8.84	Cytoplasmic membrane
82775531	pantoate--beta-alanine ligase [Shigella dysenteriae Sd197]	panC	SDY_0155	COG0414H	1541.9	1417.28	859.38	1743.92	2142.5	947.874	31495.3	5.54	Cytoplasmic
82777187	phage shock protein PspA [Shigella dysenteriae Sd197]	pspA	SDY_1940	COG1842KT	1666.88	3026.49	2477.93	3211.94	4181.96	3984.96	25520	5.38	Cytoplasmic
161950160	nucleotide-binding protein [Shigella dysenteriae Sd197]	yajQ	SDY_0304	COG1666S	7315.17	13149	10113.3	12796.5	9402.22	6295.73	18402	6.63	Cytoplasmic
82776688	thiol peroxidase [Shigella dysenteriae Sd197]	tpx	SDY_1402	COG2077O	12675.6	11035.7	6950.31	10027.6	7579.35	11922.5	17834.6	4.75	Cytoplasmic
82775588	outer membrane lipoprotein [Shigella dysenteriae Sd197]	rcsF	SDY_0215	-	3188.04	5581.67	5585.52	2060.42	3559.7	4199.63	14162.9	9.35	Outer membrane
82776148	molybdopterin biosynthesis, protein B [Shigella dysenteriae Sd197]	moaB	SDY_0824	COG0521H	5219.56	8978.16	6125.7	3314.2	5248.65	5629.28	18678.4	5.73	Cytoplasmic
82775575	acetyl-CoA carboxylase carboxyltransferase subunit alpha [Shigella dysenteriae Sd197]	accA	SDY_0201	COG0825I	1819.84	2615.84	1502.95	2337.8	2341.4	1657.39	35240.1	5.76	Cytoplasmic
82777573	phosphoserine aminotransferase [Shigella dysenteriae Sd197]	serC	SDY_2354	COG1932HE	4005.31	4513.83	2463.79	3749.03	4318.03	4103.73	39861.8	5.58	Cytoplasmic
82778133	sulfite reductase subunit beta [Shigella dysenteriae Sd197]	cysI	SDY_2965	COG0155P	1413.23	1137.18	2005.37	452.071	371.916	87.255	63951.7	6.99	Cytoplasmic
82778917	6-phosphofructokinase [Shigella dysenteriae Sd197]	pfkA	SDY_3831	COG0205G	1662.47	3056.21	2409.59	1880.29	2887.54	2214.32	34840.7	5.47	Cytoplasmic
82775888	alkyl hydroperoxide reductase, F52a subunit [Shigella dysenteriae Sd197]	ahpF	SDY_0541	COG3634O	2087.37	2334.88	3546.3	6370.56	4920.39	3971.8	57385.4	5.47	Cytoplasmic
82775997	succinyl-CoA synthetase subunit alpha [Shigella dysenteriae Sd197]	sucD	SDY_0667	COG0074C	5779.91	4229.07	7694.52	2601.87	3296.43	4596.13	29803.4	6.18	Cytoplasmic
82775428	isoleucyl-tRNA synthetase [Shigella dysenteriae Sd197]	ileS	SDY_0048	COG0060J	1876.61	3106.21	3463.08	2000.5	2528.91	2850.93	104321	5.66	Cytoplasmic
82777518	hypothetical protein SDY_2299 [Shigella dysenteriae Sd197]	msyB	SDY_2299	-	9246.24	6610.28	5150.3	5559.02	3205.53	5683.49	14389.8	3.59	Cytoplasmic
82776291	TrpR binding protein WrbA [Shigella dysenteriae Sd197]	wrbA	SDY_0980	COG0655R	12474.1	11607.4	6799.28	33233.1	31295.6	32377.4	20874.7	5.59	Cytoplasmic
82777409	methionyl-tRNA synthetase [Shigella dysenteriae Sd197]	metG	SDY_2181	COG0073R,COG0143J	1177.51	676.464	1230.78	721.385	1150.44	1131.04	76268.7	5.46	Cytoplasmic
82776018	translocation protein TolB [Shigella dysenteriae Sd197]	tolB	SDY_0688	COG0823U	2009.27	3611.67	3584.29	1939.22	1954.34	2140.99	45983.6	6.98	Periplasmic
82778843	transcription antitermination protein NusG [Shigella dysenteriae Sd197]	nusG	SDY_3746	COG0250K	3774.49	2372.26	2265.99	3940.63	3530.11	1784.88	20530.7	6.34	Cytoplasmic
82779324	valyl-tRNA synthetase [Shigella dysenteriae Sd197]	valS	SDY_4282	COG0525J	2268.27	1463.12	1331.02	3285.58	2125.39	1406.63	108132	5.2	Cytoplasmic
82775806	acridine efflux pump [Shigella dysenteriae Sd197]	acrA	SDY_0456	COG0845M	1331.53	2175.84	1336.1	200.798	1503.28	1773.52	42210.1	7.69	Outer membrane
82777840	malic enzyme [Shigella dysenteriae Sd197]	-	SDY_2645	COG0280C,COG0281C	890.748	1559.53	1040.41	1343.27	1031.43	1390.68	82424.1	5.34	Cytoplasmic membrane
82777585	seryl-tRNA synthetase [Shigella dysenteriae Sd197]	serS	SDY_2368	COG0172J	2987.29	1743.4	3262.63	3033.92	2329.59	3997.64	48359.1	5.28	Cytoplasmic
82777862	thioredoxin-dependent thiol peroxidase [Shigella dysenteriae Sd197]	bcp	SDY_2669	COG1225O	2457.85	1321.17	2307.63	2731.1	674.059	3446.02	17633.3	5.03	Cytoplasmic
82779270	glucose-6-phosphate isomerase [Shigella dysenteriae Sd197]	pgi	SDY_4226	COG0166G	1647.05	1682.15	918.168	776.185	983.387	1898.46	61527.4	5.85	Cytoplasmic
82778962	DNA polymerase I [Shigella dysenteriae Sd197]	polA	SDY_3879	COG0258L,COG0749L	752.408	768.44	419.438	1134.65	762.333	706.654	103143	5.43	Cytoplasmic
82778908	universal stress protein UspD [Shigella dysenteriae Sd197]	yiiT	SDY_3821	COG0589T	2357.9	1372.78	1502.22	2539.59	3510.38	6212.16	16274.5	6.37	Cytoplasmic
82779525	single-strand DNA-binding protein [Shigella dysenteriae Sd197]	ssb	SDY_4508	COG0629L	4606.08	2532.28	3160.26	2404.41	2461.63	2541.14	18990.3	5.44	Cytoplasmic
82778590	50S ribosomal protein L17 [Shigella dysenteriae Sd197]	rplQ	SDY_3470	COG0203J	1142.93	1166.15	1910.71	1729.27	4979.3	2741.4	14364	11.05	Cytoplasmic
82779427	fumarate reductase flavoprotein subunit [Shigella dysenteriae Sd197]	frdA	SDY_4398	COG1053C	1766.27	2319.31	1219.06	761.022	3944.35	1982.02	65969	5.86	Cytoplasmic
82778842	50S ribosomal protein L11 [Shigella dysenteriae Sd197]	rplK	SDY_3745	COG0080J	7120.64	3794.28	5177.59	10037.8	7528.25	4440.81	14874.7	9.64	Cytoplasmic
82777809	phosphohistidinoprotein-hexose phosphotransferase component of PTS system (Hpr) [Shigella dysenteriae Sd197]	ptsH	SDY_2612	COG1925G	31807.1	27196.6	16494.2	47408.1	16702.2	7578.75	9119.02	5.65	Cytoplasmic
82778134	sulfite reductase subunit alpha [Shigella dysenteriae Sd197]	cysJ	SDY_2966	COG0369P	2339.59	1479.18	2856.88	504.022	290.259	228.224	66410.2	4.87	Cytoplasmic
82778920	DNA-binding transcriptional regulator CpxR [Shigella dysenteriae Sd197]	cpxR	SDY_3834	COG0745TK	975.602	1422.85	1864.67	630.528	1210.37	856.778	26311.2	5.39	Cytoplasmic
82777295	malonyl-CoA-[acyl-carrier-protein] transacylase [Shigella dysenteriae Sd197]	fabD	SDY_2058	COG0331I	2555.39	1588.6	1486.47	1843.02	771.829	1138.34	32417.8	4.95	Cytoplasmic
82778690	glycogen phosphorylase [Shigella dysenteriae Sd197]	glgP	SDY_3574	COG0058G	390.532	205.264	370.22	321.235	246.635	727.505	93169.1	5.57	Cytoplasmic
82777221	putative solute/DNA competence effector [Shigella dysenteriae Sd197]	proQ	SDY_1979	COG3109T	967.487	494.051	809.005	1641.37	1260.32	2725.96	25833.3	9.66	Cytoplasmic
82775850	delta-aminolevulinic acid dehydratase [Shigella dysenteriae Sd197]	hemB	SDY_0501	COG0113H	2657.92	1447.76	1778.03	2805.75	2769.93	1997.04	36919.7	5.41	Cytoplasmic
82778327	proline aminopeptidase P II [Shigella dysenteriae Sd197]	pepP	SDY_3173	COG0006E	2211.51	1171.14	2191.7	1852.79	2276.25	2181.93	49822.4	5.2	Cytoplasmic
82776584	bifunctional acetaldehyde-CoA/alcohol dehydrogenase [Shigella dysenteriae Sd197]	adhE	SDY_1295	COG1012C,COG1454C	7533.39	12942.5	7813.16	8366.28	8013.13	8855.33	96123.2	6.32	Cytoplasmic
82778605	50S ribosomal protein L24 [Shigella dysenteriae Sd197]	rplX	SDY_3485	COG0198J	16317.8	8570.84	16113.9	22146.9	19434.8	11942	11289.7	10.21	Cytoplasmic
82777909	chaperone protein HscA [Shigella dysenteriae Sd197]	hscA	SDY_2722	COG0443O	673.37	634.817	346.295	703.01	359.87	212.282	65649.6	4.98	Cytoplasmic
82776452	aspartyl-tRNA synthetase [Shigella dysenteriae Sd197]	aspS	SDY_1153	COG0173J	3142.59	3820.9	1918.72	2933.73	3573.93	2989.82	65882.8	5.54	Cytoplasmic
82777951	bifunctional chorismate mutase/prephenate dehydrogenase [Shigella dysenteriae Sd197]	tyrA	SDY_2766	COG0287E,COG1605E	192.021	98.9063	138.159	74.8932	324.016	198.392	42057	5.68	Cytoplasmic
82778924	superoxide dismutase [Shigella dysenteriae Sd197]	sodA	SDY_3838	COG0605P	6639.47	8137.13	4071.38	1001.15	124.691	1008.45	23092.2	6.45	Cytoplasmic
82776794	glutamate dehydrogenase [Shigella dysenteriae Sd197]	gdhA	SDY_1514	COG0334E	3011.67	1568.07	2106.84	1691.99	3487.31	1815.1	48567.4	5.98	Cytoplasmic
82776565	transcriptional regulator NarL [Shigella dysenteriae Sd197]	narL	SDY_1275	COG2197TK	1631.14	2819.22	1678.71	1324.51	434.472	1799.78	23925.9	5.73	Cytoplasmic
82778888	50S ribosomal protein L31 [Shigella dysenteriae Sd197]	rpmE	SDY_3801	COG0254J	1504.03	1005.33	1994.14	4535.77	3134.81	6780.33	7870.77	9.46	Cytoplasmic
82777109	glutathionine S-transferase [Shigella dysenteriae Sd197]	gst	SDY_1858	COG0625O	6546.26	3342.87	6303.32	672.076	1808.89	1829.21	22867.5	5.85	Cytoplasmic
82778616	50S ribosomal protein L3 [Shigella dysenteriae Sd197]	rplC	SDY_3496	COG0087J	1910.14	975.422	1863.45	1620.3	4769.23	1467.81	22242.6	9.9	Cytoplasmic
82777720	histidine-binding periplasmic protein of high-affinity histidine transport system [Shigella dysenteriae Sd197]	hisJ	SDY_2508	COG0834ET	2028.5	1208.51	2450.09	2549.19	1761.65	1212.37	28508.2	5.33	Periplasmic
161950016	soluble pyridine nucleotide transhydrogenase [Shigella dysenteriae Sd197]	udhA	SDY_3797	COG1249C	743.441	885.83	1381.47	186.855	105.153	1269.52	51948	6.08	Cytoplasmic
82776555	2-dehydro-3-deoxyphosphooctonate aldolase [Shigella dysenteriae Sd197]	kdsA	SDY_1264	COG2877M	2908.41	3844.03	1907.45	3611.97	3268.7	1928.16	30831.5	6.32	Cytoplasmic
82778362	hypothetical protein SDY_3211 [Shigella dysenteriae Sd197]	ygiN	SDY_3211	COG1359S	1042.41	831.05	1580.81	2060.34	766.757	591.395	11598	5.71	Cytoplasmic
82776157	putative kinase inhibitor protein [Shigella dysenteriae Sd197]	ybhB	SDY_0833	COG1881R	2949.18	2150.8	4227.57	1768.3	595.007	1114.21	17158.4	4.98	Cytoplasmic
82776028	phospho-2-dehydro-3-deoxyheptonate aldolase [Shigella dysenteriae Sd197]	aroG	SDY_0701	COG0722E	812.525	1659.68	1449.44	1102.78	1411.27	1331.98	38008.1	6.14	Cytoplasmic
82778042	hypothetical protein SDY_2863 [Shigella dysenteriae Sd197]	ygaM	SDY_2863	COG4575S	5800.99	10269.3	6036.49	1749.61	2008.09	790.094	12287.2	7.83	Cytoplasmic
82779109	L-threonine 3-dehydrogenase [Shigella dysenteriae Sd197]	tdh	SDY_4049	COG1063ER	1366.3	2093.13	2792.76	1030.21	1186.57	232.613	37167.6	6.07	Cytoplasmic
82779575	dipeptide transport protein [Shigella dysenteriae Sd197]	dppA	SDY_4567	COG0747E	520.392	708.641	1031.46	1831.12	2912.46	3554.53	60309.3	6.21	Periplasmic
161950078	hypothetical protein SDY_2513 [Shigella dysenteriae Sd197]	dedD	SDY_2513	COG3147S	365.852	743.324	542.227	123.365	1273.95	238.872	22906	6.63	Cytoplasmic
82778286	S-adenosylmethionine synthetase [Shigella dysenteriae Sd197]	metK	SDY_3130	COG0192H	1011.94	2067.01	1934.13	2289.05	3766.38	1184.92	41949.9	5.1	Cytoplasmic
82776020	hypothetical protein SDY_0690 [Shigella dysenteriae Sd197]	ybgF	SDY_0690	COG1729S	1360.01	1111.19	2122.83	820.371	1653.54	1114.74	28245.2	7.79	Cytoplasmic
82778564	acetyl-CoA carboxylase biotin carboxyl carrier protein subunit [Shigella dysenteriae Sd197]	accB	SDY_3432	COG0511I	3642.93	3720.55	1845.99	727.032	3163.7	1696.56	16682.5	4.66	Cytoplasmic
82778903	hypothetical protein SDY_3816 [Shigella dysenteriae Sd197]	yiiU	SDY_3816	COG3074S	2101.26	4292.07	3123.66	5633.35	2027.4	1913.68	9634.53	4.69	Cytoplasmic
82777433	glucose-1-phosphate thymidylyltransferase [Shigella dysenteriae Sd197]	rfbA	SDY_2206	COG1209M	1519.84	1643.53	797.334	1887.49	2639.81	1282.39	32495.2	5.25	Cytoplasmic
82777560	hypothetical protein SDY_2341 [Shigella dysenteriae Sd197]	ycaR	SDY_2341	COG2835S	423.438	864.316	621.686	1917.78	360.777	2605.92	6989	4.91	Cytoplasmic
82777385	D-lactate dehydrogenase [Shigella dysenteriae Sd197]	dld	SDY_2155	COG0277C	1075.91	512.79	879.675	919.416	996.665	1616.78	64704	6.21	Cytoplasmic
82778617	30S ribosomal protein S10 [Shigella dysenteriae Sd197]	rpsJ	SDY_3497	COG0051J	4191.38	3722.34	6908.02	12091.8	5064.35	7095.05	11735.1	9.68	Cytoplasmic
82778560	putative dehydrogenase [Shigella dysenteriae Sd197]	yhdH	SDY_3428	COG0604CR	1580.35	759.463	1451.03	2102.82	1614.65	1142.95	34660.3	5.63	Cytoplasmic
82777644	ribonucleotide-diphosphate reductase subunit beta [Shigella dysenteriae Sd197]	nrdB	SDY_2429	COG0208F	656.043	1340.04	1300.33	879.403	759.653	1045.59	43515.7	4.69	Cytoplasmic
82779635	purine nucleoside phosphorylase [Shigella dysenteriae Sd197]	deoD	SDY_4644	COG0813F	3274.22	2915.27	5428.95	6077.05	3062.22	4644.93	25933.8	5.56	Cytoplasmic
82777587	outer-membrane lipoprotein carrier protein [Shigella dysenteriae Sd197]	lolA	SDY_2370	COG2834M	1957.25	1332.64	969.862	1967.73	1510.91	1114.08	22627.3	6.28	Periplasmic
82776818	NAD synthetase [Shigella dysenteriae Sd197]	nadE	SDY_1540	COG0171H	6843.11	4659.28	3390.91	2675.45	2494.55	1558.06	30679.7	5.3	Cytoplasmic
82776256	hypothetical protein SDY_0940 [Shigella dysenteriae Sd197]	-	SDY_0940	COG1832R	4203.12	2861.79	2082.74	2347.56	1081.54	2232.95	17763.1	5.36	Cytoplasmic
82777953	translation inhibitor protein RaiA [Shigella dysenteriae Sd197]	yfiA	SDY_2768	COG1544J	2931.25	2302.86	4525.1	12241.1	2349.83	6930.65	12784.1	6.2	Cytoplasmic
82524574	IpgB1 [Shigella dysenteriae Sd197]	ipgB1	SDY_P168	-	3092.57	2037.72	1557.15	4061.91	1559.46	2657.5	23631.3	9.45	Cytoplasmic membrane
82777741	N5-glutamine S-adenosyl-L-methionine-dependent methyltransferase [Shigella dysenteriae Sd197]	yfcB	SDY_2530	COG2890J	890.66	1819.28	1263.84	976.827	1125.08	1825.09	47740.5	5.2	Cytoplasmic
82777284	purine nucleoside phosphoramidase [Shigella dysenteriae Sd197]	ycfF	SDY_2047	COG0537FGR	5019.37	5427.87	9217.29	4452.55	5128.31	3630.14	13240.8	5.73	Cytoplasmic
82778592	30S ribosomal protein S4 [Shigella dysenteriae Sd197]	rpsD	SDY_3472	COG0522J	1115.11	1133.74	1993.21	2358.98	6598.45	2747.53	23468.2	10.05	Cytoplasmic
82776285	curved DNA-binding protein CbpA [Shigella dysenteriae Sd197]	cbpA	SDY_0974	COG2214O	1594.02	1162.85	760.9	2747.23	1185.97	4199.63	34434.6	6.22	Cytoplasmic
82524587	MxiM [Shigella dysenteriae Sd197]	mxiM	SDY_P181	-	1092.59	2231.74	1522.7	193.538	710.649	837.06	15886.1	9.36	Outer membrane
82777253	isocitrate dehydrogenase [Shigella dysenteriae Sd197]	icdA	SDY_2016	COG0538C	7818.1	12079.4	16539.2	4005.54	7660.09	8934.46	45754.1	5.28	Cytoplasmic
82524573	IpgC [Shigella dysenteriae Sd197]	ipgC	SDY_P167	COG0457R	3608.23	3015.1	5851.5	8656.62	3988.18	9746.36	17755.5	4.58	Cytoplasmic membrane
82776478	arginyl-tRNA synthetase [Shigella dysenteriae Sd197]	argS	SDY_1180	COG0018J	1122.54	1698.46	834.366	1943.61	1372.04	1703.89	64684.4	5.32	Cytoplasmic
82775654	DNA-binding ATP-dependent protease La [Shigella dysenteriae Sd197]	lon	SDY_0293	COG0466O	667.539	1306.71	806.276	1048.61	1304.38	455.961	90795.4	6.17	Cytoplasmic
82777123	hypothetical protein SDY_1872 [Shigella dysenteriae Sd197]	-	SDY_1872	COG1309K	3400.26	2634.47	1568.7	1060.9	813.874	1201.31	22277.6	6.5	Cytoplasmic
82776860	hypothetical protein SDY_1589 [Shigella dysenteriae Sd197]	ydeI	SDY_1589	COG3111S	3099.8	1758.81	3840.05	250.791	293.251	1764.43	14106.5	6.4	Cytoplasmic
82779098	L-lactate dehydrogenase [Shigella dysenteriae Sd197]	lldD	SDY_4038	COG1304C	11396.1	11825.7	5571.52	367.607	6668.53	8366.85	42753.4	6.33	Cytoplasmic
161949985	exoribonuclease R [Shigella dysenteriae Sd197]	vacB	SDY_4410	COG0557K	495.26	1074.85	966.31	980.259	860.217	761.144	92118	8.55	Cytoplasmic
82524569	IpaA [Shigella dysenteriae Sd197]	ipaA	SDY_P163	-	1938.74	2101.27	970.489	2625.33	2474	2513.37	70204.8	6.27	Outer membrane
82775935	putative transport protein [Shigella dysenteriae Sd197]	ybeX	SDY_0594	COG4535P	296.127	151.554	330.924	337.694	255.641	596.588	33297.2	4.55	Cytoplasmic
82778622	30S ribosomal protein S7 [Shigella dysenteriae Sd197]	rpsG	SDY_3502	COG0049J	2744.4	5979.48	4487.7	4414.53	12075.8	5248.76	17569.6	10.3	Cytoplasmic
82778112	tRNA pseudouridine synthase D [Shigella dysenteriae Sd197]	truD	SDY_2944	COG0585S	558.052	283.233	620.567	631.167	484.64	1143.53	39075	6.15	Cytoplasmic
82777801	glutamyl-tRNA synthetase [Shigella dysenteriae Sd197]	gltX	SDY_2600	COG0008J	1102.15	1575.89	737.289	1329.66	1914.33	1016.31	53811.7	5.59	Cytoplasmic
82776975	hypothetical protein SDY_1713 [Shigella dysenteriae Sd197]	-	SDY_1713	COG0251J	885.899	759.26	1480.08	656.049	768.123	2276.68	14414.9	5.29	Cytoplasmic
82779038	thioredoxin [Shigella dysenteriae Sd197]	trxA	SDY_3968	COG0526OC	9716.7	9923.75	4642.88	11251.4	11150.8	7466.59	14034.7	5.25	Cytoplasmic
82777206	PTS enzyme IIAB, mannose-specific [Shigella dysenteriae Sd197]	manX	SDY_1963	COG2893G,COG3444G	7081.22	7071.39	3333.45	2254.38	5329.72	2740.86	35019	5.44	Cytoplasmic
82778818	bifunctional phosphoribosylaminoimidazolecarboxamide formyltransferase/IMP cyclohydrolase [Shigella dysenteriae Sd197]	purH	SDY_3720	COG0138F	902.206	438.776	957.991	2915.46	2835.6	2112.86	57384.8	5.39	Cytoplasmic
82777121	superoxide dismutase [Shigella dysenteriae Sd197]	sodC	SDY_1870	COG2032P	4882.95	9261.57	10888.2	1314.93	2726.1	3216.17	17660.2	6.04	Periplasmic
82777567	cytidylate kinase [Shigella dysenteriae Sd197]	cmk	SDY_2348	COG0283F	2356.14	1069.49	1751.28	789.504	909.328	241.94	24685.2	5.56	Cytoplasmic
82777814	cysteine synthase B [Shigella dysenteriae Sd197]	cysM	SDY_2617	COG0031E	719.39	652.626	1247.66	602.699	134.877	1146.55	32574.8	5.55	Cytoplasmic
82779294	putative ligase [Shigella dysenteriae Sd197]	yjfG	SDY_4251	COG0773M	710.251	322.168	527.812	1309.09	822.423	808.559	49893.3	5.55	Cytoplasmic
82775937	putative ATP-binding protein in pho regulon [Shigella dysenteriae Sd197]	ybeZ	SDY_0596	COG1702T	543.62	951.778	1212.19	936.906	674.438	158.659	40652.9	6.24	Cytoplasmic
82778431	putative transferase [Shigella dysenteriae Sd197]	yqjG	SDY_3291	COG0435O	3890.68	3178.87	1735.12	586.255	675.772	1116.16	37464.8	6.04	Cytoplasmic
82776411	hypothetical protein SDY_1112 [Shigella dysenteriae Sd197]	yecH	SDY_1112	-	2574.78	2100.56	1147.47	1551.11	4472.14	1054.16	8617.3	5.63	Cytoplasmic
82777973	inorganic polyphosphate/ATP-NAD kinase [Shigella dysenteriae Sd197]	ppnK	SDY_2788	COG0061G	633.027	517.575	282.028	573.92	219.901	517.045	32519.2	6.3	Cytoplasmic
82778594	30S ribosomal protein S13 [Shigella dysenteriae Sd197]	rpsM	SDY_3474	COG0099J	5887.56	9277.22	4501.15	7610.22	7012.18	6549.28	13098.9	10.78	Cytoplasmic
82778913	triosephosphate isomerase [Shigella dysenteriae Sd197]	tpiA	SDY_3826	COG0149G	3220.34	5417.11	7180.86	5713.35	6251.45	12421.5	26970.7	5.64	Cytoplasmic
82778610	30S ribosomal protein S3 [Shigella dysenteriae Sd197]	rpsC	SDY_3490	COG0092J	2284.59	2999.92	4730.41	5413.91	5668.72	8359.74	25982.2	10.27	Cytoplasmic
82777296	3-oxoacyl-(acyl carrier protein) synthase III [Shigella dysenteriae Sd197]	fabH	SDY_2059	COG0332I	216.926	442.297	484.389	1146.56	1320.57	2003.11	33541.8	5.08	Cytoplasmic
82775562	ribosome recycling factor [Shigella dysenteriae Sd197]	frr	SDY_0188	COG0233J	2152.64	2545.64	4294.79	2391.96	4132.49	3714.58	20637.7	6.44	Cytoplasmic
82776212	50S ribosomal protein L25 [Shigella dysenteriae Sd197]	rplY	SDY_0894	COG1825J	12729	5815.89	12698	20458.5	12509	21621.9	10693	9.6	Cytoplasmic
82779140	DNA-directed RNA polymerase subunit omega [Shigella dysenteriae Sd197]	rpoZ	SDY_4081	COG1758K	2955.36	2012.22	4393.33	5645.22	2053.26	4844.76	10236.2	4.87	Cytoplasmic
82777112	pyridoxamine 5'-phosphate oxidase [Shigella dysenteriae Sd197]	pdxH	SDY_1861	COG0259H	580.046	394.029	862.276	1749.45	334.249	1188.6	25544.2	9.18	Cytoplasmic
82778322	ribose-5-phosphate isomerase A [Shigella dysenteriae Sd197]	rpiA	SDY_3168	COG0120G	5796.73	2631.22	3949.56	3885.16	10068.3	4619.35	22859.5	5.2	Cytoplasmic
82776437	glucose-6-phosphate 1-dehydrogenase [Shigella dysenteriae Sd197]	zwf	SDY_1138	COG0364G	3132.26	3921.36	1689.79	2742.69	4124.19	1552.85	55702.3	5.56	Cytoplasmic
82778353	putative synthetase/amidase [Shigella dysenteriae Sd197]	ygiC	SDY_3202	COG0754E	321.032	492.548	716.928	1212.13	1116.88	1317.66	45023.4	4.71	Cytoplasmic
82779135	hypothetical protein SDY_4075 [Shigella dysenteriae Sd197]	yicC	SDY_4075	COG1561S	1305.54	1403.54	612.875	1554.31	1193.47	1971.23	33181.8	5.1	Cytoplasmic
82775889	hypothetical protein SDY_0542 [Shigella dysenteriae Sd197]	ybdQ	SDY_0542	COG0589T	3670.58	4998.39	2182.62	14391.8	8925.59	8524.41	15935.6	5.89	Cytoplasmic
82775638	peptidyl-prolyl cis-trans isomerase B (rotamase B) [Shigella dysenteriae Sd197]	ppiB	SDY_0277	COG0652O	5335.02	2564.09	5948.14	4022.67	6813.52	5466.11	18166.8	5.52	Cytoplasmic
82775520	pyruvate dehydrogenase subunit E1 [Shigella dysenteriae Sd197]	aceE	SDY_0144	COG2609C	6531.34	2902.91	4517.5	6520.68	10136.3	4089.45	99676.8	5.5	Cytoplasmic
82778611	50S ribosomal protein L22 [Shigella dysenteriae Sd197]	rplV	SDY_3491	COG0091J	2985.26	1306.27	2852.86	8360.58	8888.75	3495.56	12225.8	10.23	Cytoplasmic
82775653	transcriptional regulator HU subunit beta [Shigella dysenteriae Sd197]	hupB	SDY_0292	COG0776L	3562.99	5337.07	7944.93	5731.28	7013.7	1945.98	9225.13	9.69	Cytoplasmic
82775407	bifunctional aconitate hydratase 2/2-methylisocitrate dehydratase [Shigella dysenteriae Sd197]	acnB	SDY_0025	COG1049C	6455.19	3052.79	3899.87	4315.82	3866.21	5278.01	93523.4	5.27	Cytoplasmic
82777952	bifunctional chorismate mutase/prephenate dehydratase [Shigella dysenteriae Sd197]	pheA	SDY_2767	COG0077E,COG1605E	819.566	837.029	365.282	370.777	284.501	167.235	42914.6	5.93	Cytoplasmic
82776562	hypothetical protein SDY_1271 [Shigella dysenteriae Sd197]	ychN	SDY_1271	COG1553P	3444.22	3517.61	1532.33	1032.56	2359.41	2823.08	12692.3	5.02	Cytoplasmic
82777157	hypothetical protein SDY_1909 [Shigella dysenteriae Sd197]	ynhG	SDY_1909	COG1376S	2694.2	1146.04	2002.55	843.648	2339.78	689.962	36082.9	9.42	Cytoplasmic
82776067	putrescine ABC transporter periplasmic substrate-binding protein [Shigella dysenteriae Sd197]	potF	SDY_0741	COG0687E	1066.8	778.233	1699.14	229.638	794.107	1249.15	40839.9	5.66	Periplasmic
82777577	formate acetyltransferase 1 [Shigella dysenteriae Sd197]	pflB	SDY_2358	COG1882C	5169.25	2929.22	2528.43	14987.2	14018	13462.8	85346.8	5.69	Cytoplasmic
82778397	RNA polymerase sigma factor RpoD [Shigella dysenteriae Sd197]	rpoD	SDY_3251	COG0568K	586.539	435.664	951.195	723.695	2130.13	655.584	70176.5	4.72	Cytoplasmic
82777926	serine hydroxymethyltransferase [Shigella dysenteriae Sd197]	glyA	SDY_2741	COG0112E	2255.43	5246.83	3632.24	2078.53	2938.09	5391.97	45344.8	6.03	Cytoplasmic
82777621	arginine 3rd transport system periplasmic binding protein [Shigella dysenteriae Sd197]	artI	SDY_2405	COG0834ET	3466.71	1722.44	4178.51	2543.3	1790.12	2495.93	26986.5	5.54	Periplasmic
82775994	alpha-ketoglutarate decarboxylase [Shigella dysenteriae Sd197]	sucA	SDY_0664	COG0567C	8018.72	3466.13	5416.09	1404.93	2716.19	2454.5	105005	6	Cytoplasmic
82777913	putative aminotransferase [Shigella dysenteriae Sd197]	yfhO	SDY_2726	COG1104E	3989.17	5471.03	2287.35	2320.37	1979.65	2335.54	46059.9	6.04	Cytoplasmic
82777818	thiosulfate transporter subunit [Shigella dysenteriae Sd197]	cysP	SDY_2621	COG4150P	4903.42	2592.33	6303.06	2261.84	1803.55	1536.72	37670.2	8.44	Periplasmic
82777521	glucan biosynthesis protein G [Shigella dysenteriae Sd197]	mdoG	SDY_2302	COG3131P	1513.42	676.232	949.136	641.892	328.55	678.393	57908.1	7.08	Periplasmic
82777731	erythronate-4-phosphate dehyrogenase [Shigella dysenteriae Sd197]	pdxB	SDY_2519	COG0111HE	1169.81	477.845	912.971	617.433	609.55	599.275	41336.1	6.43	Cytoplasmic
82777304	ribonuclease E [Shigella dysenteriae Sd197]	rne	SDY_2067	COG1530J	1104.72	1709.48	746.471	454.348	1104.75	1509.15	118413	5.5	Cytoplasmic
82776070	nitroreductase A [Shigella dysenteriae Sd197]	mdaA	SDY_0744	COG0778C	1065.91	813.61	1782.08	1808.35	1388.53	141.345	26846.6	5.9	Cytoplasmic
82776770	methionine sulfoxide reductase B [Shigella dysenteriae Sd197]	yeaA	SDY_1489	COG0229O	3532.54	1603.47	3938.51	1479.17	2386.09	1205.84	15404.5	5.57	Cytoplasmic
82778892	ATP-dependent protease peptidase subunit [Shigella dysenteriae Sd197]	hslV	SDY_3805	COG5405O	3269.83	1335	2430.41	3944.79	2271.75	3126.83	19092.1	5.96	Cytoplasmic
82778400	hypothetical protein SDY_3255 [Shigella dysenteriae Sd197]	yqjI	SDY_3255	COG1695K	1554.95	3599.66	2311.54	781.636	1260.37	1486.95	23386.5	6.15	Cytoplasmic
82778506	hypothetical protein SDY_3373 [Shigella dysenteriae Sd197]	yrbC	SDY_3373	COG2854Q	2832.42	1157.11	2021.08	1537.69	3148.56	663.819	23947.7	9.35	Cytoplasmic membrane
82777755	hypothetical protein SDY_2544 [Shigella dysenteriae Sd197]	-	SDY_2544	COG3691S	3137.6	2913.14	1268.5	9033	5945.11	9936.32	11271.3	4.57	Cytoplasmic
82779296	peptidase PmbA [Shigella dysenteriae Sd197]	pmbA	SDY_4253	COG0312R	821.684	1790.28	2076.53	1239.12	951.454	1796	48353.7	5.4	Cytoplasmic
82777132	superoxide dismutase [Shigella dysenteriae Sd197]	sodB	SDY_1882	COG0605P	8558.12	4798.69	11973.8	21762.8	23317	19256.1	21264.9	5.58	Cytoplasmic
82776653	exoribonuclease II [Shigella dysenteriae Sd197]	rnb	SDY_1366	COG4776K	857.229	917.185	364.093	1354.28	141.802	669.176	72448.9	5.36	Cytoplasmic
82775505	preprotein translocase subunit SecA [Shigella dysenteriae Sd197]	secA	SDY_0128	COG0653U	706.363	634.844	1323.07	1661.73	1374.11	1331.64	102014	5.46	Cytoplasmic membrane
82779527	hypothetical protein SDY_4510 [Shigella dysenteriae Sd197]	yjbR	SDY_4510	COG2315S	5279.76	5394.42	2175.94	3982.6	3623.76	1146.55	13519	6.06	Cytoplasmic
82776122	hypothetical protein SDY_0798 [Shigella dysenteriae Sd197]	ybiC	SDY_0798	COG2055C	1250.17	1276.81	2508.92	186.531	1085.71	2049.43	38872.5	5.74	Cytoplasmic
82776151	excinuclease ABC subunit B [Shigella dysenteriae Sd197]	uvrB	SDY_0827	COG0556L	694.313	443.192	289.796	588.96	376.52	177.488	76208.2	5.14	Cytoplasmic
82778507	hypothetical protein SDY_3374 [Shigella dysenteriae Sd197]	yrbD	SDY_3374	COG1463Q	2188.85	1577.99	861.319	180.847	1341.82	247.745	19605.5	4.79	Cytoplasmic membrane
82524473	PhoN1 [Shigella dysenteriae Sd197]	phoN1	SDY_P067	COG0671I	11170.5	6156.96	5139.83	3476.02	923.071	2906.65	27167.5	6.43	Periplasmic
82778988	uridine phosphorylase [Shigella dysenteriae Sd197]	udp	SDY_3912	COG2820F	1726.29	4407.68	4170.14	1084.59	3498.12	4716.55	27149	5.71	Cytoplasmic
82777928	nitrogen regulatory protein P-II 1 [Shigella dysenteriae Sd197]	glnB	SDY_2743	COG0347E	5141.96	4708.26	1976.86	2139.09	597.827	3633.31	12425	5.17	Cytoplasmic
82776123	hypothetical protein SDY_0799 [Shigella dysenteriae Sd197]	ybiB	SDY_0799	COG0547E	2004.57	1302.82	812.708	2198.51	1582.61	1867.12	35056.3	6.27	Cytoplasmic
161949972	lytic murein transglycosylase [Shigella dysenteriae Sd197]	slt	SDY_4653	COG0741M	819.036	581.905	317.622	375.908	371.109	291.824	73445	8.94	Periplasmic
82779064	asparagine synthetase AsnA [Shigella dysenteriae Sd197]	asnA	SDY_4004	COG2502E	675.181	1182.12	1720.63	436.323	167.163	193.913	36648.2	5.53	Cytoplasmic
82775652	peptidyl-prolyl cis-trans isomerase (rotamase D) [Shigella dysenteriae Sd197]	ybaU	SDY_0291	COG0760O	1319.85	2458.07	1125.29	113.919	1618.2	1750.01	68202.2	4.94	Periplasmic
82778694	glycogen branching enzyme [Shigella dysenteriae Sd197]	glgB	SDY_3578	COG0296G	404.727	222.118	180.496	244.135	562.375	912.277	84316.7	5.91	Cytoplasmic
82775959	flavodoxin FldA [Shigella dysenteriae Sd197]	fldA	SDY_0624	COG0716C	2056.65	763.809	1667.64	1409.76	2597.96	381.976	19736.2	4.21	Cytoplasmic
82778336	putative global regulator [Shigella dysenteriae Sd197]	ygfZ	SDY_3184	COG0354R	2846.58	2261.18	1057.9	1073.18	2334.77	1134.2	36193.7	5.18	Cytoplasmic
82776986	putative oxidoreductase [Shigella dysenteriae Sd197]	yncB	SDY_1724	COG2130R	1178.1	2831.08	1699.82	731.473	962.941	852.037	40959.1	5.45	Cytoplasmic
82776882	glutamate decarboxylase isozyme [Shigella dysenteriae Sd197]	gadB	SDY_1615	COG0076E	24117.2	9902.59	14778.6	32390	26540.5	32192	52682.1	5.28	Periplasmic
82775559	30S ribosomal protein S2 [Shigella dysenteriae Sd197]	rpsB	SDY_0185	COG0052J	6405.74	2359.49	5385.71	9976.74	7660.61	5594.81	26742.6	6.61	Cytoplasmic
82779130	deoxyuridine 5'-triphosphate nucleotidohydrolase [Shigella dysenteriae Sd197]	dut	SDY_4070	COG0756F	804.099	2189.95	1793.02	805.733	1396.22	1098.48	16155.8	4.89	Cytoplasmic
82776547	ribose-phosphate pyrophosphokinase [Shigella dysenteriae Sd197]	prsA	SDY_1256	COG0462FE	2620.33	2882.02	5618.21	3799.54	3150.87	6608.54	34216.9	5.23	Cytoplasmic
82524572	IpaB [Shigella dysenteriae Sd197]	ipaB	SDY_P166	-	2778.89	4802.95	2025.78	6124.78	3155.89	3942.24	62188.1	8.53	Outer membrane
82775473	thiamine transporter substrate binding subunit [Shigella dysenteriae Sd197]	tbpA	SDY_0095	COG4143H	283.069	774.343	633.293	138.333	288.861	971.022	36338	6.75	Periplasmic
161949984	oligoribonuclease [Shigella dysenteriae Sd197]	yjeR	SDY_4430	COG1949A	898.772	784.274	1717.82	578.956	1115.05	1052.41	20848	4.96	Cytoplasmic
82777258	adenylosuccinate lyase [Shigella dysenteriae Sd197]	purB	SDY_2021	COG0015F	482.91	986.4	478.585	1699.23	1584.34	989.553	51610	5.68	Cytoplasmic
82777207	mannose-specific PTS system protein IID [Shigella dysenteriae Sd197]	manZ	SDY_1965	COG3716G	3273.23	4149.9	1510.1	87.284	1764.39	1619.01	31301.8	9.17	Cytoplasmic membrane
82778228	oxidoreductase [Shigella dysenteriae Sd197]	yghA	SDY_3069	COG1028IQR	3324.18	4526.69	1647.21	445.596	1283.06	605.487	31532.9	6.32	Cytoplasmic
82775530	3-methyl-2-oxobutanoate hydroxymethyltransferase [Shigella dysenteriae Sd197]	panB	SDY_0154	COG0413H	1956.95	784.148	2181.63	857.271	2039.41	1603.06	28183.3	5.52	Cytoplasmic
82777282	hypothetical protein SDY_2045 [Shigella dysenteriae Sd197]	ycfM	SDY_2045	COG3417R	3777.54	1361.66	3468.43	667.04	1157.86	3642.69	22514.7	6.41	Cytoplasmic membrane
82777544	aminopeptidase N [Shigella dysenteriae Sd197]	pepN	SDY_2325	COG0308E	2184.53	2663.97	945.151	1278.39	1302.52	1068.99	98979	5.09	Cytoplasmic membrane
82778066	alanyl-tRNA synthetase [Shigella dysenteriae Sd197]	alaS	SDY_2893	COG0013J	1877.72	3778.23	1749.81	2493.55	1849.76	1320.86	95984.4	5.53	Cytoplasmic
82775991	succinate dehydrogenase flavoprotein subunit [Shigella dysenteriae Sd197]	sdhA	SDY_0661	COG1053C	5122.88	13173.5	8159.46	551.817	2621.71	5342.49	64435.4	5.85	Cytoplasmic
82779053	hypothetical protein SDY_3984 [Shigella dysenteriae Sd197]	yifE	SDY_3984	COG3085S	2273.25	6429.29	5069	4746.62	4859.58	5374.86	13133	6.1	Cytoplasmic
82778523	isoprenoid biosynthesis protein [Shigella dysenteriae Sd197]	yhbL	SDY_3390	COG3155Q	1973.25	730.491	2000.02	3516.75	2804.19	1101.66	23381.2	4.72	Cytoplasmic
82775586	prolyl-tRNA synthetase [Shigella dysenteriae Sd197]	proS	SDY_0213	COG0442J	1063.72	2078.31	928.152	976.423	1445.93	1326.79	63631.2	5.16	Cytoplasmic
82778905	glycerol kinase [Shigella dysenteriae Sd197]	glpK	SDY_3818	COG0554C	915.945	1320.65	478.118	1381.27	2807.48	1766.5	56227.6	5.43	Cytoplasmic
82777081	fumarase A [Shigella dysenteriae Sd197]	fumA	SDY_1828	COG1838C,COG1951C	1627	699.65	859.254	1355.91	2082.27	2368.86	60266.3	6.11	Cytoplasmic
82778839	50S ribosomal protein L7/L12 [Shigella dysenteriae Sd197]	rplL	SDY_3742	COG0222J	15065.6	43008.5	32379.8	28193.9	26798	18225.4	12294.6	4.6	Cytoplasmic
82777289	thymidylate kinase [Shigella dysenteriae Sd197]	tmk	SDY_2052	COG0125F	592.577	605.082	216.59	446.855	514.881	403.746	23782.2	5.33	Cytoplasmic
82777704	acetate kinase [Shigella dysenteriae Sd197]	ackA	SDY_2492	COG0282C	3812.6	1473.35	2297.71	5594.11	3042.59	4645.31	43276.7	5.85	Cytoplasmic
82775798	hypothetical protein SDY_0448 [Shigella dysenteriae Sd197]	ybaB	SDY_0448	COG0718S	2030.61	3508.58	1393.21	2355.54	2170.44	640.155	12014.4	5.01	Cytoplasmic
161950097	putative ATPase [Shigella dysenteriae Sd197]	mrp	SDY_2182	COG0489D	1201.47	542.04	594.761	1207.9	231.407	264.473	40050	5.95	Cytoplasmic
82777536	bifunctional fructose-specific PTS IIA/HPr protein [Shigella dysenteriae Sd197]	fruB	SDY_2317	COG1925G,COG4668G	839.297	1523.88	623.834	1968.84	1943.7	955.466	39631.2	4.77	Cytoplasmic
82776768	hypothetical protein SDY_1487 [Shigella dysenteriae Sd197]	yeaD	SDY_1487	COG0676G	3413.2	1901.41	1383.8	6550.96	5030.14	1483.6	33605.2	6.31	Cytoplasmic
82779545	putative stress-response protein [Shigella dysenteriae Sd197]	yjbJ	SDY_4529	COG3237S	29240.8	42498.5	15046.7	11447.9	3418.44	20164.9	8324.97	5.44	Cytoplasmic
82778398	G/U mismatch-specific DNA glycosylase [Shigella dysenteriae Sd197]	ygjF	SDY_3252	COG3663L	739.699	1133.08	411.241	836.613	2248.37	1134.42	18658.7	8.95	Cytoplasmic
82777434	dTDP-4-dehydrorhamnose 3,5-epimerase [Shigella dysenteriae Sd197]	rfbC	SDY_2207	COG1898M	1735.82	1866.11	3870.6	3719.82	4284.38	2620.9	21341.5	6.91	Cytoplasmic
82778325	Z-ring-associated protein [Shigella dysenteriae Sd197]	ygfE	SDY_3171	COG3027S	910.077	1861.17	812.708	1099.14	1266.09	218.714	12621.8	5.54	Cytoplasmic
82778174	hypothetical protein SDY_3012 [Shigella dysenteriae Sd197]	ygdH	SDY_3012	COG1611R	972.419	1869.44	765.299	862.607	993.526	1172.13	50956	5.8	Cytoplasmic
82777071	hypothetical protein SDY_1818 [Shigella dysenteriae Sd197]	-	SDY_1818	COG3001G	2192.3	2356.86	771.714	1740.02	1002.06	2600.83	32473.4	4.98	Cytoplasmic
82775680	riboflavin synthase subunit beta [Shigella dysenteriae Sd197]	ribH	SDY_0319	COG0054H	2821.21	4802.2	7863.58	4254.45	5716.84	5781.06	16155.8	5.15	Cytoplasmic
82777649	glycerophosphodiester phosphodiesterase [Shigella dysenteriae Sd197]	glpQ	SDY_2434	COG0584C	200.477	410.278	597.479	1919.33	2908.72	2058.98	41032.1	5.49	Periplasmic
82777294	3-ketoacyl-(acyl-carrier-protein) reductase [Shigella dysenteriae Sd197]	fabG	SDY_2057	COG1028IQR	2472.78	3848.33	1312.84	887.859	2658.79	1930.31	25575.3	6.76	Cytoplasmic
82776033	UDP-galactose-4-epimerase [Shigella dysenteriae Sd197]	galE	SDY_0706	COG1087M	2533.23	1592.13	869.035	4554.83	1692.3	2795.13	37213.6	5.83	Cytoplasmic
82778606	50S ribosomal protein L14 [Shigella dysenteriae Sd197]	rplN	SDY_3486	COG0093J	2005.37	1638.48	4024.5	6048.3	6966.25	7396.73	13540.5	10.43	Cytoplasmic
82778333	hypothetical protein SDY_3181 [Shigella dysenteriae Sd197]	yqfB	SDY_3181	COG3097S	422.322	1296.43	1330.6	1276.55	734.413	861.322	11905	4.68	Cytoplasmic
82778363	modulator of drug activity B [Shigella dysenteriae Sd197]	mdaB	SDY_3212	COG2249R	740.693	1008.63	1926.91	3350.95	1929.76	3541.5	21922.1	5.85	Cytoplasmic
82778178	L-1,2-propanediol oxidoreductase [Shigella dysenteriae Sd197]	fucO	SDY_3016	COG1454C	377.156	1232.62	1009.2	1478.78	4585.58	2318.54	40661.9	5.1	Cytoplasmic
82775613	phosphoheptose isomerase [Shigella dysenteriae Sd197]	gmhA	SDY_0248	COG0279G	2912.4	1810.54	5082.41	2100.5	4838.6	2854.22	20818.9	5.62	Cytoplasmic
82777721	lysine-, arginine-, ornithine-binding periplasmic protein [Shigella dysenteriae Sd197]	argT	SDY_2509	COG0834ET	2263.3	1193.04	3581.6	330.3	760.861	1047.25	27998.5	5.62	Periplasmic
161950051	2,5-diketo-D-gluconate reductase A [Shigella dysenteriae Sd197]	dkgA	SDY_3061	COG0656R	5168.18	2412.94	2140.22	2004.11	3334.17	2723.23	31198	6	Cytoplasmic
82778651	glutamate decarboxylase isozyme [Shigella dysenteriae Sd197]	gadA	SDY_3532	COG0076E	1751.3	529.961	1301.71	1173.78	2816.51	265.561	52399.1	5.87	Periplasmic
82778541	cytochrome d ubiquinol oxidase subunit III [Shigella dysenteriae Sd197]	yhcB	SDY_3409	COG3105S	2442.71	7983.24	5446.88	242.484	2828.5	1001.09	15220.6	5.65	Cytoplasmic
82779633	thymidine phosphorylase [Shigella dysenteriae Sd197]	deoA	SDY_4642	COG0213F	3535.98	1699.45	1391.42	2823.01	2257.96	2024.54	47194.1	5.21	Cytoplasmic
82777342	putative DNA-binding transcriptional regulator [Shigella dysenteriae Sd197]	yeiE	SDY_2109	COG0583K	1378.84	701.997	511.613	519.831	1397.03	706.148	32734.6	6.07	Cytoplasmic
82778979	3-octaprenyl-4-hydroxybenzoate decarboxylase [Shigella dysenteriae Sd197]	yigC	SDY_3902	COG0043H	398.171	115.816	380.17	81.3785	493.988	349.676	55679.8	5.51	Cytoplasmic
82778759	glycerol-3-phosphate dehydrogenase [Shigella dysenteriae Sd197]	glpD	SDY_3649	COG0578C	694.706	709.509	206.862	1178.59	1357.46	444.86	56746.4	6.96	Cytoplasmic
82778728	cell division protein FtsY [Shigella dysenteriae Sd197]	ftsY	SDY_3615	COG0552U	905.184	616.314	269.123	1729.05	733.699	247.314	54711.3	4.47	Cytoplasmic membrane
82779103	glutaredoxin 3 [Shigella dysenteriae Sd197]	grxC	SDY_4043	COG0695O	7005.2	2373.61	8461.12	1719.29	3254.61	3588.67	9137.15	6.71	Cytoplasmic
82778960	hypothetical protein SDY_3877 [Shigella dysenteriae Sd197]	yihI	SDY_3877	COG3078S	752.444	234.565	838.582	756.47	435.466	513.955	18969.4	6.87	Cytoplasmic
82776501	cell division inhibitor MinD [Shigella dysenteriae Sd197]	minD	SDY_1206	COG2894D	442.702	180.275	196.899	97.4838	768.929	1451.46	29612.9	5.25	Cytoplasmic
82775391	molybdenum cofactor biosynthesis protein [Shigella dysenteriae Sd197]	mogA	SDY_0009	COG0521H	832.34	338.84	369.899	502.076	577.004	1364.47	21237.6	4.97	Cytoplasmic
82777058	putative glutathione peroxidase [Shigella dysenteriae Sd197]	btuE	SDY_1805	COG0386O	2809.22	2629.99	783.017	2471.22	813.223	2158.69	20409.7	4.72	Cytoplasmic
82777217	putative regulator [Shigella dysenteriae Sd197]	-	SDY_1975	COG1414K	1987.39	1159.85	633.083	1177.41	1602.67	872.669	30055.3	5.43	Cytoplasmic
161950018	glycerol dehydrogenase [Shigella dysenteriae Sd197]	gldA	SDY_3780	COG0371C	868.813	1014.09	275.266	2807.55	5389.43	3051.98	39001	4.77	Cytoplasmic
82776633	DNA topoisomerase I [Shigella dysenteriae Sd197]	topA	SDY_1344	COG0550L,COG0551L	1773.94	836.186	669.411	823.12	663.632	838.858	97380.8	8.62	Cytoplasmic
82778533	N-acetylneuraminate lyase [Shigella dysenteriae Sd197]	nanA	SDY_3400	COG0329EM	942.905	1925.99	700.775	1895.9	5095.16	1502.78	32592.3	5.61	Cytoplasmic
82777995	GTP-binding protein LepA [Shigella dysenteriae Sd197]	lepA	SDY_2810	COG0481M	127.013	69.5507	219.875	82.3145	685.893	100.694	67016	5.4	Cytoplasmic
82779163	hypothetical protein SDY_4109 [Shigella dysenteriae Sd197]	phnA	SDY_4109	COG2824P	5544.02	2264.86	8035.51	6688.42	5777.64	3408.15	12344.6	4.97	Cytoplasmic
82779305	hypothetical protein SDY_4262 [Shigella dysenteriae Sd197]	yjgF	SDY_4262	COG0251J	5772.44	4716.35	12442.6	7544.32	7686.72	14194.3	15169.7	5.83	Cytoplasmic
82778016	protein disaggregation chaperone [Shigella dysenteriae Sd197]	clpB	SDY_2835	COG0542O	1503.75	5640.55	4816.33	8287.4	6980.81	6218.84	95609.5	5.37	Cytoplasmic
82779102	preprotein translocase subunit SecB [Shigella dysenteriae Sd197]	secB	SDY_4042	COG1952U	2903.18	6469.18	10004.7	3980.06	5500.94	3244.92	17290.8	4.26	Cytoplasmic
82779306	aspartate carbamoyltransferase regulatory subunit [Shigella dysenteriae Sd197]	pyrI	SDY_4263	COG1781F	884.683	1204.71	327.009	2890.6	225.317	1510.7	17077	6.42	Cytoplasmic
82778290	arginine decarboxylase [Shigella dysenteriae Sd197]	speA	SDY_3134	COG1166E	434.717	126.445	276.847	83.5843	862.925	636.284	73883.6	4.83	Periplasmic
82779297	cytochrome b562 [Shigella dysenteriae Sd197]	cybC	SDY_4254	COG3783C	2258.51	1921.81	5036.13	279.396	326.115	2699.67	11094.2	8.83	Cytoplasmic
82777262	peptidase T [Shigella dysenteriae Sd197]	pepT	SDY_2025	COG2195E	679.25	693.724	1666.09	307.267	471.916	262.954	44907.7	5.29	Cytoplasmic
82777595	ATP-dependent Clp protease ATP-binding subunit [Shigella dysenteriae Sd197]	clpA	SDY_2379	COG0542O	741.301	1658.4	629.71	851.733	1410.19	723.348	84206.7	5.86	Cytoplasmic
82779651	two-component response regulator [Shigella dysenteriae Sd197]	arcA	SDY_4662	COG0745TK	5851.91	1780.27	3331.63	3943.01	3243.89	1785.95	27291	5.21	Cytoplasmic
161950080	hypothetical protein SDY_2490 [Shigella dysenteriae Sd197]	-	SDY_2490	COG3013S	3356.81	6570.97	2183.17	4429.38	4372.83	5158.94	19615	6.06	Cytoplasmic
82775701	recombination associated protein [Shigella dysenteriae Sd197]	rdgC	SDY_0344	COG2974L	1671.74	511.9	931.929	1134.46	212.256	513.793	33992.1	5.27	Cytoplasmic
82775909	LPS-assembly lipoprotein RplB [Shigella dysenteriae Sd197]	rlpB	SDY_0563	COG2980M	231.133	944.326	773.087	173.719	197.696	236.125	21286.5	7.83	Outer membrane
82776812	periplasmic protein [Shigella dysenteriae Sd197]	spy	SDY_1534	COG3678UNTP	310.431	1270.34	1040.19	3048.38	1348.91	637.138	18228.4	9.66	Periplasmic
82777468	hypothetical protein SDY_2243 [Shigella dysenteriae Sd197]	erfK	SDY_2243	COG1376S	800.517	325.754	1249.52	478.896	555.054	1968.25	34365.7	9.05	Cytoplasmic
82778483	transcription elongation factor NusA [Shigella dysenteriae Sd197]	nusA	SDY_3348	COG0195K	425.706	1304.33	1779.86	320.987	1848.52	1308.5	54912.7	4.53	Cytoplasmic
82777061	phenylalanyl-tRNA synthetase subunit beta [Shigella dysenteriae Sd197]	pheT	SDY_1808	COG0072J,COG0073R	1057.2	1880.82	532.317	1285.72	1125.45	978.357	87367.8	5.12	Cytoplasmic
82778969	hypothetical protein SDY_3887 [Shigella dysenteriae Sd197]	yihD	SDY_3887	COG3084S	4689.06	2280.46	1493.7	5050.87	3878.29	7778.35	10272.6	5.18	Cytoplasmic
161950142	elongation factor P [Shigella dysenteriae Sd197]	yeiP	SDY_0908	COG0231J	508.999	693.057	1513.32	1279.3	589.209	693.255	21519	4.92	Cytoplasmic
82778492	ATP-dependent metalloprotease [Shigella dysenteriae Sd197]	hflB	SDY_3359	COG0465O	1151.01	2730.29	993.517	55.8074	1547.76	1597.76	70719.3	5.91	Cytoplasmic membrane
82775760	putative thioredoxin-like protein [Shigella dysenteriae Sd197]	ybbN	SDY_0407	COG3118O	1525.92	1335.8	3645.61	1808.03	757.249	2903.49	33055.3	4.53	Cytoplasmic
82779073	F0F1 ATP synthase subunit delta [Shigella dysenteriae Sd197]	atpH	SDY_4013	COG0712C	957.837	1301.85	2847.78	722.221	2491.76	1944.69	19361.5	4.94	Cytoplasmic membrane
82777546	asparaginyl-tRNA synthetase [Shigella dysenteriae Sd197]	asnC	SDY_2327	COG0017J	2654.72	1242.67	863.278	2835.73	2017.3	793.319	52538.3	5.22	Cytoplasmic
82775679	transcription antitermination protein NusB [Shigella dysenteriae Sd197]	nusB	SDY_0318	COG0781K	1267.26	2588.52	807.126	3549.1	3144.43	1112.91	15688.4	6.6	Cytoplasmic
82778552	protease TldD [Shigella dysenteriae Sd197]	tldD	SDY_3420	COG0312R	1261.5	542.475	444.15	199.589	254.525	135.603	51330	4.93	Cytoplasmic
82777643	ribonucleotide-diphosphate reductase subunit alpha [Shigella dysenteriae Sd197]	nrdA	SDY_2428	COG0209F	917.989	216.358	944.758	1224.62	613.252	723.497	85787	5.74	Cytoplasmic
82775458	peptidyl-prolyl cis-trans isomerase SurA [Shigella dysenteriae Sd197]	surA	SDY_0078	COG0760O	1393.62	1355.54	3551.49	900.689	1844.24	1223.88	47254.9	6.73	Periplasmic
82778266	hypothetical protein SDY_3110 [Shigella dysenteriae Sd197]	yggX	SDY_3110	COG2924CO	2962.77	670.271	2202.18	3971.5	857.673	1349.14	10952.2	5.91	Cytoplasmic
82775669	exodeoxyribonuclease VII small subunit [Shigella dysenteriae Sd197]	xseB	SDY_0308	COG1722L	2489.8	2825.39	615.21	1251.56	1438.63	2267.54	8951.58	4.43	Cytoplasmic
82778723	hypothetical protein SDY_3610 [Shigella dysenteriae Sd197]	yhhK	SDY_3610	-	1778.41	434.107	1133.59	1916.6	440.436	1562.59	14558	7.9	Cytoplasmic
82778695	aspartate-semialdehyde dehydrogenase [Shigella dysenteriae Sd197]	asd	SDY_3579	COG0136E	2054.64	441.728	1687.93	652.304	1878.26	2215.92	39958.3	5.49	Cytoplasmic
82778601	50S ribosomal protein L6 [Shigella dysenteriae Sd197]	rplF	SDY_3481	COG0097J	9259.42	2005.97	7195.2	11424.6	9990.75	8049.53	18903	9.71	Cytoplasmic
82775558	methionine aminopeptidase [Shigella dysenteriae Sd197]	map	SDY_0184	COG0024J	876.114	208.261	976.801	495.302	521.285	2019.69	29329.8	5.64	Cytoplasmic
82778778	osmolarity response regulator [Shigella dysenteriae Sd197]	ompR	SDY_3671	COG0745TK	2485.77	585.393	2771.44	1153.42	2823	2350.94	27352.6	6.04	Cytoplasmic
82777609	L-threonine aldolase [Shigella dysenteriae Sd197]	ybjU	SDY_2393	COG2008E	893.03	182.01	796.528	1750.72	930.568	914.973	36512.4	6.27	Cytoplasmic
82776543	translation-associated GTPase [Shigella dysenteriae Sd197]	ychF	SDY_1252	COG0012J	1360.5	292.145	958.016	1511.76	1492.46	2054.22	39665.8	4.87	Cytoplasmic
161950090	fructose-bisphosphate aldolase [Shigella dysenteriae Sd197]	-	SDY_2270	COG1830G	6700.63	9176.38	21053.8	3444.79	4364.37	7801.45	38269	6.25	Cytoplasmic
161950043	outer membrane channel protein [Shigella dysenteriae Sd197]	tolC	SDY_3205	COG1538MU	391.428	266.459	872.913	195.994	566.616	668.477	53720	5.46	Outer Membrane
82776645	orotidine 5'-phosphate decarboxylase [Shigella dysenteriae Sd197]	pyrF	SDY_1357	COG0284F	996.52	450.888	297.859	1502.33	504.66	1585.53	26325	5.81	Cytoplasmic
82775567	outer membrane protein assembly factor YaeT [Shigella dysenteriae Sd197]	yaeT	SDY_0193	COG4775M	854.57	2368.97	884.725	92.0509	477.097	562.866	90591.1	4.93	Outer membrane
161950161	hypothetical protein SDY_0299 [Shigella dysenteriae Sd197]	yajG	SDY_0299	COG3056M	2865.59	4502.55	983.052	1329.52	1531.46	2258.47	20981	8.68	Outer Membrane
82778539	50S ribosomal protein L13 [Shigella dysenteriae Sd197]	rplM	SDY_3407	COG0102J	656.172	1340.44	2560.79	6679.95	4844.23	1680.91	15957.8	9.91	Cytoplasmic
82779632	deoxyribose-phosphate aldolase [Shigella dysenteriae Sd197]	deoC	SDY_4641	COG0274F	2199.28	4171.4	1050.87	5211.74	4638.48	3701.88	27746.6	5.5	Cytoplasmic
82777329	N-methyltryptophan oxidase [Shigella dysenteriae Sd197]	solA	SDY_2096	COG0665E	686.499	126.582	612.315	828.206	1192.38	1125.39	40841.3	5.14	Cytoplasmic
82778315	hypothetical protein SDY_3160 [Shigella dysenteriae Sd197]	yggE	SDY_3160	COG2968S	5500.76	1021.24	4460.31	3016.46	3256.81	2305.6	26634.1	6.1	Periplasmic
82778711	hypothetical protein SDY_3596 [Shigella dysenteriae Sd197]	yhhA	SDY_3596	-	1782.89	330.01	1445.66	977.689	1126.07	2324.89	16593.3	10.89	Cytoplasmic membrane
82778956	glutamine synthetase [Shigella dysenteriae Sd197]	glnA	SDY_3873	COG0174E	2500.34	1787.54	5854.16	3204.99	868.569	3714.58	51901.6	5.26	Cytoplasmic
82778162	CTP synthetase [Shigella dysenteriae Sd197]	pyrG	SDY_2997	COG0504F	2480.29	460.571	2413.38	2040.19	3211.43	2032.99	60371.9	5.63	Cytoplasmic
82777916	inositol monophosphatase [Shigella dysenteriae Sd197]	suhB	SDY_2729	COG0483G	1354.62	2421.1	563.813	1787.45	881.696	1214.42	29185.9	6.92	Cytoplasmic
82778517	putative sigma(54) modulation protein [Shigella dysenteriae Sd197]	yhbH	SDY_3384	COG1544J	7045	3996.09	14836.5	6492.47	1883.6	3999.64	10749.9	6.5	Cytoplasmic
82777156	murein lipoprotein [Shigella dysenteriae Sd197]	lpp	SDY_1908	COG4238M	1594.55	9119.74	7822.32	1442.63	11632.2	9802.38	8323.12	9.3	Outer membrane
82775671	1-deoxy-D-xylulose-5-phosphate synthase [Shigella dysenteriae Sd197]	dxs	SDY_0310	COG1154HI	407.902	1353.93	568.475	230.419	442.316	103.071	67618.3	6.16	Cytoplasmic
82779013	hypothetical protein SDY_3937 [Shigella dysenteriae Sd197]	yifL	SDY_3937	COG5567N	3706.79	1257.38	1368.5	3726.62	3219.16	3797.87	7190.95	8.89	Outer membrane
82779643	putative ABC transporter ATP-binding protein [Shigella dysenteriae Sd197]	yjjK	SDY_4652	COG0488R	1816.19	412.197	989.956	1095.54	1191.71	827.028	62440.5	5.43	Cytoplasmic membrane
82777324	dihydroorotase [Shigella dysenteriae Sd197]	pyrC	SDY_2091	COG0418F	779.457	144.347	869.035	1322.37	329.118	598.957	38798.8	5.77	Cytoplasmic
82777965	50S ribosomal protein L19 [Shigella dysenteriae Sd197]	rplS	SDY_2780	COG0335J	2563.14	872.499	905.989	5153.71	6306.89	2626.12	13132.7	10.62	Cytoplasmic
82776019	peptidoglycan-associated outer membrane lipoprotein [Shigella dysenteriae Sd197]	pal	SDY_0689	COG2885M	2378.26	8674.76	3787.96	510.457	2360.45	5569.59	18796.4	6.29	Outer membrane
82776145	molybdopterin synthase large subunit [Shigella dysenteriae Sd197]	moaE	SDY_0821	COG0314H	942.547	2887.89	1050.55	1183.89	818.554	196.296	17022.5	5.42	Cytoplasmic
82777968	30S ribosomal protein S16 [Shigella dysenteriae Sd197]	rpsP	SDY_2783	COG0228J	2686.3	775.639	4278.6	8102.02	6665.48	6290.99	9190.17	10.54	Cytoplasmic
82775744	acyl-CoA thioesterase II [Shigella dysenteriae Sd197]	tesB	SDY_0389	COG1946I	1823.83	2005.97	297.819	376.124	1309.57	862.449	32065.2	6.05	Cytoplasmic
82775492	UDP-N-acetylmuramoylalanyl-D-glutamate--2,6-diaminopimelate ligase [Shigella dysenteriae Sd197]	murE	SDY_0115	COG0769M	690.1	127.083	418.544	946.079	69.706	1028.45	53313.4	5.48	Cytoplasmic
82778037	hypothetical protein SDY_2858 [Shigella dysenteriae Sd197]	ygaP	SDY_2858	COG0607P	2157.46	1888.65	313.63	428.857	1873.64	1894.69	18429.8	6.28	Cytoplasmic membrane
82777082	mannose-6-phosphate isomerase [Shigella dysenteriae Sd197]	manA	SDY_1829	COG1482G	709.692	1087.22	180.287	2006.69	2465.33	1272.48	42838.3	5.37	Cytoplasmic
82778270	hypothetical protein SDY_3114 [Shigella dysenteriae Sd197]	yggN	SDY_3114	-	1273.37	199.377	873.669	289.696	340.162	77.2559	26428.2	8.97	Cytoplasmic
82778295	agmatinase [Shigella dysenteriae Sd197]	speB	SDY_3139	COG0010E	7134.1	3849.27	1368.99	1623.91	1635.76	1103.31	33585.7	5.14	Cytoplasmic
82779230	DNA polymerase III subunit beta [Shigella dysenteriae Sd197]	dnaN	SDY_4183	COG0592L	179.797	361.553	801.76	543.364	312.853	553.254	40585.1	5.25	Cytoplasmic
82778797	hypothetical protein SDY_3691 [Shigella dysenteriae Sd197]	damX	SDY_3691	COG3266S	1062.4	130.939	1093.38	245.914	283.521	669.85	45757.4	5.68	Cytoplasmic membrane
82777693	NADH dehydrogenase subunit E [Shigella dysenteriae Sd197]	nuoE	SDY_2481	COG1905C	2535.62	1150.84	552.213	423.463	976.737	575.586	18605.4	5.4	Cytoplasmic
82775639	cysteinyl-tRNA synthetase [Shigella dysenteriae Sd197]	cysS	SDY_0278	COG0215J	474.698	54.2021	453.645	1227.18	2120.15	555.731	52198.1	5.38	Cytoplasmic
82778584	peptide deformylase [Shigella dysenteriae Sd197]	def	SDY_3463	COG0242J	2264.7	369.687	1262.48	5122.82	4261.34	3093.79	19327.8	5.23	Cytoplasmic
82778662	acid-resistance protein [Shigella dysenteriae Sd197]	hdeB	SDY_3544	-	4045.03	972.052	1591.09	9688.24	5372.68	6826.11	12503.9	6.55	Cytoplasmic membrane
82776827	hypothetical protein SDY_1549 [Shigella dysenteriae Sd197]	-	SDY_1549	-	128.916	962.553	600.447	812.153	1870.83	965.629	33852	9.27	Periplasmic
82779293	fructose-1,6-bisphosphatase [Shigella dysenteriae Sd197]	fbp	SDY_4250	COG0158G	2278.22	861.419	564.397	3181.12	1905.24	1210.33	36832.5	5.67	Cytoplasmic
82779017	porphobilinogen deaminase [Shigella dysenteriae Sd197]	hemC	SDY_3941	COG0181H	314.9	1768.86	877.725	356.158	683.688	322.057	34626.5	5.31	Cytoplasmic
82777430	UTP--glucose-1-phosphate uridylyltransferase subunit GalF [Shigella dysenteriae Sd197]	galF	SDY_2203	COG1210M	713.829	1874.67	454.78	768.908	885.606	2298.59	32844.1	5.73	Cytoplasmic
82775434	carbamoyl phosphate synthase small subunit [Shigella dysenteriae Sd197]	carA	SDY_0054	COG0505EF	1994.34	977.681	355.695	962.404	554.235	2942.42	41486.5	6.01	Cytoplasmic
82776247	outer membrane protein A [Shigella dysenteriae Sd197]	ompA	SDY_0930	COG2885M	6383.43	34660.4	16396.2	2924.47	9122.52	13246.1	37493.5	5.6	Outer membrane
82776695	putative transport periplasmic protein [Shigella dysenteriae Sd197]	-	SDY_1409	COG4166E	351.836	101.784	111.685	71.9918	349.202	76.3294	60687.8	8.76	Periplasmic
82778465	hypothetical protein SDY_3329 [Shigella dysenteriae Sd197]	yraP	SDY_3329	COG2823R	2570.32	7087.73	1719.42	968.444	1785.75	1843.43	20057.1	9.04	Periplasmic
82778841	50S ribosomal protein L1 [Shigella dysenteriae Sd197]	rplA	SDY_3744	COG0081J	11512.5	1166.06	8061.98	9900.12	12559.5	3314.39	24728.6	9.64	Cytoplasmic
82779536	aromatic amino acid aminotransferase [Shigella dysenteriae Sd197]	tyrB	SDY_4520	COG1448E	1428.89	1313.4	107.439	754.181	992.736	584.898	43389.9	5.31	Cytoplasmic
82778613	50S ribosomal protein L2 [Shigella dysenteriae Sd197]	rplB	SDY_3493	COG0090J	800.982	1430.3	3795.4	2415.8	2956.35	3487.82	29831.2	10.93	Cytoplasmic
82778068	recombinase A [Shigella dysenteriae Sd197]	recA	SDY_2895	COG0468L	1099.64	159.059	525.434	2487.42	3001.37	1287.61	37971.9	5.09	Cytoplasmic
82775550	5'-methylthioadenosine/S-adenosylhomocysteine nucleosidase [Shigella dysenteriae Sd197]	pfs	SDY_0175	COG0775F	4330.34	323.932	5364.44	1451.17	1114.16	1314.59	24353	5.09	Cytoplasmic
82777908	[2FE-2S] ferredoxin, electron carrer protein [Shigella dysenteriae Sd197]	fdx	SDY_2721	COG0633C	901.473	1381.3	4022.31	2040.19	781.396	1382.53	12344.4	4.51	Cytoplasmic
82779419	elongation factor P [Shigella dysenteriae Sd197]	efp	SDY_4390	COG0231J	16598.7	4746.66	4441.5	10012.5	8649.06	8843.4	20590.5	4.9	Cytoplasmic
82775810	maltose O-acetyltransferase [Shigella dysenteriae Sd197]	ylaD	SDY_0460	COG0110R	201.476	319.426	951.473	1613.04	741.95	1311.16	20095.2	6.19	Cytoplasmic
82777932	phosphoribosylformylglycinamidine synthase [Shigella dysenteriae Sd197]	purL	SDY_2747	COG0046F,COG0047F	356.914	48.4471	159.173	789.412	289.298	1023.92	141425	5.23	Cytoplasmic
82777359	GTP cyclohydrolase I [Shigella dysenteriae Sd197]	folE	SDY_2127	COG0302H	725.864	1186.13	3560.84	1094.62	1008.6	2082.36	24829.7	6.8	Cytoplasmic
82778272	putative alpha helix chain [Shigella dysenteriae Sd197]	yggM	SDY_3116	-	772.345	217.756	186.493	298.676	198.065	711.97	38518.2	8.83	Cytoplasmic membrane
82776311	putative hydrolase [Shigella dysenteriae Sd197]	ycdX	SDY_1003	COG1387ER	442.276	104.951	125.693	500.223	564.501	216.351	26817.3	5.63	Cytoplasmic
82779648	right origin-binding protein [Shigella dysenteriae Sd197]	rob	SDY_4657	COG2207K	1583.85	268.118	588.273	995.105	915.806	808.222	33125.6	6.66	Cytoplasmic
82778683	universal stress protein; broad regulatory function? [Shigella dysenteriae Sd197]	uspA	SDY_3567	COG0589T	14675.4	1835.28	26045.5	11742.9	3114.94	33754.3	16065.8	5.11	Cytoplasmic
82778385	bifunctional heptose 7-phosphate kinase/heptose 1-phosphate adenyltransferase [Shigella dysenteriae Sd197]	-	SDY_3235	COG2870M	490.184	1668.76	364.345	245.541	473	221.807	51092.6	5.3	Cytoplasmic
82778511	D-arabinose 5-phosphate isomerase [Shigella dysenteriae Sd197]	yrbH	SDY_3378	COG0517R,COG0794M	505.76	413.147	1804.43	915.238	411.643	1243.65	35284.9	6.22	Cytoplasmic
82779319	ornithine carbamoyltransferase subunit I [Shigella dysenteriae Sd197]	argI	SDY_4276	COG0078E	836.23	198.78	223.037	2049.22	1089.34	1713.56	36830.6	5.45	Cytoplasmic
82779457	phosphatidylserine decarboxylase [Shigella dysenteriae Sd197]	psd	SDY_4432	COG0688I	2698.95	1252.93	272.818	104.12	99.36	1005.55	35981.2	5.66	Cytoplasmic
82775425	30S ribosomal protein S20 [Shigella dysenteriae Sd197]	rpsT	SDY_0045	COG0268J	912.377	6833.33	2711.8	10089.8	8980.01	8724.76	9683.97	11.18	Cytoplasmic
82778602	30S ribosomal protein S8 [Shigella dysenteriae Sd197]	rpsH	SDY_3482	COG0096J	1029.88	588.062	3280.69	3549.92	7155.21	1807.99	14126	9.44	Cytoplasmic
82775493	UDP-N-acetylmuramoyl-tripeptide--D-alanyl-D-alanine ligase [Shigella dysenteriae Sd197]	murF	SDY_0116	COG0770M	1155.08	136.715	468.298	790.973	175.419	1506.22	47347.1	5.33	Cytoplasmic
82776435	keto-hydroxyglutarate-aldolase/keto-deoxy-phosphogluconate aldolase [Shigella dysenteriae Sd197]	eda	SDY_1136	COG0800G	5700.49	2138.68	776.525	2982.45	5253.68	1907.12	22326.1	5.95	Cytoplasmic
82779127	50S ribosomal protein L28 [Shigella dysenteriae Sd197]	rpmB	SDY_4067	COG0227J	2087.41	1186.55	6649.43	5846.03	7251.24	4277.4	9006.14	11.42	Cytoplasmic
161950049	hypothetical protein SDY_3113 [Shigella dysenteriae Sd197]	yggL	SDY_3113	COG3171S	228.719	2345.08	1024.01	1385.06	3190.54	937.923	12964	4.91	Cytoplasmic
82779398	30S ribosomal protein S6 [Shigella dysenteriae Sd197]	rpsF	SDY_4369	COG0360J	570.754	8610.57	4272.65	3756.42	10317.1	1963.2	15177	5.26	Cytoplasmic
161949983	ribosome-associated GTPase [Shigella dysenteriae Sd197]	yjeQ	SDY_4431	COG1162R	676.76	1777.32	214.461	290.833	167.588	140.342	39371	5.59	Cytoplasmic
82779036	transcription termination factor Rho [Shigella dysenteriae Sd197]	rho	SDY_3966	COG1158K	802.649	3981.65	1022.73	1902.08	2091.18	2584.6	47002.4	6.75	Cytoplasmic
82776416	hypothetical protein SDY_1117 [Shigella dysenteriae Sd197]	-	SDY_1117	-	480.031	487.416	2139.51	723.465	416.049	489.761	9122.25	4.88	Cytoplasmic
82524589	MxiD [Shigella dysenteriae Sd197]	mxiD	SDY_P183	COG1450NU	247.001	807.487	109.89	34.8078	74.199	98.5143	63103.5	5.69	Outer membrane
82775900	hypothetical protein SDY_0553 [Shigella dysenteriae Sd197]	ybeD	SDY_0553	COG2921S	1473.46	5267.02	819.183	3888.54	1279.63	751.439	9827.01	5.5	Cytoplasmic
82778638	cAMP-regulatory protein [Shigella dysenteriae Sd197]	crp	SDY_3519	COG0664T	4950.38	1415.64	662.315	2538.2	1547.69	1623.05	23639.7	8.38	Cytoplasmic
82775655	ATP-dependent protease ATP-binding subunit [Shigella dysenteriae Sd197]	clpX	SDY_0294	COG1219O	67.9427	420.358	100.756	310.436	1162.04	527.285	46354.3	5.24	Cytoplasmic
82779560	hypothetical protein SDY_4547 [Shigella dysenteriae Sd197]	yhjJ	SDY_4547	COG0612R	995.229	103.349	246.308	583.656	281.341	793.087	55497.2	5.73	Cytoplasmic
161950067	3-mercaptopyruvate sulfurtransferase [Shigella dysenteriae Sd197]	sseA	SDY_2717	COG2897P	3058.44	843.205	211.912	3983.27	482.831	2563.85	30876	4.52	Cytoplasmic
82775751	ureidoglycolate hydrolase [Shigella dysenteriae Sd197]	ybbT	SDY_0397	COG3194F	1745.92	173.222	339.941	4547.72	2481.13	4553.36	18222	4.9	Cytoplasmic
82524576	IcsB [Shigella dysenteriae Sd197]	icsB	SDY_P170	-	801.228	85.5597	93.1673	2098.58	2490.32	864.121	56345.2	9.34	Cytoplasmic membrane
161950034	transcription elongation factor GreA [Shigella dysenteriae Sd197]	greA	SDY_3362	COG0782K	2679.46	2736.56	2738.45	3535.61	4266.12	3431.63	17676	4.71	Cytoplasmic
82778395	30S ribosomal protein S21 [Shigella dysenteriae Sd197]	rpsU	SDY_3249	COG0828J	3032.45		2995.39	5596.2	3220.19	2833.63	8499.58	11.15	Cytoplasmic
161950033	N-acetylmannosamine kinase [Shigella dysenteriae Sd197]	yhcI	SDY_3397	COG1940KG	286.944	292.12		649.859	747.815	164.646	29840	5.59	Cytoplasmic
82778009	putative methyltransferase [Shigella dysenteriae Sd197]	yfiF	SDY_2824	COG0566J	356.683	364.065		1210.25	929.285	1644.51	37782.8	8.94	Cytoplasmic
82778883	DNA-binding transcriptional regulator OxyR [Shigella dysenteriae Sd197]	oxyR	SDY_3796	COG0583K	659.182		629.946	425.856	490.685	192.271	34274.7	5.96	Cytoplasmic
161950101	hypothetical protein SDY_2042 [Shigella dysenteriae Sd197]	ycfP	SDY_2042	COG3150R		286.39	301.255	2811.94	747.394	881.49	21397	6.13	Cytoplasmic
161950162	transcriptional regulator BolA [Shigella dysenteriae Sd197]	bolA	SDY_0298	COG0271T	3450.61	3259.24	3557.99	1599.02	460.242		12032	6.19	Cytoplasmic
82775733	beta-D-galactosidase [Shigella dysenteriae Sd197]	lacZ	SDY_0378	COG3250G		52.4491	55.3304	1262.62	594.919	311.942	110687	5.23	Cytoplasmic
82779078	bifunctional N-acetylglucosamine-1-phosphate uridyltransferase/glucosamine-1-phosphate acetyltransferase [Shigella dysenteriae Sd197]	glmU	SDY_4018	COG1207M	785.619	729.417	796.277	538.515	744.295		49216.3	6.09	Cytoplasmic
82777535	1-phosphofructokinase [Shigella dysenteriae Sd197]	fruK	SDY_2316	COG1105G		396.523	422.063	637.702	918.843	1084.13	33918	5.37	Cytoplasmic
82778819	phosphoribosylamine--glycine ligase [Shigella dysenteriae Sd197]	purD	SDY_3721	COG0151F	382.249		407.001	1152.88	663.928	391.603	45871.5	5	Cytoplasmic
82779467	anaerobic C4-dicarboxylate transporter [Shigella dysenteriae Sd197]	dcuA	SDY_4443	COG2704R	456.143	463.533	506.835		2377.06	4206.58	45706	6.95	Cytoplasmic membrane
82776072	glutaredoxin 1 [Shigella dysenteriae Sd197]	grxA	SDY_0746	COG0695O	502.171	469.314		2482.93	1896.78	1120.01	9694.53	4.81	Cytoplasmic
82777083	hypothetical protein SDY_1830 [Shigella dysenteriae Sd197]	ydgA	SDY_1830	COG5339S	2437.41	2149.89	2346.95		1347.03	1702.7	54632	5.06	Cytoplasmic
82778210	putative aldo-keto reductase [Shigella dysenteriae Sd197]	tas	SDY_3051	COG0667C	1488.05		1382.56	1309.01	861.533	1270.51	38498	6.27	Cytoplasmic
82777578	pyruvate formate lyase-activating enzyme 1 [Shigella dysenteriae Sd197]	pflA	SDY_2359	COG1180O	177.502		192.279	2141.84	1541.82	1273.3	28203.3	6	Cytoplasmic
82776937	hypothetical protein SDY_1674 [Shigella dysenteriae Sd197]	-	SDY_1674	COG2050Q	477.297	448.694	519.158	1079.99	1243.9		14910.7	6.96	Cytoplasmic
82778593	30S ribosomal protein S11 [Shigella dysenteriae Sd197]	rpsK	SDY_3473	COG0100J	614.044		670.707	1557.02	3945.34	843.244	13844.3	11.33	Cytoplasmic
82779407	D-alanine/D-serine/glycine permease [Shigella dysenteriae Sd197]	cycA	SDY_4378	COG1113E	1364.05	1547.9	1351.83		1313.34	1548.19	51657.8	8.92	Outer membrane
82778909	hypothetical protein SDY_3822 [Shigella dysenteriae Sd197]	yiiS	SDY_3822	COG3691S	2254.4	2046.61		1132.21	1304.7	2025.43	11740.8	4.8	Cytoplasmic
82524567	VirB [Shigella dysenteriae Sd197]	virB	SDY_P161	COG1475K	660.413	735.654		1539.15	306.549	122.656	35406.6	9.56	Cytoplasmic
82778879	acetylornithine deacetylase [Shigella dysenteriae Sd197]	argE	SDY_3792	COG0624E	1212.76		1352.13	336.621	567.094	496.972	42305.7	5.61	Cytoplasmic
82777594	translation initiation factor IF-1 [Shigella dysenteriae Sd197]	infA	SDY_2377	COG0361J	1695.62		1890.48	1917.78	734.807	6080.49	8249.29	9.22	Cytoplasmic
82778343	peptide chain release factor RF-2 [Shigella dysenteriae Sd197]	prfB	SDY_3191	COG1186J	187.638		209.844	1302.11	999.822	165.866	32920	4.78	Cytoplasmic
82775949	glutaminyl-tRNA synthetase [Shigella dysenteriae Sd197]	glnS	SDY_0614	COG0008J	851.916		759.857	899.297	1109.77	1047.42	63517.5	5.96	Cytoplasmic
82775711	hypothetical protein SDY_0354 [Shigella dysenteriae Sd197]	yaiA	SDY_0354	-	5083.73	6230.46	5667.97	334.408		743.69	7236.88	6.73	Cytoplasmic
82776310	putative oxidoreductase component [Shigella dysenteriae Sd197]	ycdY	SDY_1002	COG3381R	1100.89	963.633		655.508	1243.44	966.036	20701.5	4.24	Cytoplasmic
82776881	acid sensitivity protein, putative transporter [Shigella dysenteriae Sd197]	xasA	SDY_1614	COG0531E	3031.89	2972.63	2433.83		4844.8	5715.75	55112.8	8.9	Outer membrane
82776743	putative oxidoreductase, Fe-S subunit [Shigella dysenteriae Sd197]	ydbK	SDY_1461	COG0674C,COG1013C,COG1014C	53.4192		62.0682	65.0795	296.213	174.12	129701	5.54	Cytoplasmic
82776829	pyridine nucleotide transhydrogenase [Shigella dysenteriae Sd197]	pntB	SDY_1551	COG1282C	1214.31	1578.42	1476.94		1725.65	2262.09	48721.2	5.72	Cytoplasmic membrane
82778062	glutamate--cysteine ligase [Shigella dysenteriae Sd197]	gshA	SDY_2885	COG2918H	718.014	611.095	800.531	89.9341		245.219	58267	5.27	Cytoplasmic
82778614	50S ribosomal protein L23 [Shigella dysenteriae Sd197]	rplW	SDY_3494	COG0089J	1168.69	1429.3	1562.66	2465.16	1217.94		11145.7	9.72	Cytoplasmic
82776030	aldose 1-epimerase [Shigella dysenteriae Sd197]	galM	SDY_0703	COG2017G	1495.32		1778.31	3457.64	3982.41	2655.58	38106.8	4.84	Cytoplasmic
82776476	copper homeostasis protein CutC [Shigella dysenteriae Sd197]	cutC	SDY_1178	COG3142P	1049.45	1429.08	1300.06	1055.06		1433.64	26615.5	5.9	Cytoplasmic
161950017	acetylglutamate kinase [Shigella dysenteriae Sd197]	argB	SDY_3794	COG0548E	582.768	475.338		1584.27	1013.73	1435.16	27099	5.38	Cytoplasmic
82778113	2-C-methyl-D-erythritol 2,4-cyclodiphosphate synthase [Shigella dysenteriae Sd197]	ispF	SDY_2945	COG0245I	2669.15	2516.33	1819.42	302.597		2103.64	16896.9	6.04	Cytoplasmic
82776243	hypothetical protein SDY_0925 [Shigella dysenteriae Sd197]	ymbA	SDY_0925	COG3009S	692.099	942.178	1028.54	343.725	216.444		19978.8	5.08	Cytoplasmic
82777997	periplasmic negative regulator of sigmaE [Shigella dysenteriae Sd197]	rseB	SDY_2812	COG3026T	535.441	728.842	795.968	672.882	464.91		35748.3	8.6	Periplasmic
82777695	NADH dehydrogenase subunit B [Shigella dysenteriae Sd197]	nuoB	SDY_2483	COG0377C	1107.69	905.034	733.584		769.578	147.016	25068.9	5.59	Cytoplasmic
82777445	imidazole glycerol phosphate synthase subunit HisH [Shigella dysenteriae Sd197]	hisH	SDY_2218	COG0118E	376.418	255.062	277.435	567.647	653.8		21652	5.34	Cytoplasmic
82775688	preprotein translocase subunit YajC [Shigella dysenteriae Sd197]	yajC	SDY_0327	COG1862U	5042.89	4578.08	3123.58		6812.55	2569.62	11886.7	9.57	Cytoplasmic
82778629	hypothetical protein SDY_3509 [Shigella dysenteriae Sd197]	slyX	SDY_3509	COG2900S	3097.92	1898.36	2755.7	1396.9	3765.79		8214.02	4.89	Cytoplasmic
82776011	cytochrome d terminal oxidase polypeptide subunit II [Shigella dysenteriae Sd197]	cydB	SDY_0681	COG1294C	5456.2	3343.47	4258.27		4738.43	6149.29	42451.5	6.83	Cytoplasmic membrane
161950171	hypoxanthine phosphoribosyltransferase [Shigella dysenteriae Sd197]	hpt	SDY_0034	COG0634F	2238.36	1344.74	2055.2	593.175		2428.27	20194	5.09	Cytoplasmic
82779007	hypothetical protein SDY_3931 [Shigella dysenteriae Sd197]	-	SDY_3931	COG1912S	353.402	240.573	227.478	712.724	201.94		32747	6.44	Cytoplasmic
82778271	L-asparaginase II [Shigella dysenteriae Sd197]	ansB	SDY_3115	COG0252EJ	664.481		493.897	3228.84	2308.27	2571.94	36849.1	5.68	Periplasmic
82779414	PAPS (adenosine 3'-phosphate 5'-phosphosulfate) 3'(2'),5'-bisphosphate nucleotidase [Shigella dysenteriae Sd197]	cysQ	SDY_4385	COG1218P	1638.33	1216.9		673.813	775.768	1220.79	27188.8	5.59	Cytoplasmic
82777559	3-deoxy-manno-octulosonate cytidylyltransferase [Shigella dysenteriae Sd197]	kdsB	SDY_2340	COG1212M	302.225		224.099	83.4038	699.703	1239.72	27608.4	5.42	Cytoplasmic
82777589	leucine-responsive transcriptional regulator [Shigella dysenteriae Sd197]	lrp	SDY_2372	COG1522K		771.449	570.889	386.436	1115.05	258.524	18967	8.9	Cytoplasmic
161950168	3-isopropylmalate dehydrogenase [Shigella dysenteriae Sd197]	leuB	SDY_0100	COG0473CE	553.363	753.539		416.199	480.52	755.947	39777	5.21	Cytoplasmic
82778341	thiol:disulfide interchange protein DsbC [Shigella dysenteriae Sd197]	dsbC	SDY_3189	COG1651O	1910.14	1393.46		1028.76	710.941	1677.49	25633.7	6.29	Periplasmic
82779380	major cold shock protein [Shigella dysenteriae Sd197]	cspA	SDY_4347	COG1278K	172.172		238.422	23039.7	23678.7	9151.26	7399	5.58	Cytoplasmic
82777712	D-erythro-7,8-dihydroneopterin triphosphate 2'-epimerase [Shigella dysenteriae Sd197]	folX	SDY_2500	COG1539H	2426.12	2831.79	1545.68		1202.77	335.61	14081.5	6.51	Cytoplasmic
82777563	lipid transporter ATP-binding/permease protein [Shigella dysenteriae Sd197]	msbA	SDY_2344	COG1132V	746.805	1016.96	555.087		778.275	510.104	64458.3	8.62	Outer membrane
82777849	succinyl-diaminopimelate desuccinylase [Shigella dysenteriae Sd197]	dapE	SDY_2656	COG0624E	474.702	646.357	352.096		672.524	972.732	41285.4	5.31	Cytoplasmic
161950107	putative oxidoreductase [Shigella dysenteriae Sd197]	-	SDY_1847	COG0673R	634.105	924.981		260.563	148.591	370.247	38294	5.49	Cytoplasmic
82779072	F0F1 ATP synthase subunit B [Shigella dysenteriae Sd197]	atpF	SDY_4012	COG0711C	5481.52	10201.4	6790.53		5924.09	4742.58	17263.2	5.99	Cytoplasmic membrane
82778796	3-dehydroquinate synthase [Shigella dysenteriae Sd197]	aroB	SDY_3690	COG0337E	354.892	568.733	315.687		246.071	288.446	38902.6	5.81	Cytoplasmic
82778603	30S ribosomal protein S14 [Shigella dysenteriae Sd197]	rpsN	SDY_3483	COG0199J	1565.56	3196.55	2611.14	1770.67	2719.21		11580	11.16	Cytoplasmic
82776806	exonuclease III [Shigella dysenteriae Sd197]	xthA	SDY_1527	COG0708L	496.167		737.289	1995.28	428.052	1694.53	30905	6.09	Cytoplasmic
82779100	serine acetyltransferase [Shigella dysenteriae Sd197]	cysE	SDY_4040	COG1045E	370.347		550.544	371.174	1071.98	486.248	29359.5	6.05	Cytoplasmic
82779019	putative uroporphyrinogen III C-methyltransferase [Shigella dysenteriae Sd197]	hemX	SDY_3943	COG2959H	1600.31	2745.82	1570.12		1445.38	655.855	42941.2	4.74	Cytoplasmic
82777708	phosphodiesterase [Shigella dysenteriae Sd197]	yfcE	SDY_2496	COG0622R	781.142	1566.37	1121.85		807.708	528.381	20105.4	5.63	Cytoplasmic
82775489	S-adenosyl-methyltransferase MraW [Shigella dysenteriae Sd197]	mraW	SDY_0112	COG0275M	942.332	769.929	1470.88	1563.17	818.122		34851.4	5.88	Cytoplasmic
82778661	acid-resistance protein [Shigella dysenteriae Sd197]	hdeA	SDY_3543	-	9004.51		6007.34	17652.7	4691.98	20296.7	11857.1	5.06	Cytoplasmic membrane
82779649	hypothetical protein SDY_4658 [Shigella dysenteriae Sd197]	creA	SDY_4658	COG3045S	746.701	1220.42	654.82		778.322	915.487	17107.2	9.04	Cytoplasmic membrane
82778977	3-ketoacyl-CoA thiolase [Shigella dysenteriae Sd197]	fadA	SDY_3900	COG0183I	2182.29	4069.97	4654.6		328.053	777.709	40853.4	6.23	Cytoplasmic
82779157	proline/glycine betaine transporter [Shigella dysenteriae Sd197]	proP	SDY_4102	COG0477GEPR	2156.6	1295.62	1131.51		661.024	776.114	54843.9	6.76	Outer membrane
82777122	hypothetical protein SDY_1871 [Shigella dysenteriae Sd197]	-	SDY_1871	COG4989R	1541.31		2379.38	715.177	1029.65	728.851	33702.4	5.77	Cytoplasmic
82778480	tRNA pseudouridine synthase B [Shigella dysenteriae Sd197]	truB	SDY_3345	COG0130J	288.421	186.794		143.387	152.909	193.242	35042.7	5.56	Cytoplasmic
82776017	cell envelope integrity inner membrane protein TolA [Shigella dysenteriae Sd197]	tolA	SDY_0687	COG3064M	247.766	150.138	332.553		266.209	168.694	43182.4	9.1	Cytoplasmic membrane
82776103	hypothetical protein SDY_0777 [Shigella dysenteriae Sd197]	ybiS	SDY_0777	COG1376S	332.775	675.246	738.847	166.726	766.27		33396	5.99	Periplasmic
82775686	preprotein translocase subunit SecF [Shigella dysenteriae Sd197]	secF	SDY_0325	COG0341U	510.886	1040.2	1134.53		294.81	1395.84	35411.2	5.57	Outer membrane
161950026	hypothetical protein SDY_3623 [Shigella dysenteriae Sd197]	-	SDY_3623	-	1366.76	3070.93	2438.12		1424.35	1960.47	19821	5.09	Cytoplasmic Membrane
82776500	cell division topological specificity factor MinE [Shigella dysenteriae Sd197]	minE	SDY_1205	COG0851D	2534.13	1194.4	2608.03	1763.78		796.495	10234.6	5.15	Cytoplasmic
82778515	putative ABC transporter ATP-binding protein YhbG [Shigella dysenteriae Sd197]	yhbG	SDY_3382	COG1137R	558.298	573.232	1042.54		487.437	380.577	26799.6	5.64	Cytoplasmic
161949981	zinc uptake transcriptional repressor [Shigella dysenteriae Sd197]	yjbK	SDY_4528	COG0735P	697.455	473.832	1037.12	1403.64	169.403		19645	5.97	Cytoplasmic
82775636	AIR carboxylase, catalytic subunit [Shigella dysenteriae Sd197]	purE	SDY_0275	COG0041F	610.498	386.158		1227.53	1413.26	833.998	17806.6	5.82	Cytoplasmic
82776972	putative outer membrane protein [Shigella dysenteriae Sd197]	-	SDY_1710	COG3065M	229.96	99.5394	167.846		398.978	431.505	20890.3	9.55	Outer membrane
82778615	50S ribosomal protein L4 [Shigella dysenteriae Sd197]	rplD	SDY_3495	COG0088J	934.027		1487.67	2213.41	4635.17	1633.48	22085.6	9.72	Cytoplasmic
82776431	hypothetical protein SDY_1132 [Shigella dysenteriae Sd197]	yebE	SDY_1132	COG2979S	871.168	1271.04	554.41	750.71	864.646		23788	5.13	Cytoplasmic membrane
82777196	putative receptor [Shigella dysenteriae Sd197]	-	SDY_1953	COG3391S	528.719	771.407	329.132	227.054	262.144		38715.5	9.3	Cytoplasmic membrane
82779469	FxsA [Shigella dysenteriae Sd197]	fxsA	SDY_4445	COG3030R	961.179	1307.44	2141.78		915.76	1309.12	17705.4	8.06	Cytoplasmic membrane
82779539	quinone oxidoreductase, NADPH-dependent [Shigella dysenteriae Sd197]	qor	SDY_4523	COG0604CR	1778.71	1321.17	721.136	853.47	702.144		35169.8	8.66	Cytoplasmic
82779625	peptide chain release factor 3 [Shigella dysenteriae Sd197]	prfC	SDY_4634	COG4108J	564.056		342.442	1314.58	534.387	630.454	59571.8	5.65	Cytoplasmic
82776520	D-amino acid dehydrogenase small subunit [Shigella dysenteriae Sd197]	dadA	SDY_1226	COG0665E	461.041	941.73	1174.92	98.9953		134.558	47651.6	6.17	Cytoplasmic
82779607	putative carbon starvation protein [Shigella dysenteriae Sd197]	yjiY	SDY_4607	COG1966T	358.773	879.403	587.911		1744.83	1911.46	77929.9	8.93	Cytoplasmic membrane
82778940	D-tyrosyl-tRNA deacylase [Shigella dysenteriae Sd197]	yihZ	SDY_3856	COG1490J	810.185		1354.81	305.23	703.605	829.51	15896.4	4.66	Cytoplasmic
82775976	putative hydrolase-oxidase [Shigella dysenteriae Sd197]	ybgI	SDY_0645	COG0327S	1005.61	2640.96	2562.7		1247.61	1471.89	26909.5	5.07	Cytoplasmic
82776010	cytochrome d terminal oxidase, polypeptide subunit I [Shigella dysenteriae Sd197]	cydA	SDY_0680	COG1271C	1615.53	3483.24	4402.92		4676.69	4230.03	58287	6.21	Cytoplasmic membrane
82778197	protease III [Shigella dysenteriae Sd197]	ptr	SDY_3038	COG1025O	436.024	237.501	191.517		201.793	238.141	107790	5.78	Periplasmic
82777694	bifunctional NADH:ubiquinone oxidoreductase subunit C/D [Shigella dysenteriae Sd197]	nuoC	SDY_2482	COG0649C,COG0852C	743.135	1855.26	2025.32		645.375	507.546	68722.1	5.98	Cytoplasmic
82775746	hypothetical protein SDY_0392 [Shigella dysenteriae Sd197]	ybaA	SDY_0392	COG5507S	2660.77	4227.18	1648.09	236.694		2726.15	13317.6	4.8	Cytoplasmic
82775687	preprotein translocase subunit SecD [Shigella dysenteriae Sd197]	secD	SDY_0326	COG0342U	594.289	1300.61	662.587		1105.95	608.892	66629.7	8.62	Outer membrane
82524568	Acp [Shigella dysenteriae Sd197]	acp	SDY_P162	COG0236IQ	5231.73	2310.17	6481.09	3494.91		5955.87	8802.94	4.52	Cytoplasmic
82777874	putative oxidoreductase [Shigella dysenteriae Sd197]	-	SDY_2684	COG1393P	1231.91	1258.16	456.456	2167.38	1783.09		13416.1	5.89	Cytoplasmic
82778882	argininosuccinate lyase [Shigella dysenteriae Sd197]	argH	SDY_3795	COG0165E	411.426	713.631		531.806	303.411	481.562	50283.3	5.11	Cytoplasmic
82778019	outer membrane protein assembly complex subunit YfiO [Shigella dysenteriae Sd197]	-	SDY_2838	COG4105R	541.788	1264.76	1553.28		1478.76	475.801	27827.2	6.75	Outer membrane
82777443	imidazole glycerol phosphate synthase subunit HisF [Shigella dysenteriae Sd197]	hisF	SDY_2216	COG0107E	763.968	346.776	378.487	238.481	293.135		28467.4	5.03	Cytoplasmic
82779444	FtsH protease regulator HflK [Shigella dysenteriae Sd197]	hflK	SDY_4415	COG0330O	1548.66	3922.52	2210.1		1721.52	1142.43	45660.1	6.73	Cytoplasmic membrane
82775415	carbonic anhydrase [Shigella dysenteriae Sd197]	yadF	SDY_0035	COG0288P	1938.13	659.15	1800.73		559.935	2978.63	25122	6.11	Cytoplasmic
82778640	bifunctional N-succinyldiaminopimelate-aminotransferase/acetylornithine transaminase protein [Shigella dysenteriae Sd197]	argD	SDY_3521	COG4992E	385.405		215.237	68.2553	335.646	117.05	44087	5.65	Cytoplasmic
82779526	excinuclease ABC subunit A [Shigella dysenteriae Sd197]	uvrA	SDY_4509	COG0178L	544.272	308.817	202.274		262.596	371.764	103921	6.19	Cytoplasmic
82779235	putative inner membrane protein translocase component YidC [Shigella dysenteriae Sd197]	yidC	SDY_4188	COG0706U	756.972	2126.03	1265.95		1150.44	1163.36	61497.6	7.7	Cytoplasmic membrane
82777441	regulator of length of O-antigen component of lipopolysaccharide chains [Shigella dysenteriae Sd197]	wzzB	SDY_2214	COG3765M	689.682	1207.38	438.913		854.023	603.926	38506	6.04	Outer membrane
82777323	hypothetical protein SDY_2090 [Shigella dysenteriae Sd197]	yceB	SDY_2090	-	1070.35	3435.63	2727.67		1062.33	625.34	20610.2	6.75	Cytoplasmic membrane
82775713	pyrroline-5-carboxylate reductase [Shigella dysenteriae Sd197]	proC	SDY_0356	COG0345E	1079.48	826.863	2106.2		419.942	253.939	28274.9	5.86	Cytoplasmic
82778534	transcriptional regulator NanR [Shigella dysenteriae Sd197]	yhcK	SDY_3401	COG2186K		457.45	249.49	68.8582	479.829	458.13	29532	5.94	Cytoplasmic
82778526	glutamate synthase subunit alpha [Shigella dysenteriae Sd197]	gltB	SDY_3393	COG0067E,COG0069E,COG0070E	76.533		41.7128	1067.58	564.953	1058.58	163330	6	Cytoplasmic
82779382	hypothetical protein SDY_4349 [Shigella dysenteriae Sd197]	yiaF	SDY_4349	-	419.601	1142.78	623.702		1457.61	2866.07	30157.4	9.35	Cytoplasmic
82778989	putative enzyme [Shigella dysenteriae Sd197]	-	SDY_3913	COG0412Q	919.481	2191.17	1022.08	693.3	797.725		31502.3	5.68	Cytoplasmic
82777912	scaffold protein [Shigella dysenteriae Sd197]	-	SDY_2725	COG0822C	1471.89	2104.56	656.418	665.894	2045.02		13848	4.82	Cytoplasmic
82777898	hypothetical protein SDY_2709 [Shigella dysenteriae Sd197]	-	SDY_2709	COG2976S	1147.12	1640.19	511.58		597.669	940.244	22175.1	5.07	Cytoplasmic
82775459	organic solvent tolerance protein [Shigella dysenteriae Sd197]	imp	SDY_0079	COG1452M	246.677	755.799	481.295		160.67	379.107	89580.5	5.03	Outer membrane
82778203	thymidylate synthase [Shigella dysenteriae Sd197]	thyA	SDY_3044	COG0207F	1336.38	720.124		1098.81	843.046	248.202	30491.7	5.74	Cytoplasmic
82779330	putative oxidoreductase [Shigella dysenteriae Sd197]	yjgB	SDY_4288	COG1064R	1086.38	3205.3	1884.14	180.885	1048.29		38154.3	6	Cytoplasmic
82778109	lipoprotein NlpD [Shigella dysenteriae Sd197]	nlpD	SDY_2941	COG0739M	813.139	2847.31	2590.25		1412.34	713.817	40147.3	9.52	Outer membrane
82779443	FtsH protease regulator HflC [Shigella dysenteriae Sd197]	hflC	SDY_4414	COG0330O	781.058	2030.51	949.985		739.974	1746	37595.2	5.98	Cytoplasmic membrane
82776766	hypothetical protein SDY_1485 [Shigella dysenteriae Sd197]	yeaF	SDY_1485	COG3713M	612.307	243.813	272.251		212.001	1003.76	27829.9	5.5	Outer membrane
82778065	carbon storage regulator [Shigella dysenteriae Sd197]	csrA	SDY_2892	COG1551T	8500	16502.4	5688.96		1474.15	3484.94	6855.67	8.16	Cytoplasmic
82778281	glutathione synthetase [Shigella dysenteriae Sd197]	gshB	SDY_3125	COG0189HJ	538.761	156.709	343.21	463.848		313.094	35574.7	4.99	Cytoplasmic
82778934	formate dehydrogenase-O, iron-sulfur subunit [Shigella dysenteriae Sd197]	fdoH	SDY_3850	COG0437C	1040.84	1932.75	632.975		986.088	275.716	33131.2	5.17	Cytoplasmic membrane
82777796	permease of transport system for 3 nucleosides [Shigella dysenteriae Sd197]	nupC	SDY_2593	COG1972F	244.706	501.804	822.114		1070.17	504.721	43474.2	8.5	Outer membrane
82778707	putative dehydrogenase [Shigella dysenteriae Sd197]	yhhX	SDY_3591	COG0673R	734.034		1432.19	691.492	474.996	1128.11	38739.5	6.12	Cytoplasmic
82775463	ATP-dependent helicase HepA [Shigella dysenteriae Sd197]	hepA	SDY_0083	COG0553KL	400.437	112.841	255.118		198.62	410.277	109805	5.06	Cytoplasmic
82777318	hypothetical protein SDY_2085 [Shigella dysenteriae Sd197]	yceH	SDY_2085	COG3132S	390.28	198.521		1324.24	1016.1	1999.35	24163.5	5.11	Cytoplasmic
82779645	Trp operon repressor [Shigella dysenteriae Sd197]	trpR	SDY_4654	COG2973K	2023.31	3757.13	1167.83		638.577	321.809	12354.7	5.42	Cytoplasmic
82777134	DNA-binding transcriptional repressor PurR [Shigella dysenteriae Sd197]	purR	SDY_1884	COG1609K	220.269	61.127	127.86	442.983	382.24		38333	6.73	Cytoplasmic
82778425	hypothetical protein SDY_3285 [Shigella dysenteriae Sd197]	yqjD	SDY_3285	COG4575S	3655.09	5168.74	1250.26	827.898		2297.64	11051	9.05	Cytoplasmic
82777261	hypothetical protein SDY_2024 [Shigella dysenteriae Sd197]	ycfD	SDY_2024	COG2850S	713.829	1458.08		897.059	1033.21	475.243	42951.7	4.69	Cytoplasmic
82779020	putative protoheme IX biogenesis protein [Shigella dysenteriae Sd197]	hemY	SDY_3944	COG3071H	553.289	479.703	124.75		259.527	160.947	45200.4	7.91	Cytoplasmic membrane
82778862	cystathionine gamma-synthase [Shigella dysenteriae Sd197]	metB	SDY_3774	COG0626E	99.3865	203.314		122.29	520.319	203.944	41564.7	5.89	Cytoplasmic
82777462	hypothetical protein SDY_2237 [Shigella dysenteriae Sd197]	yeeX	SDY_2237	COG2926S	707.078	1447.62		3741	3077.69	2904.78	15162	9.16	Cytoplasmic
161950045	hypothetical protein SDY_3172 [Shigella dysenteriae Sd197]	ygfB	SDY_3172	COG3079S	828.108	1689.81	525.485	622.463		846.755	21338	4.19	Cytoplasmic
82779307	aspartate carbamoyltransferase catalytic subunit [Shigella dysenteriae Sd197]	pyrB	SDY_4264	COG0540F	698.271	338.418		2106.02	727.696	2575.55	34426	6.12	Cytoplasmic
82775902	rare lipoprotein A [Shigella dysenteriae Sd197]	rlpA	SDY_0555	COG0797M	393.929	1152.97	501.85		391.495	461.412	37496.3	5.53	Outer membrane
82778618	bacterioferritin, iron storage and detoxification protein [Shigella dysenteriae Sd197]	bfr	SDY_3498	COG2193P	11798	4498.43	4560	466.141		644.493	18337.4	4.64	Cytoplasmic
82524480	plasmid stable inheritance protein [Shigella dysenteriae Sd197]	stbB	SDY_P074	-	1206.99	702.994	312.587		898.463	706.16	14808.3	6.59	Cytoplasmic
82776146	molybdopterin synthase small subunit [Shigella dysenteriae Sd197]	moaD	SDY_0822	COG1977H	2351.01	2401.1	521.093	339.221	1224.79		8808.64	4.54	Cytoplasmic
82775901	D-alanyl-D-alanine carboxypeptidase fraction A [Shigella dysenteriae Sd197]	dacA	SDY_0554	COG1686M	1154.15	246.295	1083.61		316.491	1120.27	44442.2	8.31	Cytoplasmic membrane
82778847	pantothenate kinase [Shigella dysenteriae Sd197]	coaA	SDY_3754	COG1072H	145.358	627.425	685.691	459.877	267.026		36265	6.52	Cytoplasmic
82776982	L-serine deaminase [Shigella dysenteriae Sd197]	sdaA	SDY_1720	COG1760E	2339.32		1117.78	2393.83	3192.48	2225.6	48920.7	5.12	Cytoplasmic
82776549	outer membrane lipoprotein LolB [Shigella dysenteriae Sd197]	lolB	SDY_1258	COG3017M	318.078	1462.29	1064.11		552.137	305.095	23596	8.78	Cytoplasmic membrane
161950046	hypothetical protein SDY_3126 [Shigella dysenteriae Sd197]	yggJ	SDY_3126	COG1385S	214.991	452.93		502.238	771.284	453.923	27190	6.67	Cytoplasmic
82776236	dihydroorotate dehydrogenase 2 [Shigella dysenteriae Sd197]	pyrD	SDY_0918	COG0167F	421.25	96.8501	268.19	453.437		616.573	36793.2	7.66	Cytoplasmic
82779228	DNA gyrase subunit B [Shigella dysenteriae Sd197]	gyrB	SDY_4181	COG0187L		145.161	68.2173	370.188	639.558	251.511	90154	5.72	Cytoplasmic
82775974	hypothetical protein SDY_0642 [Shigella dysenteriae Sd197]	ybgA	SDY_0642	COG3272S	1488.24	651.41	463.65		1292.47	125.841	20274.5	9.69	Cytoplasmic
161950075	short chain dehydrogenase [Shigella dysenteriae Sd197]	ucpA	SDY_2622	COG1028IQR	152.097		326.762	807.952	2127.03	784.19	28118	5.04	Cytoplasmic
82778933	formate dehydrogenase-O, major subunit [Shigella dysenteriae Sd197]	fdoG	SDY_3849	COG0243C	740.767	918.669	176.978		275.708	542.121	112545	6.88	Periplasmic
82776789	selenophosphate synthetase [Shigella dysenteriae Sd197]	selD	SDY_1509	COG0709E	88.8779	303.22	136.641	551.175		1685.98	36671.8	5.29	Cytoplasmic
82775684	nucleoside channel [Shigella dysenteriae Sd197]	tsx	SDY_0323	COG3248M	149.833		326.263	88.4071	201.684	2193.3	33587.7	5.07	Cytoplasmic membrane
82778538	30S ribosomal protein S9 [Shigella dysenteriae Sd197]	rpsI	SDY_3406	COG0103J		1042.15	2275.58	643.206	5317.57	4182.35	14877	10.94	Cytoplasmic
82779474	hypothetical protein SDY_4450 [Shigella dysenteriae Sd197]	yjeI	SDY_4450	-	2745.06	4008.68	788.227		631.36	3216.87	13064.2	5.5	Outer membrane
82777424	deoxycytidine triphosphate deaminase [Shigella dysenteriae Sd197]	dcd	SDY_2197	COG0717F		356.019	779.255	791.295	259.291	1433.64	21330	5.62	Cytoplasmic
82778376	3,4-dihydroxy-2-butanone 4-phosphate synthase [Shigella dysenteriae Sd197]	ribB	SDY_3226	COG0108H	683.595	1752.24	3060.56	1293.64	1191.86		23352.5	4.9	Cytoplasmic
82776378	hypothetical protein SDY_1072 [Shigella dysenteriae Sd197]	-	SDY_1072	COG3228S	1676.86	759.783		2528.75	2588.93	2290.53	31682.5	4.59	Cytoplasmic
161950011	coproporphyrinogen III oxidase [Shigella dysenteriae Sd197]	hemN	SDY_3876	COG0635H	174.772		78.1898	339.853	505.632	596.889	53076	5.7	Cytoplasmic
82778612	30S ribosomal protein S19 [Shigella dysenteriae Sd197]	rpsS	SDY_3492	COG0185J	2890.26	3927.13	684.656	933.705	1841.59		10429.9	10.52	Cytoplasmic
82779071	F0F1 ATP synthase subunit C [Shigella dysenteriae Sd197]	atpE	SDY_4011	COG0636C	1852.52	6421.65	9815.37		1958.47	5072.78	8255.83	4.44	Cytoplasmic membrane
82779390	esterase [Shigella dysenteriae Sd197]	yjfP	SDY_4359	COG1073R	366.685		822.189	170.243	120.01	388.711	27519.2	5.19	Cytoplasmic
82775804	potassium efflux protein KefA [Shigella dysenteriae Sd197]	aefA	SDY_0454	COG3264M	197.718	61.0294	314.915		343.417	405.153	127103	7.66	Outer membrane
161949990	putative dehydrogenase [Shigella dysenteriae Sd197]	yiaE	SDY_4350	COG1052CHR	565.384		251.06	682.295	355.478	299.043	35624	5.28	Cytoplasmic
82779485	inorganic pyrophosphatase [Shigella dysenteriae Sd197]	ppa	SDY_4462	COG0221C	6291.41	1834.38	2576.73		1784.09	2104.82	19702.8	5.03	Cytoplasmic
161950047	hypothetical protein SDY_3124 [Shigella dysenteriae Sd197]	yqgE	SDY_3124	COG1678K	302.714	929.912	337.267	414.576	1054.2		20719	5.34	Cytoplasmic
82778514	hypothetical protein SDY_3381 [Shigella dysenteriae Sd197]	yhbN	SDY_3381	COG1934S	660.762	4049.05	2946.8	1494.67	2295.36		20126.2	8.96	Cytoplasmic membrane
82775547	iron-sulfur cluster insertion protein ErpA [Shigella dysenteriae Sd197]	yadR	SDY_0172	COG0316S	1102.15	5853.31	3440.68	1662.07	1914.33		12100	4.11	Cytoplasmic membrane
82777080	fumarate hydratase [Shigella dysenteriae Sd197]	fumC	SDY_1827	COG0114C	524.549	285.496	102.162		257.291	460.569	50553.1	6.22	Cytoplasmic
82778789	peptidoglycan synthetase [Shigella dysenteriae Sd197]				193.853	330.238	58.9162		31.4578	198.736	94529.6	6.43	Cytoplasmic membrane
82778990	5-methyltetrahydropteroyltriglutamate--homocysteine methyltransferase [Shigella dysenteriae Sd197]	metE	SDY_3914	COG0620E	185.677		77.9724	1540.03	1531.88	380.479	84740.4	5.56	Cytoplasmic
82779032	UDP-N-acetyl glucosamine -2-epimerase [Shigella dysenteriae Sd197]	wecB	SDY_3962	COG0381M	1378.98		576.548	779.827	598.788	883.042	43720.7	6.02	Cytoplasmic
82776573	formyltetrahydrofolate deformylase [Shigella dysenteriae Sd197]	purU	SDY_1284	COG0788F	199.908	611.153	192.039	248.617	216.413		31967.6	6.5	Cytoplasmic
82778649	siroheme synthase [Shigella dysenteriae Sd197]	cysG	SDY_3530	COG0007H,COG1648H	54.3204	111.942	246.806	36.0838	289.148		50299	5.97	Cytoplasmic
82776102	putative ATP-binding component of a transport system [Shigella dysenteriae Sd197]	ybiT	SDY_0776	COG0488R	492.268		1207.45	890.823	598.514	605.237	59871.8	4.99	Cytoplasmic membrane
82779086	transcriptional regulator PhoU [Shigella dysenteriae Sd197]	phoU	SDY_4026	COG0704P	782.87		1939.64	2492.35	905.514	2851.93	27440.5	5.17	Cytoplasmic
82775807	acridine efflux pump [Shigella dysenteriae Sd197]	acrB	SDY_0457	COG0841V	174.24	1138.9	621.645		665.801	356.9	113525	5.47	Outer membrane
82778916	sulfate transporter subunit [Shigella dysenteriae Sd197]	sbp	SDY_3830	COG1613P		696.591	1849.61	61.3384	2226.57	618.081	36667	6.62	Periplasmic
82777899	histidyl-tRNA synthetase [Shigella dysenteriae Sd197]	hisS	SDY_2710	COG0124J	95.2481		253.142	875.512	1613.42	951.735	47011.6	5.62	Cytoplasmic
82776828	NAD(P) transhydrogenase subunit alpha [Shigella dysenteriae Sd197]	pntA	SDY_1550	COG3288C	979.255	1500.18	135.915		1063.04	1379.56	54582.2	5.74	Cytoplasmic membrane
82779139	guanylate kinase [Shigella dysenteriae Sd197]	gmk	SDY_4080	COG0194F	2629.74		977.318	881.268	761.264	1492.37	23649.8	5.91	Cytoplasmic
82776953	hypothetical protein SDY_1690 [Shigella dysenteriae Sd197]	yeaO	SDY_1690	COG3189S	1960.66	2135.93	111.34	1576.92		803.534	14170.6	9.07	Cytoplasmic
82778190	hypothetical protein SDY_3029 [Shigella dysenteriae Sd197]	ygdK	SDY_3029	COG2166R	367.761	1000.39		369.246	212.921	96.7289	15937.6	6.11	Cytoplasmic
82776358	mannosyl-3-phosphoglycerate phosphatase [Shigella dysenteriae Sd197]	-	SDY_1051	COG0561R,COG3769R	1252.45	231.593	485.483		177.985	464.899	30483.2	4.93	Cytoplasmic
82777248	6-phosphogluconolactonase [Shigella dysenteriae Sd197]	ybhE	SDY_2011	COG2706G	2060.1	2892.99	168.187	388.14	1116.06		36306.2	5.06	Cytoplasmic
82777859	lipoprotein [Shigella dysenteriae Sd197]	nlpB	SDY_2666	COG3317M	562.705	2873.48	1027.11		651.575	960.886	36919	5.18	Outer membrane
82524580	MxiG [Shigella dysenteriae Sd197]	mxiG	SDY_P174	COG0326O	441.365	249.958	1265.37		547.248	113.001	42962.4	5.47	Cytoplasmic membrane
82776641	GTP cyclohydrolase II [Shigella dysenteriae Sd197]	ribA	SDY_1353	COG0807H	570.865	196.409		926.721	364.839	203.55	21863.3	5.6	Cytoplasmic
82775827	fermentation/respiration switch protein [Shigella dysenteriae Sd197]	frsA	SDY_0478	COG1073R	34.2762	100.615		373.802	258.217	507.932	46988	6.36	Cytoplasmic
82777219	heat shock protein HtpX [Shigella dysenteriae Sd197]	htpX	SDY_1977	COG0501O	166.821	988.63	354.855		1121.22	659.473	31956.1	6.6	Cytoplasmic membrane
82778993	putative sugar phosphatase [Shigella dysenteriae Sd197]	-	SDY_3917	COG0561R	102.302	417.423	914.297	618.33		209.421	29637.5	5.23	Cytoplasmic
82778531	N-acetylmannosamine-6-phosphate 2-epimerase [Shigella dysenteriae Sd197]	yhcJ	SDY_3398	COG3010G	459.608		1362.51	2082.22	5329.42	942.841	24143.8	4.98	Cytoplasmic
82775642	bifunctional 5,10-methylene-tetrahydrofolate dehydrogenase/ 5,10-methylene-tetrahydrofolate cyclohydrolase [Shigella dysenteriae Sd197]	folD	SDY_0281	COG0190H		354.95	1058.41	437.248	524.168	315.262	31205	5.69	Cytoplasmic
82777520	glucosyltransferase MdoH [Shigella dysenteriae Sd197]	mdoH	SDY_2301	COG2943M	38.8715	242.664	87.8431		275.126	33.3999	97379	8.87	Cytoplasmic Membrane
82775457	4-hydroxythreonine-4-phosphate dehydrogenase [Shigella dysenteriae Sd197]	pdxA	SDY_0077	COG1995H	97.6984	643.144	233.33	140.38		214.529	35281	5.54	Cytoplasmic
82779301	trehalose-6-phosphate hydrolase [Shigella dysenteriae Sd197]	treC	SDY_4258	COG0366G	1931.03	135.577	3266.55	502.026		195.637	63905.4	5.32	Cytoplasmic
161949979	glycerol-3-phosphate acyltransferase [Shigella dysenteriae Sd197]	plsB	SDY_4533	COG2937I	470.54		149.89	151.75	232.902	482.102	91553	8.51	Cytoplasmic
82778470	hypothetical protein SDY_3335 [Shigella dysenteriae Sd197]	yhbS	SDY_3335	COG3153R	187.342	1410.86	519.122	2112.8	811.155		18568	4.57	Cytoplasmic
82775750	DNA-binding transcriptional repressor AllR [Shigella dysenteriae Sd197]	ybbU	SDY_0396	COG1414K	71.8865		228.485	73.2054	539.928	211.309	29302.6	5.77	Cytoplasmic
82777805	NAD-dependent DNA ligase LigA [Shigella dysenteriae Sd197]	ligA	SDY_2608	COG0272L	304.032	76.9367	65.3097	60.2055	64.7615		73577.1	5.34	Cytoplasmic
82779046	threonine dehydratase [Shigella dysenteriae Sd197]	ilvA	SDY_3976	COG1171E	232.443	949.584	207.263		242.214	190.505	56214	5.62	Cytoplasmic
82778644	peptidyl-prolyl cis-trans isomerase A (rotamase A) [Shigella dysenteriae Sd197]	ppiA	SDY_3525	COG0652O	905.184	2958.31		2184.06	2515.54	1854.85	20488.5	8.8	Periplasmic
82779326	leucyl aminopeptidase [Shigella dysenteriae Sd197]	pepA	SDY_4284	COG0260E	145.096	295.428	970.628		251.514	445.985	54863.7	6.82	Cytoplasmic
82777255	putative phosphohydrolase [Shigella dysenteriae Sd197]	-	SDY_2018	COG0494LR	307.085		1027.44	230.851	800.304	1258.77	17432.3	5.04	Cytoplasmic
161950012	phosphatase [Shigella dysenteriae Sd197]	yihX	SDY_3858	COG1011R	667.162	331.422	2208.97		1158.1	1367.11	22823	5.17	Cytoplasmic
82776570	nitrate reductase 1, beta subunit [Shigella dysenteriae Sd197]	narH	SDY_1280	COG1140C	719.267		213.847	82.4206	499.718	1080.85	58068.2	6.36	Cytoplasmic
82779295	hypothetical protein SDY_4252 [Shigella dysenteriae Sd197]	yjgA	SDY_4252	COG3028S	382.194	1302.82		384.623	442.245	521.225	21100.3	5.86	Cytoplasmic
82777340	endonuclease IV [Shigella dysenteriae Sd197]	nfo	SDY_2107	COG0648L	667.855	194.258		287.726	330.765	390.774	31478.3	5.43	Cytoplasmic
82778516	RNA polymerase factor sigma-54 [Shigella dysenteriae Sd197]	rpoN	SDY_3383	COG1508K	660.415	192.036		141.805	163.54	192.689	54049.8	4.6	Cytoplasmic
82778987	DNA recombination protein RmuC [Shigella dysenteriae Sd197]	yigN	SDY_3911	COG1322S	234.27	957.048	174.111		271.269	48.8934	54702.4	5.27	Cytoplasmic
82775763	putative protease [Shigella dysenteriae Sd197]	ybbK	SDY_0410	COG0330O	905.547	2466.25	223.686		174.411	1443.24	33769.8	5.6	Cytoplasmic
82779320	hypothetical protein SDY_4277 [Shigella dysenteriae Sd197]	yjgD	SDY_4277	COG3076S	522.471	1075.01	3701.25		2872.35	2172.75	15731	3.64	Cytoplasmic
82776450	hypothetical protein SDY_1151 [Shigella dysenteriae Sd197]	yebC	SDY_1151	COG0217S	746.715		209.381	1876.77	1296.58	1271.28	26421.4	4.71	Cytoplasmic
82779377	glycyl-tRNA synthetase subunit alpha [Shigella dysenteriae Sd197]	glyQ	SDY_4344	COG0752J	1035.86		287.166	389.236	449.435	795.903	34715.1	4.94	Cytoplasmic
82775948	N-acetyl glucosamine specific PTS system components IIABC [Shigella dysenteriae Sd197]	nagE	SDY_0613	COG1263G,COG1264G,COG2190G	154.327	810.147	174.348		408.45	480.51	68311.1	5.78	Cytoplasmic membrane
82778518	sugar-specific enzyme IIA component of PTS [Shigella dysenteriae Sd197]	ptsN	SDY_3385	COG1762GT	1154.49	278.579		1741	668.41	388.963	17944.9	5.56	Cytoplasmic
82777613	hypothetical protein SDY_2397 [Shigella dysenteriae Sd197]	-	SDY_2397	COG0393S	998.326	9176.38	2220.1	326.995	3467.98		11476	4.9	Cytoplasmic
82779400	30S ribosomal protein S18 [Shigella dysenteriae Sd197]	rpsR	SDY_4371	COG0238J		1196.81	272.152	2691.31	5190.69	2449.53	9027	10.6	Cytoplasmic
82775893	cold shock protein CspE [Shigella dysenteriae Sd197]	cspE	SDY_0546	COG1278K	1938.18	385.637		6952.13	5900.09	1449.53	7463.15	8.09	Cytoplasmic
82776211	nucleoid-associated protein NdpA [Shigella dysenteriae Sd197]	yejK	SDY_0893	COG3081R	35.88		180.645	367.498	282.154	136.31	37892	4.8	Cytoplasmic
82778323	D-3-phosphoglycerate dehydrogenase [Shigella dysenteriae Sd197]	serA	SDY_3169	COG0111HE	1159.35	189.487		3933.73	2684.89	2573.64	44232.2	5.83	Cytoplasmic
82777015	glucan biosynthesis protein D [Shigella dysenteriae Sd197]	mdoD	SDY_1756	COG3131P	335.437	50.1055		142.49	332.66	77.9859	62745.4	5.89	Periplasmic
82778600	50S ribosomal protein L18 [Shigella dysenteriae Sd197]	rplR	SDY_3480	COG0256J	595.391	4055.47		2694.13	2068.89	793.832	12769.1	10.42	Cytoplasmic
82777432	dTDP-4-dehydrorhamnose reductase [Shigella dysenteriae Sd197]	rfbD	SDY_2205	COG1091M		117.278	808.35	546.515	1888.95	86.6489	32708	5.74	Cytoplasmic
82775614	putative amidotransferase [Shigella dysenteriae Sd197]	yafJ	SDY_0249	COG0121R		113.934	797.932	944.359	466.151	730.115	28882	8.14	Cytoplasmic
82776579	thymidine kinase [Shigella dysenteriae Sd197]	tdk	SDY_1290	COG1435F	55.2777		631.601	210.495	216.002	1452.2	23617	6.23	Cytoplasmic
82524437	plasmid segregation protein [Shigella dysenteriae Sd197]	parA	SDY_P031	COG1192D	245.658	334.356		987.988	284.257		44342	5.76	Cytoplasmic
82524481	plasmid stable inheritance protein [Shigella dysenteriae Sd197]	stbA	SDY_P075	COG0443O		301.144		561.5	1165.38	763.821	35764	5.81	Cytoplasmic
82524577	IpgD [Shigella dysenteriae Sd197]	ipgD	SDY_P171	-	120.742			485.553	559.246	162.768	59903.6	9.45	Cytoplasmic membrane
82524578	IpgE [Shigella dysenteriae Sd197]	ipgE	SDY_P172	-			639.618	2822.81	5852.22	3835.71	13857	4.04	Cytoplasmic
82524585	MxiN [Shigella dysenteriae Sd197]	mxiN	SDY_P179	-	119.524	239.357		543.072		716.527	27150	8.53	Cytoplasmic
82524591	MxiA [Shigella dysenteriae Sd197]	mxiA	SDY_P185	COG4789U	358.618	91.2718	499.789			183.109	76444.5	5.08	Outer membrane
82775384	bifunctional aspartokinase I/homeserine dehydrogenase I [Shigella dysenteriae Sd197]	thrA	SDY_0002	COG0460E,COG0527E		63.725		189.897	328.076	243.819	89676	5.47	Cytoplasmic
82775410	spermidine synthase [Shigella dysenteriae Sd197]	speE	SDY_0028	COG0421E	156.573		347.017	490.439		1042.37	32589	5.33	Cytoplasmic
82775454	diadenosine tetraphosphatase [Shigella dysenteriae Sd197]	apaH	SDY_0074	COG0639T	171.84	285.922	413.524			569.62	31498.7	5.12	Cytoplasmic
82775499	D-alanine--D-alanine ligase [Shigella dysenteriae Sd197]	ddl	SDY_0122	COG1181M	806.715			540.2	311.374	182.904	32897.5	4.77	Cytoplasmic
82775508	zinc-binding protein [Shigella dysenteriae Sd197]	yacG	SDY_0131	COG3024S	214.296	326.328		1567.99		2663.29	7485	4.49	Cytoplasmic
82775515	quinolinate phosphoribosyltransferase [Shigella dysenteriae Sd197]	nadC	SDY_0139	COG0157H	264.131			171.441	152.663	359.925	32784.9	5.07	Cytoplasmic
82775540	penicillin-binding protein 1b [Shigella dysenteriae Sd197]	mrcB	SDY_0165	COG0744M	745.753	652.837			184.839	138.691	94317.9	9.04	Cytoplasmic membrane
82775564	undecaprenyl pyrophosphate synthase [Shigella dysenteriae Sd197]	yaeS	SDY_0190	COG0020I	719.276		619.22	270.331	189.465		28443	6.46	Cytoplasmic
82775569	UDP-3-O-[3-hydroxymyristoyl] glucosamine N-acyltransferase [Shigella dysenteriae Sd197]	lpxD	SDY_0195	COG1044M	103.23		339.491	559.599		157.523	36337	6.07	Cytoplasmic
82775574	DNA polymerase III subunit alpha [Shigella dysenteriae Sd197]	dnaE	SDY_0200	COG0587L	65.1673	104.699	119.465			72.6743	129901	5.16	Cytoplasmic
82775580	Rho-binding antiterminator [Shigella dysenteriae Sd197]	yaeO	SDY_0207	COG4568K	1127		1660.08	505.32		2307.06	9697.56	4.63	Cytoplasmic
82775581	hypothetical protein SDY_0208 [Shigella dysenteriae Sd197]	yaeP	SDY_0208	-	862.854	1174.99	1282.69			1178.74	7866	4.69	Cytoplasmic
82775689	queuine tRNA-ribosyltransferase [Shigella dysenteriae Sd197]	tgt	SDY_0328	COG0343J	64.5694		144.476	295.82		133.533	42592.1	5.97	Cytoplasmic
82775786	copper exporting ATPase [Shigella dysenteriae Sd197]	copA	SDY_0434	COG2217P	98.0723		219.521		232.912	91.806	88121.7	5.33	Outer membrane
82775789	hypothetical protein SDY_0437 [Shigella dysenteriae Sd197]	ybaK	SDY_0437	COG2606S	422.173	1148.86	621.499	164.191			17064.2	9.02	Cytoplasmic
82775823	gamma-glutamyl kinase [Shigella dysenteriae Sd197]	proB	SDY_0474	COG0263E	380.023	388.121			330.031	519.096	39055	6.07	Cytoplasmic
82775826	DNA-binding transcriptional regulator Crl [Shigella dysenteriae Sd197]	crl	SDY_0477	-		98.1876	177.276		545.67	481.175	15810	5.5	Cytoplasmic
82775851	taurine dioxygenase [Shigella dysenteriae Sd197]	tauD	SDY_0502	COG2175Q	344.216		486.457	132.273	398.539		32370.2	6.15	Cytoplasmic
82775876	2,3-dihydroxybenzoate-2,3-dehydrogenase [Shigella dysenteriae Sd197]	entA	SDY_0527	COG1028IQR	743.713	1516.69	473.298			216.208	26247.6	5.24	Cytoplasmic
82775938	hypothetical protein SDY_0597 [Shigella dysenteriae Sd197]	yleA	SDY_0597	COG0621J	50.1128	211.033		311.666	179.358		53660.9	5.2	Cytoplasmic
82775943	asparagine synthetase B [Shigella dysenteriae Sd197]	asnB	SDY_0608	COG0367E	92.6154			631.593	808.278	2383.96	62928	5.72	Cytoplasmic
82775944	UMP phosphatase [Shigella dysenteriae Sd197]	nagD	SDY_0609	COG0647G	429.418	877.575		863.863		176.81	27162	5.18	Cytoplasmic
82775962	replication initiation regulator SeqA [Shigella dysenteriae Sd197]	seqA	SDY_0627	COG3057L		844.312	307.512	417.145	719.025		20369	8.81	Cytoplasmic
82776015	colicin uptake protein TolQ [Shigella dysenteriae Sd197]	tolQ	SDY_0685	COG0811U	301.517	528.31	287.643			97.5877	25567	6.53	Cytoplasmic Membrane
82776031	galactokinase [Shigella dysenteriae Sd197]	galK	SDY_0704	COG0153G	1399.68			3166.14	2257.46	2253.55	41421.5	5.26	Cytoplasmic
82776034	putative molybdenum transport ATP-binding protein ModF [Shigella dysenteriae Sd197]	modF	SDY_0707	COG1119P	183.259			184.147	531.994	627.631	54548	5.43	Cytoplasmic membrane
82776085	L-asparaginase [Shigella dysenteriae Sd197]	ybiK	SDY_0759	COG1446E	660.366		368.055	248.539	143.001		33432.6	4.73	Cytoplasmic
82776090	putative formate acetyltransferase [Shigella dysenteriae Sd197]	ybiW	SDY_0764	COG1882C	14.8394			562.974	194.447	764.984	90736	5.79	Cytoplasmic
82776107	outer membrane protein X [Shigella dysenteriae Sd197]	ompX	SDY_0781	COG3637M		1062.76		127.759	598.53	712.418	18637	6.56	Outer Membrane
82776178	phosphotransfer intermediate protein in two-component regulatory system with RcsBC [Shigella dysenteriae Sd197]	yojN	SDY_0858	COG0642T,COG2198T		85.5156	165.25		63.1655	75.9065	100573	5.08	Periplasmic
82776181	outer membrane porin protein C [Shigella dysenteriae Sd197]	ompC	SDY_0861	COG3203M		1207.82	823.257		510.852	302.92	41294	4.59	Outer Membrane
82776191	nitrate reductase [Shigella dysenteriae Sd197]	napA	SDY_0872	COG0243C	90.3798			636.043	889.557	1111.21	93053.4	7.85	Periplasmic
82776204	transcriptional regulator NarP [Shigella dysenteriae Sd197]	narP	SDY_0885	COG2197TK	249.959			1131.17	412.179	255.333	23620	4.82	Cytoplasmic
82776242	paraquat-inducible protein B [Shigella dysenteriae Sd197]	pqiB	SDY_0924	COG3008R	181.778	1113.91			157.865	279.367	60491.2	7.74	Cytoplasmic
82776340	hypothetical protein SDY_1033 [Shigella dysenteriae Sd197]	-	SDY_1033	COG3443R	682.025	1385.03			295.056	696.687	24718.9	6.11	Cytoplasmic membrane
82776392	hypothetical protein SDY_1087 [Shigella dysenteriae Sd197]	yedD	SDY_1087	-	572.135	583.624	638.014			844.375	15130	4.87	Outer Membrane
82776424	hypothetical protein SDY_1125 [Shigella dysenteriae Sd197]	-	SDY_1125	-	3350.47	862.937		237.294	2584.34		12392	8.62	Cytoplasmic membrane
82776434	phosphoribosylglycinamide formyltransferase 2 [Shigella dysenteriae Sd197]	purT	SDY_1135	COG0027F	56.8648			2185.5	777.184	742.428	42610	5.4	Cytoplasmic
82776436	phosphogluconate dehydratase [Shigella dysenteriae Sd197]	edd	SDY_1137	COG0129EG	178.353		133.409	269.503	414.708		64626.4	5.87	Cytoplasmic
82776489	trehalose-6-phosphate synthase [Shigella dysenteriae Sd197]	otsA	SDY_1193	COG0380G	598.215	977.539	266.065			367.749	53609.2	6.37	Cytoplasmic
82776505	hypothetical protein SDY_1210 [Shigella dysenteriae Sd197]	ycgK	SDY_1210	-	389.178	794.702	1301.58			1192.63	14806.1	9.4	Cytoplasmic membrane
82776518	fatty acid metabolism regulator [Shigella dysenteriae Sd197]	fadR	SDY_1224	COG2186K	444.775			502.998	386.264	455.704	26967.6	6.51	Cytoplasmic
82776569	nitrate reductase 1, alpha subunit [Shigella dysenteriae Sd197]	narG	SDY_1279	COG5013C	548.929		255.006		238.192	281.209	140432	6.05	Cytoplasmic
82776593	oligopeptide transporter ATP-binding component [Shigella dysenteriae Sd197]	oppD	SDY_1304	COG0444EP	949.627	895.257	162.447		92.7854		37134	5.84	Cytoplasmic membrane
82776617	tryptophan synthase subunit alpha [Shigella dysenteriae Sd197]	trpA	SDY_1328	COG0159E	1017.43	188.267	1649.97		320.854		28660.9	5.31	Cytoplasmic
82776618	tryptophan synthase subunit beta [Shigella dysenteriae Sd197]	trpB	SDY_1329	COG0133E	251.709	1028.19	167.11		291.055		42996.4	5.63	Cytoplasmic
82776631	putative periplasmic protease [Shigella dysenteriae Sd197]	sohB	SDY_1342	COG0616OU	221.966	305.624	500.658		259.778		39183.7	9.14	Cytoplasmic
82776677	Shiga toxin subunit B precursor [Shigella dysenteriae Sd197]	stxB	SDY_1390	-	1340.82	2054.08	744.39		1004.67		9742.78	7.77	Cytoplasmic membrane
82776701	fumarate/nitrate reduction transcriptional regulator [Shigella dysenteriae Sd197]	fnr	SDY_1415	COG0664T	105.723	145.784			491.987	1383.87	28172	7.64	Cytoplasmic
82776740	Iron transport protein, periplasmic-binding protein [Shigella dysenteriae Sd197]	sitA	SDY_1457	COG0803P	1360.38	757.834		185.883	644.41		33471	8.34	Cytoplasmic membrane
82776855	hypothetical protein SDY_1584 [Shigella dysenteriae Sd197]	-	SDY_1584	-	696.992			22566.9	16090.2	16549.1	7318	7.93	Cytoplasmic
82776892	trans-aconitate 2-methyltransferase [Shigella dysenteriae Sd197]	-	SDY_1625	COG4106R	1031.2	1262.68			1074.34	1265.82	28979.7	4.81	Cytoplasmic
82776898	putative aldehyde dehydrogenase [Shigella dysenteriae Sd197]	-	SDY_1632	COG1012C	48.3657			205.6	355.1	558.75	50609.9	5.83	Cytoplasmic
82776954	hypothetical protein SDY_1691 [Shigella dysenteriae Sd197]	yoaF	SDY_1691	COG3042R	2799.9	2287.88	2490.1		1943.9		8970.12	7.66	Outer membrane
82776971	long-chain-fatty-acid--CoA ligase [Shigella dysenteriae Sd197]	fadD	SDY_1709	COG0318IQ	442.039	587.739	163.787			139.75	62329.7	6.22	Cytoplasmic
82776980	p-aminobenzoate synthetase, component I [Shigella dysenteriae Sd197]	pabB	SDY_1718	COG0147EH		142.908		225.202	389.97	151.67	51267	5.15	Cytoplasmic
82777050	hypothetical protein SDY_1797 [Shigella dysenteriae Sd197]	ydiA	SDY_1797	COG1806S	1345.88		267.644	362.453	154.328		31209.7	5.99	Cytoplasmic
82777064	50S ribosomal protein L20 [Shigella dysenteriae Sd197]	rplT	SDY_1811	COG0292J		839.634	3280.59		4380.61	1279.63	13519	11.47	Cytoplasmic
82777089	7-alpha-hydroxysteroid dehydrogenase [Shigella dysenteriae Sd197]	hdhA	SDY_1838	COG1028IQR	913.89	933.364	744.167	291.724			26777.5	5.22	Cytoplasmic
82777097	adenosine deaminase [Shigella dysenteriae Sd197]	add	SDY_1846	COG1816F	903.615	527.037	286.349	387.155			36405.1	5.42	Cytoplasmic
82777099	oriC-binding nucleoid-associated protein [Shigella dysenteriae Sd197]	-	SDY_1848	-		1185.39	2425.55		309.563	331.578	8416.29	6.25	Cytoplasmic
82777222	hypothetical protein SDY_1980 [Shigella dysenteriae Sd197]	-	SDY_1980	COG1956T	749.423			562.023	1518.62	296.693	20268.4	4.68	Cytoplasmic
82777229	hypothetical protein SDY_1987 [Shigella dysenteriae Sd197]	-	SDY_1987	-	7636.86	2495.12	2043.08	459.143			9329.09	4.53	Cytoplasmic
82777267	NAD-dependent deacetylase [Shigella dysenteriae Sd197]	cobB	SDY_2030	COG0846K	243.193			365.751	421.557	190.216	30975.3	7.19	Cytoplasmic
82777268	N-acetyl-D-glucosamine kinase [Shigella dysenteriae Sd197]	ycfX	SDY_2031	COG1940KG	682.025	835.367		195.52		278.675	33041.4	5.26	Cytoplasmic
82777273	transcription-repair coupling factor [Shigella dysenteriae Sd197]	mfd	SDY_2036	COG1197LK			78.8406	43.1143	76.3126	33.3573	130086	5.89	Cytoplasmic
82777291	4-amino-4-deoxychorismate lyase [Shigella dysenteriae Sd197]	pabC	SDY_2054	COG0115EH	85.9264	722.374	196.614		613.396		30191	6.22	Cytoplasmic
82777298	50S ribosomal protein L32 [Shigella dysenteriae Sd197]	rpmF	SDY_2061	COG0333J	1697.11		3626.27	3408.62		3474.83	6446.12	11.03	Cytoplasmic
82777374	cytidine deaminase [Shigella dysenteriae Sd197]	cdd	SDY_2144	COG0295F	422.604	215.114			183.065	1298.84	31495.5	5.29	Cytoplasmic
82777448	histidinol dehydrogenase [Shigella dysenteriae Sd197]	hisD	SDY_2221	COG0141E	204.759			310.871	537.671	211.273	46093.4	5.11	Cytoplasmic
82777449	ATP phosphoribosyltransferase [Shigella dysenteriae Sd197]	hisG	SDY_2222	COG0040E		344.239		51.8316	292.512	97.6064	33589	5.47	Cytoplasmic
82777524	hypothetical protein SDY_2305 [Shigella dysenteriae Sd197]	-	SDY_2305	COG2110R	706.508	245.244		1065.43		1737.28	18937.7	5.44	Cytoplasmic
82777534	fructose-specific PTS system IIBC component [Shigella dysenteriae Sd197]	fruA	SDY_2315	COG1299G,COG1445G,COG3925G	293.942	1600.61			832.873	2208.54	57500.7	8.91	Cytoplasmic membrane
82777545	nicotinate phosphoribosyltransferase [Shigella dysenteriae Sd197]	pncB	SDY_2326	COG1488H	75.788		66.2807		104.471	437.905	46127	6.43	Cytoplasmic
82777689	NADH dehydrogenase subunit I [Shigella dysenteriae Sd197]	nuoI	SDY_2477	COG1143C	1189.41	1325.32	1446.8		279.673		20567	5.4	Cytoplasmic
82777690	NADH dehydrogenase subunit H [Shigella dysenteriae Sd197]	nuoH	SDY_2478	COG1005C	692.702		677.475		252.84	352.903	36217.9	6.9	Cytoplasmic membrane
82777696	NADH dehydrogenase subunit A [Shigella dysenteriae Sd197]	nuoA	SDY_2484	COG0838C	1109.6	2266.7	3087.52		1929.76		16456.7	9.87	Cytoplasmic membrane
82777698	aminotransferase AlaT [Shigella dysenteriae Sd197]	-	SDY_2486	COG0436E			80.9634	42.8261	721.842	259.173	45722	5.85	Cytoplasmic
82777699	hypothetical protein SDY_2487 [Shigella dysenteriae Sd197]	-	SDY_2487	COG1896R		240.383	275.764	153.932		792.605	22714	5.66	Cytoplasmic
82777711	putative S-transferase [Shigella dysenteriae Sd197]	yfcG	SDY_2499	COG0625O	1080.8	601.046	680.862			228.802	24370.9	7.11	Cytoplasmic
82777726	bifunctional folylpolyglutamate synthase/ dihydrofolate synthase [Shigella dysenteriae Sd197]	folC	SDY_2514	COG0285H	553.925	155.801		88.3184		104.508	45376.7	5.59	Cytoplasmic
82777783	aminotransferase [Shigella dysenteriae Sd197]	-	SDY_2577	COG0436E	1053.93	807.294		198.61		268.014	46262.4	8.2	Cytoplasmic
82777790	glucokinase [Shigella dysenteriae Sd197]	glk	SDY_2587	COG0837G	857.539		478.045	808.243		878.61	34695.8	6.06	Cytoplasmic
82777806	cell division protein ZipA [Shigella dysenteriae Sd197]	zipA	SDY_2609	COG3115D	1965.32	1505.4	546.317	738.493			36945.3	5.63	Cytoplasmic membrane
82777821	N-acetylmuramic acid-6-phosphate etherase [Shigella dysenteriae Sd197]	murQ	SDY_2624	COG2103R	179.209	184.677		272.659		185.304	31124.7	5.7	Cytoplasmic
82777830	coproporphyrinogen III oxidase [Shigella dysenteriae Sd197]	hemF	SDY_2634	COG0408H	338.325	445.607	255.453			689.22	34332.2	5.89	Cytoplasmic
82777843	hypothetical protein SDY_2650 [Shigella dysenteriae Sd197]	yffH	SDY_2650	COG0494LR	435.06		322.499	1093.47	749.837		21744	4.88	Cytoplasmic
82777848	hypothetical protein SDY_2655 [Shigella dysenteriae Sd197]	yffB	SDY_2655	COG1393P	1547.81		1378.9	1867.5		632.117	13514	6.72	Cytoplasmic
82777873	hypothetical protein SDY_2683 [Shigella dysenteriae Sd197]	-	SDY_2683	COG4783R	787.47	321.7	173.364			321.566	53890.7	6.78	Cytoplasmic
82777878	phosphoribosylaminoimidazole synthetase [Shigella dysenteriae Sd197]	purM	SDY_2688	COG0150F			198.973	922.553	632.123	752.154	37202	4.83	Cytoplasmic
82777879	phosphoribosylglycinamide formyltransferase [Shigella dysenteriae Sd197]	purN	SDY_2689	COG0299F	818.102		605.161	1851.13	229.079		23267.4	5.52	Cytoplasmic
82777900	4-hydroxy-3-methylbut-2-en-1-yl diphosphate synthase [Shigella dysenteriae Sd197]	ispG	SDY_2711	COG0821I			65.9563	324.747	935.46	772.541	40889	6.06	Cytoplasmic
82777911	iron-sulfur cluster assembly protein [Shigella dysenteriae Sd197]	iscA	SDY_2724	COG0316S	545.151		402.769		1262.62	729.98	11687	4.75	Cytoplasmic
82777915	putative ATP synthase beta subunit [Shigella dysenteriae Sd197]	-	SDY_2728	COG0565J	656.043	667.878		741.699	853.328		26917.8	5.82	Cytoplasmic
82777950	phospho-2-dehydro-3-deoxyheptonate aldolase [Shigella dysenteriae Sd197]	aroF	SDY_2765	COG0722E		168.761		500.323	432.15	509.889	39023	5.42	Cytoplasmic
82777969	signal recognition particle protein [Shigella dysenteriae Sd197]	ffh	SDY_2784	COG0541U	297.557	242.34		448.723	1653.85		49751.3	9.42	Cytoplasmic
82777994	lsignal peptidase I [Shigella dysenteriae Sd197]	lepB	SDY_2809	COG0681U	349.632	714.236	779.705		758.564		35961	6.84	Outer membrane
82778007	autonomous glycyl radical cofactor GrcA [Shigella dysenteriae Sd197]	yfiD	SDY_2822	COG3445R	1767.78			21504.6	19241.5	18112.2	14325.7	4.96	Cytoplasmic
82778010	thioredoxin 2 [Shigella dysenteriae Sd197]	trxC	SDY_2825	COG0526OC	705.784		201.414		243.9	578.385	15554.2	5	Cytoplasmic
82778038	DNA binding protein, nucleoid-associated [Shigella dysenteriae Sd197]	stpA	SDY_2859	COG2916R	721.339	587.187		1305.49	1252.77		15346.9	7.95	Cytoplasmic
82778044	hypothetical protein SDY_2865 [Shigella dysenteriae Sd197]	-	SDY_2865	COG2128S	94.8131	430.858	471.535		2582.94		16302	5.83	Cytoplasmic
82778057	transcriptional repressor MprA [Shigella dysenteriae Sd197]	emrR	SDY_2879	COG1846K	685.174		367.673	2066.52	1478.52		20518.8	5.99	Cytoplasmic
82778060	hypothetical protein SDY_2883 [Shigella dysenteriae Sd197]	-	SDY_2883	COG0617J,COG4639R		74.8753	318.688	99.4792		68.6628	40028.5	6.47	Cytoplasmic
82778132	phosphoadenosine phosphosulfate reductase [Shigella dysenteriae Sd197]	cysH	SDY_2964	COG0175EH	368.293	940.538	409.797	105.949			27950.8	5.5	Cytoplasmic
82778173	7-cyano-7-deazaguanine reductase [Shigella dysenteriae Sd197]	queF	SDY_3011	COG0780R,COG2904S	421.151		225.995	317.489		163.819	32430.2	5.6	Cytoplasmic
82778189	cysteine sulfinate desulfinase [Shigella dysenteriae Sd197]	-	SDY_3028	COG0520E	118.774	328.007	522.732			72.0293	43284.5	5.59	Cytoplasmic
82778257	putative type II secretion protein [Shigella dysenteriae Sd197]	gspJ	SDY_3099	COG4795U	175.652	224.244		763.509	367.487		21016.6	9.96	Periplasmic
82778276	putative resistance protein [Shigella dysenteriae Sd197]	yggT	SDY_3120	COG0762S	1651.74	1095.81	1450.27		572.06		21166.5	9.51	Cytoplasmic membrane
82778313	mechanosensitive channel MscS [Shigella dysenteriae Sd197]	yggB	SDY_3158	COG0668M	3523.5	959.622	783.095			100.481	30921.9	8.85	Cytoplasmic membrane
82778329	hypothetical protein SDY_3175 [Shigella dysenteriae Sd197]	visC	SDY_3175	COG0654HC		71.1148	164.381	337.185		297.473	44361	6.31	Outer Membrane
82778388	putative signal transduction protein [Shigella dysenteriae Sd197]	ygiM	SDY_3238	COG3103T	1171.14	434.858	712.219		551.108		23022.5	8.63	Cytoplasmic membrane
82778462	putative glycosylase [Shigella dysenteriae Sd197]	yraM	SDY_3326	COG3107R	412.654	842.893	201.125			751.632	72726.1	5.19	Outer membrane
82778464	DnaA initiator-associating protein DiaA [Shigella dysenteriae Sd197]	yraO	SDY_3328	COG0279G	400.031	1148	412.914		687.708		21105.2	5.3	Cytoplasmic
82778467	hypothetical protein SDY_3332 [Shigella dysenteriae Sd197]	yhbO	SDY_3332	COG0693R	831.603	2264.86	293.822			567.968	20422.3	5.84	Cytoplasmic
82778479	30S ribosomal protein S15 [Shigella dysenteriae Sd197]	rpsO	SDY_3344	COG0184J	735.905		1409.82		4294.02	337.247	10263	10.4	Cytoplasmic
82778499	50S ribosomal protein L27 [Shigella dysenteriae Sd197]	rpmA	SDY_3366	COG0211J	4879.32		4480.05	8223.79	1992.49		9124.09	10.58	Cytoplasmic
82778509	putative ABC transporter ATP-binding protein YrbF [Shigella dysenteriae Sd197]	yrbF	SDY_3376	COG1127Q	770.889	674.842	490.053		206.926		29095.7	6.16	Cytoplasmic membrane
82778529	hypothetical protein SDY_3396 [Shigella dysenteriae Sd197]	yhcH	SDY_3396	COG2731G	756.291	566.452		568.883	650.49		17064.1	5.08	Cytoplasmic
82778555	Maf-like protein [Shigella dysenteriae Sd197]	yhdE	SDY_3423	COG0424D	905.184			272.107	311.204	739.715	21375.5	5.22	Cytoplasmic
82778558	penicillin binding protein 3 [Shigella dysenteriae Sd197]					59.2209		730.505	1963.8	661.951	39086	5.28	Outer Membrane
82778579	shikimate 5-dehydrogenase [Shigella dysenteriae Sd197]	aroE	SDY_3458	COG0169E	699.927	304.904		175.337	518.011		29493.7	5.48	Cytoplasmic
82778596	preprotein translocase subunit SecY [Shigella dysenteriae Sd197]	secY	SDY_3476	COG0201U	729.764	563.815	324.574			292.798	48526	9.89	Outer membrane
82778598	50S ribosomal protein L30 [Shigella dysenteriae Sd197]	rpmD	SDY_3478	COG1841J	5522.39			6574.65	5553.16	2975.85	6541.56	10.96	Cytoplasmic
82778609	50S ribosomal protein L16 [Shigella dysenteriae Sd197]	rplP	SDY_3489	COG0197J		1560.03		1152.08	1760.76	3129.4	15271	11.22	Cytoplasmic
82778637	hypothetical protein SDY_3518 [Shigella dysenteriae Sd197]	yhfA	SDY_3518	COG1765O	881.915	1080.96	1573.39			360.386	14516.1	5.52	Cytoplasmic
82778646	nitrite reductase (NAD(P)H) subunit [Shigella dysenteriae Sd197]	nirB	SDY_3527	COG1251C	24.2703			1050.72	705.947	773.366	93956	5.79	Cytoplasmic
82778660	acid-resistance membrane protein [Shigella dysenteriae Sd197]	hdeD	SDY_3542	COG3247S	819.417		897.081		830.553	4109.9	20916.7	9.55	Cytoplasmic Membrane
82778679	hypothetical protein SDY_3563 [Shigella dysenteriae Sd197]	yhiR	SDY_3563	COG2961R	475.339	322.221		147.618		157.047	31959.5	8.59	Cytoplasmic
82778685	low-affinity phosphate transport [Shigella dysenteriae Sd197]	pitA	SDY_3569	COG0306P	398.361	814.105	295.443		460.583		53387.1	9.53	Outer membrane
82778686	hypothetical protein SDY_3570 [Shigella dysenteriae Sd197]	yhiN	SDY_3570	COG2081R	79.7189	243.256			95.2858	69.9791	43999	5.87	Periplasmic
82778693	glycogen debranching enzyme [Shigella dysenteriae Sd197]	glgX	SDY_3577	COG1523G			332.362	129.902	38.4116	409.736	74153	5.72	Cytoplasmic
82778706	hypothetical protein SDY_3590 [Shigella dysenteriae Sd197]	yhhW	SDY_3590	COG1741R	112.882		163.325	337.575	406.846		29605.2	5.43	Cytoplasmic
82778724	high-affinity amino acid transport system periplasmic binding protein [Shigella dysenteriae Sd197]	livJ	SDY_3611	COG0683E	692.063			1043.75	2404.33	3191.13	41340.5	6.25	Periplasmic
82778726	cell division protein FtsX [Shigella dysenteriae Sd197]	ftsX	SDY_3613	COG2177D	272.87	371.728			466.024	557.023	38542.2	9.08	Cytoplasmic membrane
82778733	cell developmental protein SirA [Shigella dysenteriae Sd197]	yhhP	SDY_3621	COG0425O	432.654			819.316	470.511	1670.46	9094.2	5.18	Cytoplasmic
82778742	periplasmic binding protein for nickel [Shigella dysenteriae Sd197]	nikA	SDY_3631	COG0747E	56.0497			680.619	481.325	231.211	58798.9	6.05	Periplasmic
82778766	transcriptional regulator MalT [Shigella dysenteriae Sd197]	malT	SDY_3658	COG2909K	185.709		40.5192	38.5751		44.5471	102786	6.14	Cytoplasmic
82778768	4-alpha-glucanotransferase [Shigella dysenteriae Sd197]	malQ	SDY_3660	COG1640G	167.603		87.9087	316.031		257.659	78512.5	6.22	Cytoplasmic
82778785	ribosome-associated heat shock protein Hsp15 [Shigella dysenteriae Sd197]	yrfH	SDY_3678	COG1188J	776.893		535.239	389.236		1058.13	15495.2	9.93	Cytoplasmic
82778788	ADP-ribose diphosphatase NudE [Shigella dysenteriae Sd197]	nudE	SDY_3681	COG0494LR	116.11	558.226		407.662		558.774	21166.4	4.85	Cytoplasmic
82778799	ribulose-phosphate 3-epimerase [Shigella dysenteriae Sd197]	rpe	SDY_3693	COG0036G	275.96			977.349	128.901	331.812	24500.2	5.02	Cytoplasmic
82778825	hypothetical protein SDY_3727 [Shigella dysenteriae Sd197]	yjaG	SDY_3727	COG3068S	678.108	169.538		340.834	775.467		22650.9	4.49	Cytoplasmic
82778861	transcriptional repressor protein MetJ [Shigella dysenteriae Sd197]	metJ	SDY_3773	COG3060KE	407.081		1969.25	219.479		450.924	12140.3	5.4	Cytoplasmic
82778863	bifunctional aspartate kinase II/homoserine dehydrogenase II [Shigella dysenteriae Sd197]	metL	SDY_3775	COG0460E,COG0527E		208.297		107.922	560.984	146.78	89407	5.27	Cytoplasmic
82778936	formate dehydrogenase accessory protein FdhE [Shigella dysenteriae Sd197]	fdhE	SDY_3852	COG3058O		172.97	946.309	155.363	147.629		35034	5.1	Cytoplasmic
82778980	transcriptional activator RfaH [Shigella dysenteriae Sd197]	rfaH	SDY_3903	COG0250K	393.785			297.788	688.453	373.56	18339.6	8.55	Cytoplasmic
82778984	putative ubiquinone biosynthesis protein UbiB [Shigella dysenteriae Sd197]	ubiB	SDY_3908	COG0661R	205.45	199.084			47.5699	424.781	63200.5	9	Cytoplasmic membrane
82778986	ubiquinone/menaquinone biosynthesis methyltransferase [Shigella dysenteriae Sd197]	ubiE	SDY_3910	COG2226H	207.468	897.722	458.646			224.471	28072.1	7.77	Cytoplasmic
82779026	4-alpha-L-fucosyltransferase [Shigella dysenteriae Sd197]	yifM	SDY_3955	-	194.573	118.574		153.715		129.43	40552	7.15	Cytoplasmic
82779031	UDP-N-acetyl-D-mannosamine dehydrogenase [Shigella dysenteriae Sd197]	wecC	SDY_3961	COG0677M	167.13	169.17	744.078			1199.85	45863	5.16	Cytoplasmic
82779055	yieP gene product [Shigella dysenteriae Sd197]	yieP	SDY_3992	COG2186K	397.275		441.78	298.292	1721.44		26104.1	5.9	Cytoplasmic
82779082	phosphate transporter subunit [Shigella dysenteriae Sd197]	pstS	SDY_4022	COG0226P			699.462	3027.45	980.7	2185.45	37045	8.39	Periplasmic
82779092	putative lipoprotein [Shigella dysenteriae Sd197]	-	SDY_4032	-	411.593	389.477	381.291		199.188		22156.6	9.49	Cytoplasmic
82779101	NAD(P)H-dependent glycerol-3-phosphate dehydrogenase [Shigella dysenteriae Sd197]	gpsA	SDY_4041	COG0240C	618.855		228.198		653.676	210.72	36360.2	6.09	Cytoplasmic
82779104	hypothetical protein SDY_4044 [Shigella dysenteriae Sd197]	yibN	SDY_4044	COG0607P	883.134	342.706	1574.62		302.734		15581.7	9.37	Cytoplasmic
82779126	50S ribosomal protein L33 [Shigella dysenteriae Sd197]	rpmG	SDY_4066	COG0267J	3444.22			9963.08	4482.66	1759.13	6371.36	10.25	Cytoplasmic
82779150	biodegradative arginine decarboxylase [Shigella dysenteriae Sd197]	adiA	SDY_4094	COG1982E	255.305			17196.9	2882.35	11073.5	84552.1	5.09	Cytoplasmic
82779205	acetolactate synthase 1 regulatory subunit [Shigella dysenteriae Sd197]	ilvN	SDY_4154	COG0440E	248.946		399.365	277.114	929.669		11217	5.44	Cytoplasmic
82779257	glutathione S-transferase [Shigella dysenteriae Sd197]	yibF	SDY_4211	COG0625O	1319.06	298.413	653.102			900.984	22501.2	4.99	Cytoplasmic
82779283	hypothetical protein SDY_4240 [Shigella dysenteriae Sd197]	yjdJ	SDY_4240	COG2388R	1380.87	811.994	1232.51		1395.85		10468.6	6.3	Cytoplasmic
82779300	anaerobic ribonucleoside triphosphate reductase [Shigella dysenteriae Sd197]	nrdD	SDY_4257	COG1328F	125.308	35.8565		314.219		170.204	80081.6	6.38	Cytoplasmic
82779304	magnesium-transporting ATPase MgtA [Shigella dysenteriae Sd197]	mgtA	SDY_4261	COG0474P	120.62	250.698			284.405	83.6903	99492.9	5.64	Outer membrane
82779313	hypothetical protein SDY_4270 [Shigella dysenteriae Sd197]	yjgK	SDY_4270	COG2731G	673.829			1016.56	583.899	1035.89	17311.3	5.49	Cytoplasmic
82779425	fumarate reductase subunit C [Shigella dysenteriae Sd197]	frdC	SDY_4396	COG3029C	808.377	1636.37			1855.09	1536.3	14996.5	9.74	Cytoplasmic membrane
82779445	putative GTPase HflX [Shigella dysenteriae Sd197]	hflX	SDY_4416	COG2262R	107.799	196.189		80.477		219.217	48271.3	5.6	Cytoplasmic
82779476	hypothetical protein SDY_4453 [Shigella dysenteriae Sd197]	ytfJ	SDY_4453	COG3054R	1577.51	1070.64	1172.3			254.509	20434.8	7.83	Cytoplasmic
82779480	hypothetical protein SDY_4457 [Shigella dysenteriae Sd197]	ytfM	SDY_4457	COG0729M	36.0593	167.238			70.762	83.7434	64747.5	8.41	Cytoplasmic membrane
82779519	hypothetical protein SDY_4502 [Shigella dysenteriae Sd197]	yjcE	SDY_4502	COG0025P	198.403	609.111	442.099			812.299	60521.6	5.58	Cytoplasmic membrane
82779528	hypothetical protein SDY_4511 [Shigella dysenteriae Sd197]	yjbQ	SDY_4511	COG0432S	1476.7	419.787	917.189		275.972		15655.3	6.49	Cytoplasmic
82779541	tRNA-dihydrouridine synthase A [Shigella dysenteriae Sd197]	yjbN	SDY_4525	COG0042J	448.342	392.285		676.11		393.736	38408.4	6.23	Cytoplasmic
82779547	LexA repressor [Shigella dysenteriae Sd197]	lexA	SDY_4531	COG1974KT	357.532	186.519	248.899	530.001			22356.9	6.23	Cytoplasmic
82779606	hypothetical protein SDY_4606 [Shigella dysenteriae Sd197]	yjiX	SDY_4606	COG2879S	311.929		459.085	994.217	1106.97		7728.51	8.6	Cytoplasmic
82779638	lipoate-protein ligase A [Shigella dysenteriae Sd197]	lplA	SDY_4647	COG0095H	388.442			468.342	97.4304	317.338	37912.4	5.96	Cytoplasmic
161950003	bifunctional phosphopantothenoylcysteine decarboxylase/phosphopantothenate synthase [Shigella dysenteriae Sd197]	dfp	SDY_4069	COG0452H	591.646	170.503	375.09		292.287		43609	7.05	Cytoplasmic
161950014	hypothetical protein SDY_3836 [Shigella dysenteriae Sd197]	yiiM	SDY_3836	COG2258S	1649.17	1036.5	1980.13		1322.05		25478	5.89	Cytoplasmic
161950035	dihydropteroate synthase [Shigella dysenteriae Sd197]	folP	SDY_3358	COG0294H	929.787	473.28		1402.14	604.939		30635	5.57	Cytoplasmic
161950042	DNA-binding transcriptional repressor ExuR [Shigella dysenteriae Sd197]	exuR	SDY_3281	COG2186K		198.801		86.6374	101.974	600.17	29935	5.4	Cytoplasmic
161950059	hypothetical protein SDY_2790 [Shigella dysenteriae Sd197]	smpA	SDY_2790	COG2913J	2612.73	1775.37	1939.08			3573.52	12386	8.71	Outer Membrane
161950083	isochorismate hydroxymutase 2, menaquinone biosynthesis [Shigella dysenteriae Sd197]	menF	SDY_2461	COG1169HQ	114.479	99.5819			399.194	588.756	48955	7.21	Cytoplasmic
161950094	1-(5-phosphoribosyl)-5-[(5-phosphoribosylamino)methylideneamino] imidazole-4-carboxamide isomerase [Shigella dysenteriae Sd197]	hisA	SDY_2217	COG0106E	100.48	628.55		618.791	534.529		26137	5.05	Cytoplasmic
161950125	YciI-like protein [Shigella dysenteriae Sd197]	yciI	SDY_1309	COG2350S			1396.34	6492.47	1240.7	1928.23	10523	5.14	Cytoplasmic
161950149	fructose-6-phosphate aldolase [Shigella dysenteriae Sd197]	mipB	SDY_0762	COG0176G	430.41			649.134	747.579	2352.16	23158	5.91	Cytoplasmic
161950172	hypothetical protein SDY_0026 [Shigella dysenteriae Sd197]	yacL	SDY_0026	COG3112S	680.099	693.756		512.135	590.632		13979	4.45	Cytoplasmic
82524411	PhoN2/Apy [Shigella dysenteriae Sd197]	phoN2/apy	SDY_P004	COG0671I	1495.86	148.313	1000.16				27573	5.46	Periplasmic
82524419	OspF [Shigella dysenteriae Sd197]	ospF	SDY_P013	-			244.561	829.708	1337.89		28112	8.2	Cytoplasmic
82524429	OspD1 [Shigella dysenteriae Sd197]	ospD1	SDY_P023	-	1000.5	387.924		299.764			24837.2	6.45	Cytoplasmic
82524476	OspC2 [Shigella dysenteriae Sd197]	ospC2	SDY_P070	-				1490.77	858.512	828.694	55731	6.58	Cytoplasmic
82524488	hypothetical protein SDY_P082 [Shigella dysenteriae Sd197]	-	SDY_P082	-		267.269		1653.8	115.383		23510	4.95	Cytoplasmic
82524493	hypothetical protein SDY_P087 [Shigella dysenteriae Sd197]	-	SDY_P087	-	1442.61	618.363				731.711	10497.5	5.83	Cytoplasmic
82524502	plasmid maintenance protein CcdA [Shigella dysenteriae Sd197]	ccdA	SDY_P096	COG5302R	278.891		621.449		484.406		8333.03	6.2	Cytoplasmic
82524505	invasion plasmid antigen [Shigella dysenteriae Sd197]	ipaH9.8	SDY_P099	COG4886S	61.5063	205.063			349.862		63237	4.92	Cytoplasmic
82524551	hypothetical protein SDY_P145 [Shigella dysenteriae Sd197]	-	SDY_P145	COG4453S	374.491			848.727		291.308	11182.2	5.41	Cytoplasmic
82524583	MxiJ [Shigella dysenteriae Sd197]	mxiJ	SDY_P177	COG4669U	689.707	2289.31	2114.67				27542.1	8.49	Outer membrane
82524593	ATP synthase SpaL [Shigella dysenteriae Sd197]	spa47	SDY_P187	COG1157NU		120.781		271.226	103.682		47677	5.5	Cytoplasmic
82524597	surface presentation of antigens protein SpaP [Shigella dysenteriae Sd197]	spaP	SDY_P191	COG4790U	900.451	919.638	2007.87				24180.8	4.87	Cytoplasmic membrane
82524617	VirA [Shigella dysenteriae Sd197]	virA	SDY_P211	-	42.8696			792.066	456.139		45062	5.5	Cytoplasmic
82775388	hypothetical protein SDY_0006 [Shigella dysenteriae Sd197]	yaaA	SDY_0006	COG3022S				1042.48	182.025	235.312	29611	6.86	Cytoplasmic
82775412	multicopper oxidase [Shigella dysenteriae Sd197]	yacK	SDY_0030	COG2132Q	502.44		223.401		173.892		56630.2	6.14	Periplasmic
82775451	dihydrofolate reductase [Shigella dysenteriae Sd197]	folA	SDY_0071	COG0262H	2269.67	2781.08		1369.09			17997.7	4.83	Cytoplasmic
82775456	dimethyladenosine transferase [Shigella dysenteriae Sd197]	ksgA	SDY_0076	COG0030J	125.222			103.255	353.27		30428	7.1	Cytoplasmic
82775497	N-acetylglucosaminyl transferase [Shigella dysenteriae Sd197]	murG	SDY_0120	COG0707M	673.481	686.25	183.44				37815.2	9.74	Cytoplasmic membrane
82775510	dephospho-CoA kinase [Shigella dysenteriae Sd197]	coaE	SDY_0133	COG0237H	195.107	398.45		588.808			22608	5.77	Cytoplasmic
82775546	chloride channel protein [Shigella dysenteriae Sd197]	yadQ	SDY_0171	COG0038P	415.052	211.333			179.991		50332.9	9.44	Outer membrane
82775571	UDP-N-acetylglucosamine acyltransferase [Shigella dysenteriae Sd197]	lpxA	SDY_0197	COG1043M	829.621	422.294			1801.21		28078.9	6.63	Cytoplasmic
82775579	tRNA(Ile)-lysidine synthetase [Shigella dysenteriae Sd197]	tilS	SDY_0206	COG0037D	384.465			236.697		643.39	47983.2	6.57	Cytoplasmic
82775584	lipoprotein involved with copper homeostasis and adhesion [Shigella dysenteriae Sd197]	cutF	SDY_0211	COG3015MP	216.116	175.104				230.14	25815.2	5.01	Outer membrane
82775590	DL-methionine transporter permease subunit [Shigella dysenteriae Sd197]	yaeE	SDY_0217	COG2011P	217.271		524.389		357.308		23243	9.91	Cytoplasmic Membrane
82775647	queuosine biosynthesis protein QueC [Shigella dysenteriae Sd197]	ybaX	SDY_0286	COG0603R	169.341	245.619			474.498		25826	5.97	Cytoplasmic
82775666	2-dehydropantoate 2-reductase [Shigella dysenteriae Sd197]	apbA	SDY_0305	COG1893H				129.332	103.952	186.35	33869.7	5.72	Cytoplasmic Membrane
82775667	hypothetical protein SDY_0306 [Shigella dysenteriae Sd197]	thiJ	SDY_0306	COG0693R	127.898		613.527		462.319		21280	5.24	Cytoplasmic
82775670	geranyltranstransferase [Shigella dysenteriae Sd197]	ispA	SDY_0309	COG0142H	95.015			325.79	123.37		32158.3	5.27	Cytoplasmic
82775682	transcriptional regulator NrdR [Shigella dysenteriae Sd197]	nrdR	SDY_0321	COG1327K	121.993	806.833			226.053		17228.2	7.66	Cytoplasmic
82775721	D-alanyl-alanine synthetase A [Shigella dysenteriae Sd197]	ddl	SDY_0365	COG1181M				1109.03	425.699	334.785	39378	4.96	Cytoplasmic Membrane
82775792	putative cation:proton antiport protein [Shigella dysenteriae Sd197]	ybaL	SDY_0441	COG1226P,COG4651P		165.073	360.554		139.031		59519	4.95	Cytoplasmic Membrane
82775838	phenylalanine transporter [Shigella dysenteriae Sd197]	pheP	SDY_0489	COG1113E		142.561	348.549			320.206	50872	9.5	Cytoplasmic Membrane
82775839	putative transport [Shigella dysenteriae Sd197]	ybdG	SDY_0490	COG0668M	596.051		594.052	245.215			46616.1	7.87	Outer membrane
82775854	taurine transporter substrate binding subunit [Shigella dysenteriae Sd197]	tauA	SDY_0505	COG4521P			107.82	1077.87	620.728		34230	6.34	Periplasmic
82775879	hypothetical protein SDY_0531 [Shigella dysenteriae Sd197]	ybdH	SDY_0531	COG0371C				726.067	418.089	246.033	39305	5.48	Cytoplasmic
82775939	2-octaprenyl-3-methyl-6-methoxy-1,4-benzoquinol hydroxylase [Shigella dysenteriae Sd197]	ubiF	SDY_0598	COG0654HC	377.449		418.218		161.538		42939.9	6.6	Cytoplasmic
82775967	hypothetical protein SDY_0635 [Shigella dysenteriae Sd197]	ybfA	SDY_0635	-	141.567	1307.87				751.551	8269	9.39	Cytoplasmic Membrane
82775978	putative carboxylase [Shigella dysenteriae Sd197]	ybgK	SDY_0647	COG1984E	414.094	301.831				806.515	34456.3	8.22	Cytoplasmic
82775990	succinate dehydrogenase cytochrome b556 small membrane subunit [Shigella dysenteriae Sd197]	sdhD	SDY_0660	COG2142C	5510.21	13757.8	9557.45				12867.1	8.07	Cytoplasmic membrane
82776112	glutamine ABC transporter ATP-binding protein [Shigella dysenteriae Sd197]	glnQ	SDY_0787	COG1126E		287.118	627.627			865.842	26738	5.84	Cytoplasmic
82776132	hypothetical protein SDY_0808 [Shigella dysenteriae Sd197]	-	SDY_0808	COG0845M		743.411			110.826	280.668	36399	5.31	Cytoplasmic Membrane
82776147	molybdenum cofactor biosynthesis protein C [Shigella dysenteriae Sd197]	moaC	SDY_0823	COG0315H	264.824	506.049			186.297		17466.5	6.59	Cytoplasmic
82776177	transcriptional regulator RcsB [Shigella dysenteriae Sd197]	rcsB	SDY_0857	COG2197TK	622.263		275.179	242.442			23669.8	6.85	Cytoplasmic
82776240	ABC transporter ATPase component [Shigella dysenteriae Sd197]	uup	SDY_0922	COG0488R	161.228			139.481	69.869		72118.3	5.32	Cytoplasmic membrane
82776258	hypothetical protein SDY_0942 [Shigella dysenteriae Sd197]	yccW	SDY_0942	COG1092R		286.851	137.106	211.205			44860	7.6	Cytoplasmic
82776263	hydrogenase 1 large subunit [Shigella dysenteriae Sd197]	hyaB	SDY_0948	COG0374C				125.371	216.447	84.9234	63585	5.7	Periplasmic
82776271	cryptic autophosphorylating protein tyrosine kinase Etk [Shigella dysenteriae Sd197]	yccC	SDY_0957	COG0489D,COG3206M	35.8495	359.307			172.997		81351	6.3	Cytoplasmic Membrane
82776359	hypothetical protein SDY_1052 [Shigella dysenteriae Sd197]	-	SDY_1052	-	1284.99	1599.03	1914.04				9182.65	4.81	Cytoplasmic
82776409	hypothetical protein SDY_1110 [Shigella dysenteriae Sd197]	yecA	SDY_1110	COG3318R	479.753	201.87		723.262			24980.3	4.55	Cytoplasmic
82776432	hypothetical protein SDY_1133 [Shigella dysenteriae Sd197]	yebF	SDY_1133	-	2222.08		3153.12	496.55			13368.7	8.81	Cytoplasmic membrane
82776469	putative enzyme [Shigella dysenteriae Sd197]	yecP	SDY_1170	COG0500QR	242.69	164.811		114.524			37025.3	6.13	Cytoplasmic
82776516	disulfide bond formation protein B [Shigella dysenteriae Sd197]	dsbB	SDY_1222	COG1495O	771.587				1149.16	527.418	20141.5	8.8	Cytoplasmic membrane
82776517	sodium/proton antiporter [Shigella dysenteriae Sd197]	nhaB	SDY_1223	COG3067P		1118.48	487.082		189.797		56921	5.95	Cytoplasmic Membrane
82776519	hypothetical protein SDY_1225 [Shigella dysenteriae Sd197]	ycgB	SDY_1225	COG2719S	378.434	772.918	57.4522				60739.6	5.73	Cytoplasmic
82776525	L,D-carboxypeptidase A [Shigella dysenteriae Sd197]	ldcA	SDY_1232	COG1619V	280.417			423.726		2311.63	33574.3	5.81	Cytoplasmic
82776552	N5-glutamine S-adenosyl-L-methionine-dependent methyltransferase [Shigella dysenteriae Sd197]	hemK	SDY_1261	COG2890J			227.275	126.122	158.427		31044.9	4.86	Cytoplasmic
82776592	hypothetical protein SDY_1303 [Shigella dysenteriae Sd197]	oppC	SDY_1303	COG1173EP		309.455	1548.93		1581.65		33056	5.43	Cytoplasmic Membrane
82776594	hypothetical protein SDY_1305 [Shigella dysenteriae Sd197]	oppF	SDY_1305	COG4608E	421.044	285.759				169.68	37166.2	7.14	Cytoplasmic membrane
82776597	voltage-gated potassium channel [Shigella dysenteriae Sd197]	kch	SDY_1308	COG1226P	83.8584		240.958		101.935		46104.9	5.87	Outer membrane
82776606	acyl-CoA thioester hydrolase [Shigella dysenteriae Sd197]	yciA	SDY_1317	COG1607I	487.984			604.959	419.379		14230	7.72	Cytoplasmic
82776624	hypothetical protein SDY_1335 [Shigella dysenteriae Sd197]	yciO	SDY_1335	COG0009J	1159.35			287.628	664.846		24400.1	5.77	Cytoplasmic
82776630	short chain dehydrogenase [Shigella dysenteriae Sd197]	yciK	SDY_1341	COG1028IQR	500.978		125.376		580.099		28016	7.67	Cytoplasmic
82776676	Shiga toxin subunit A precursor [Shigella dysenteriae Sd197]	stxA	SDY_1389	-	475.065	388.073	423.136				34812.3	9.63	Cytoplasmic membrane
82776686	hypothetical protein SDY_1400 [Shigella dysenteriae Sd197]	ycjF	SDY_1400	COG3768S	97.1781	201.16				636.068	38513	7.72	Cytoplasmic Membrane
82776689	putative muconate cycloisomerase I [Shigella dysenteriae Sd197]	ycjG	SDY_1403	COG4948MR	734.047		175.712		178.293		36460.8	5.53	Cytoplasmic
82776787	protease 4 [Shigella dysenteriae Sd197]	sppA	SDY_1507	COG0616OU	487.189	497.57				299.466	67184.4	5.72	Cytoplasmic
82776825	short chain dehydrogenase [Shigella dysenteriae Sd197]	ydgB	SDY_1547	COG1028IQR	510.411	322.313			536.996		26347.3	7.82	Cytoplasmic
82776845	hypothetical protein SDY_1570 [Shigella dysenteriae Sd197]	-	SDY_1570	-		413.325	901.607			374.035	12269.5	6.03	Periplasmic
82776858	dipeptidyl carboxypeptidase II [Shigella dysenteriae Sd197]	dcp	SDY_1587	COG0339E	91.6987			236.967	179.351		77438.5	5.39	Cytoplasmic
82776903	hypothetical protein SDY_1637 [Shigella dysenteriae Sd197]	ymjA	SDY_1637	-	1585.89			525.744		1615.42	9306.93	4.21	Cytoplasmic
82776904	SapA [Shigella dysenteriae Sd197]	sapA	SDY_1638	COG4166E	56.3502	229.647			88.4134		61538.4	7.2	Periplasmic
82776947	hypothetical protein SDY_1684 [Shigella dysenteriae Sd197]	-	SDY_1684	COG2199T	442.05	303.088			958.02		13561	6.28	Cytoplasmic
82776948	hypothetical protein SDY_1685 [Shigella dysenteriae Sd197]	yeaK	SDY_1685	COG2606S				464.219	207.394	125.414	17977	6.51	Cytoplasmic
82776979	hypothetical protein SDY_1717 [Shigella dysenteriae Sd197]	-	SDY_1717	COG3140S	1382.16	1750.38		2084.54			6554.05	4.7	Cytoplasmic
82777016	hypothetical protein SDY_1757 [Shigella dysenteriae Sd197]	-	SDY_1757	COG5383S	252.324	102.552				128.874	51010.7	5.35	Cytoplasmic
82777031	ATP-dependent RNA helicase HrpA [Shigella dysenteriae Sd197]	hrpA	SDY_1774	COG1643L		13.188	36.8067		89.2899		146963	7.39	Cytoplasmic
82777032	azoreductase [Shigella dysenteriae Sd197]	acpD	SDY_1775	COG1182I	363.12			966.309	437.704		21606.8	5.06	Cytoplasmic
82777059	vtamin B12-transporter permease [Shigella dysenteriae Sd197]	btuC	SDY_1806	COG4139H	240.689				2069.98	247.679	34978.3	9.76	Cytoplasmic Membrane
82777073	2-deoxyglucose-6-phosphatase [Shigella dysenteriae Sd197]	yniC	SDY_1820	COG0637R				905.107	868.73	204.366	24397	4.94	Cytoplasmic
82777103	electron transport complex protein RnfC [Shigella dysenteriae Sd197]	-	SDY_1852	COG4656C	65.234			447.971		269.647	83757	8.67	Cytoplasmic
82777115	putative outer membrane protein [Shigella dysenteriae Sd197]	slyB	SDY_1864	COG3133M		550.874	3180.16		482.297		15638	9.36	Outer Membrane
82777140	multidrug efflux protein [Shigella dysenteriae Sd197]	ydhE	SDY_1890	COG0534V	187.437	284.428	436.15				49447.2	9.63	Outer membrane
82777141	hypothetical protein SDY_1891 [Shigella dysenteriae Sd197]	-	SDY_1891	-				254.243	146.474	93.9986	43011	4.44	Cytoplasmic
82777152	hypothetical protein SDY_1904 [Shigella dysenteriae Sd197]	-	SDY_1904	-	861.632		943.302			805.731	7907.07	9.36	Cytoplasmic
82777170	hypothetical protein SDY_1922 [Shigella dysenteriae Sd197]	-	SDY_1922	COG1061KL	257.999				211.284	462.296	25279.1	5.63	Cytoplasmic
82777186	phage shock protein B [Shigella dysenteriae Sd197]	pspB	SDY_1939	-	431.967	2671.61			1508.89		8758	6.73	Cytoplasmic
82777228	rRNA (cytosine-C(5)-)-methyltransferase RsmF [Shigella dysenteriae Sd197]	yebU	SDY_1986	COG0144J,COG3270S	125.461				190.794	103.705	53593.8	5.53	Cytoplasmic
82777260	sensor protein PhoQ [Shigella dysenteriae Sd197]	phoQ	SDY_2023	COG0642T	45.0989	48.9103	364.768				55313.6	5.55	Cytoplasmic Membrane
82777263	putrescine/spermidine ABC transporter ATPase protein [Shigella dysenteriae Sd197]	potA	SDY_2026	COG3842E	152.408	623.621				285.092	43016.6	5.19	Cytoplasmic membrane
82777299	hypothetical protein SDY_2062 [Shigella dysenteriae Sd197]	yceD	SDY_2062	COG1399R	249.009				820.45	2049.43	19314.2	4.45	Cytoplasmic
82777302	23S rRNA pseudouridylate synthase C [Shigella dysenteriae Sd197]	yceC	SDY_2065	COG0564J	141.908	99.4448				145.264	36051.2	9.83	Cytoplasmic
82777322	glutaredoxin 2 [Shigella dysenteriae Sd197]	grxB	SDY_2089	COG2999O	661.442	385.519				192.988	24373.3	7.72	Cytoplasmic
82777393	hypothetical protein SDY_2165 [Shigella dysenteriae Sd197]	yehS	SDY_2165	COG4807S	369.024		734.327	926.939			18084	9.19	Cytoplasmic
82777422	3-methyl-adenine DNA glycosylase II [Shigella dysenteriae Sd197]	alkA	SDY_2194	COG0122L	58.0652	68.568				78.5062	31373	7.7	Cytoplasmic
82777447	histidinol-phosphate aminotransferase [Shigella dysenteriae Sd197]	hisC	SDY_2220	COG0079E		277.452		759.985	729.879		39746	4.95	Cytoplasmic
82777481	hypothetical protein SDY_2259 [Shigella dysenteriae Sd197]	yegQ	SDY_2259	COG0826O	270.456		305.917	309.681			51158.3	5.92	Cytoplasmic
82777496	phosphomethylpyrimidine kinase [Shigella dysenteriae Sd197]	thiD	SDY_2277	COG0351H	171.525	701.186				937.151	28662.5	5.73	Cytoplasmic
82777500	hypothetical protein SDY_2281 [Shigella dysenteriae Sd197]	-	SDY_2281	COG5455S	1395.63		564.704			1008.34	19430.2	6.64	Cytoplasmic
82777553	cell division protein MukB [Shigella dysenteriae Sd197]	mukB	SDY_2334	COG3096D			185.306		173.209	238.405	170300	5.18	Cytoplasmic
82777554	condesin subunit E [Shigella dysenteriae Sd197]	mukE	SDY_2335	COG3095D		508.168	277.513		511.939		26014	4.97	Cytoplasmic
82777555	condesin subunit F [Shigella dysenteriae Sd197]	mukF	SDY_2336	COG3006D		87.858	96.2395		150.244		50594	4.75	Cytoplasmic
82777572	3-phosphoshikimate 1-carboxyvinyltransferase [Shigella dysenteriae Sd197]	aroA	SDY_2353	COG0128E		451.945		889.855	255.612		46032	5.37	Cytoplasmic
82777591	cysteine/glutathione ABC transporter membrane/ATP-binding component [Shigella dysenteriae Sd197]	cydD	SDY_2374	COG4988CO	313.111				93.4866	383.041	65083.7	6	Cytoplasmic membrane
82777620	arginine transporter ATP-binding subunit [Shigella dysenteriae Sd197]	artP	SDY_2404	COG4161E	1748.92			425.807		156.883	27021.1	6.17	Cytoplasmic membrane
82777637	hypothetical protein SDY_2422 [Shigella dysenteriae Sd197]	-	SDY_2422	COG4685S	519.787			344.37	872.096		17626.2	9.7	Cytoplasmic
82777639	3-demethylubiquinone-9 3-methyltransferase [Shigella dysenteriae Sd197]	ubiG	SDY_2424	COG2227H			318.948	427.767	498.323		26676	6.12	Cytoplasmic
82777651	sn-glycerol-3-phosphate dehydrogenase subunit A [Shigella dysenteriae Sd197]	glpA	SDY_2436	COG0578C				403.808	122.118	63.0919	59718	6.2	Cytoplasmic
82777673	2-succinyl-6-hydroxy-2,4-cyclohexadiene-1-carboxylic acid synthase/2-oxoglutarate decarboxylase [Shigella dysenteriae Sd197]	menD	SDY_2460	COG1165H	212.132				530.713	309.114	61223.7	6.1	Cytoplasmic
82777686	NADH dehydrogenase subunit L [Shigella dysenteriae Sd197]	nuoL	SDY_2474	COG1009CP	860.16	1756.98				288.477	66378.7	8.28	Cytoplasmic membrane
82777707	putative regulator [Shigella dysenteriae Sd197]	-	SDY_2495	COG0494LR			723.237		1446.63	126.739	20602	4.75	Cytoplasmic
82777717	histidine/lysine/arginine/ornithine transporter subunit [Shigella dysenteriae Sd197]	hisP	SDY_2505	COG4598E	469.667	959.157	347.001				28610	7.15	Cytoplasmic membrane
82777756	long-chain fatty acid outer membrane transporter [Shigella dysenteriae Sd197]	fadL	SDY_2545	COG2067I		209.804	459.128	114.757			48736	5.09	Outer Membrane
82777826	hypothetical protein SDY_2630 [Shigella dysenteriae Sd197]	-	SDY_2630	-	510.52	201.106				697.349	20827.7	5.03	Outer membrane
82777857	phosphoribosylaminoimidazole-succinocarboxamide synthase [Shigella dysenteriae Sd197]	purC	SDY_2664	COG0152F				1183.14	1362.7	1286.14	27136	4.99	Cytoplasmic
82777872	putative permease [Shigella dysenteriae Sd197]	perM	SDY_2682	COG0628R	145.263		471.633		612.748		39193.2	9.12	Outer membrane
82777881	exopolyphosphatase [Shigella dysenteriae Sd197]	ppx	SDY_2691	COG0248FP		73.0137	328.024		194.481		58115.9	6.65	Cytoplasmic
82777902	hypothetical protein SDY_2713 [Shigella dysenteriae Sd197]	yfgB	SDY_2713	COG0820R			155.758	179.962	725.607		43426	6.56	Cytoplasmic
82777910	co-chaperone HscB [Shigella dysenteriae Sd197]	hscB	SDY_2723	COG1076O	141.155	604.783		206.724			20165	5.05	Cytoplasmic
82777914	DNA-binding transcriptional regulator IscR [Shigella dysenteriae Sd197]	-	SDY_2727	COG1959K	578.398	1477.84	321.822				17335.9	6.82	Cytoplasmic
82777927	nitric oxide dioxygenase [Shigella dysenteriae Sd197]	hmpA	SDY_2742	COG1017C,COG1018C				3486.32	1338.48	1403.65	43871	5.48	Cytoplasmic
82777929	putative 2-component transcriptional regulator [Shigella dysenteriae Sd197]	yfhA	SDY_2744	COG2204T	70.4674	116.794		321.308			49186	5.79	Cytoplasmic
82777931	putative 2-component sensor protein [Shigella dysenteriae Sd197]	yfhK	SDY_2746	COG0642T	119.439	51.1692				98.9116	55674	7.12	Cytoplasmic Membrane
82777992	GTP-binding protein Era [Shigella dysenteriae Sd197]	era	SDY_2807	COG1159R				63.8017	160.945	87.1171	33810.8	6.73	Cytoplasmic
82777993	ribonuclease III [Shigella dysenteriae Sd197]	rnc	SDY_2808	COG0571K			499.579	496.138	190.174		25626	6.41	Cytoplasmic
82777998	anti-RNA polymerase sigma factor SigE [Shigella dysenteriae Sd197]	rseA	SDY_2813	COG3073T	198.69	368.109			345.035		24352	5.11	Cytoplasmic
82777999	RNA polymerase sigma factor RpoE [Shigella dysenteriae Sd197]	rpoE	SDY_2814	COG1595K	1040.33	264.694	289.188				21694.9	5.38	Cytoplasmic
82778017	hypothetical protein SDY_2836 [Shigella dysenteriae Sd197]	yfiH	SDY_2836	COG1496S	194.486	201.146		97.8579			26341	6.22	Cytoplasmic
82778171	hypothetical protein SDY_3009 [Shigella dysenteriae Sd197]	-	SDY_3009	COG3098S	1212.61	619.725	551.533				12771	4.85	Cytoplasmic
82778183	protein of fucose operon [Shigella dysenteriae Sd197]	fucU	SDY_3022	COG4154G			486.057	258.476	602.7		15472.5	5.57	Cytoplasmic
82778209	hypothetical protein SDY_3050 [Shigella dysenteriae Sd197]	-	SDY_3050	COG0243C	3542.22	2894.16			2444.96		7876.59	4.57	Outer membrane
82778211	hypothetical protein SDY_3052 [Shigella dysenteriae Sd197]	ygeD	SDY_3052	COG0477GEPR	130.932			169.242		253.362	41569	9.3	Cytoplasmic Membrane
82778324	putative ligase [Shigella dysenteriae Sd197]	ygfA	SDY_3170	COG0212H	698.823	356.428		526.235			21154.8	6.29	Cytoplasmic
82778359	cyclic 3',5'-adenosine monophosphate phosphodiesterase [Shigella dysenteriae Sd197]	icc	SDY_3208	COG1409R	354.321	604.082			852.924		30936.9	5.54	Cytoplasmic
82778361	DNA topoisomerase IV subunit B [Shigella dysenteriae Sd197]	parE	SDY_3210	COG0187L	19.2216				32.1014	170.841	70255.3	5.44	Cytoplasmic
82778369	DNA topoisomerase IV subunit A [Shigella dysenteriae Sd197]	parC	SDY_3218	COG0188L	222.524			55.7441	192.903		83860	6.24	Cytoplasmic
82778386	bifunctional glutamine-synthetase adenylyltransferase/deadenyltransferase [Shigella dysenteriae Sd197]	glnE	SDY_3236	COG1391OT	73.1851		33.5862	55.1769			108815	5.14	Cytoplasmic
82778399	hypothetical protein SDY_3254 [Shigella dysenteriae Sd197]	yqjH	SDY_3254	COG2375P	139.52	626.378				282.906	29062	5.39	Cytoplasmic
82778403	DNA-binding transcriptional repressor EbgR [Shigella dysenteriae Sd197]	ebgR	SDY_3259	COG1609K	154.832		172.719			339.982	36367	5.69	Cytoplasmic
82778444	formate acetyltransferase 3 [Shigella dysenteriae Sd197]	tdcE	SDY_3306	COG1882C				576.453	362.114	140.652	85940.2	5.53	Cytoplasmic
82778474	hypothetical protein SDY_3339 [Shigella dysenteriae Sd197]	yhbW	SDY_3339	COG2141C	342.89		1019.56	341.725			37197	6.1	Cytoplasmic
82778489	preprotein translocase subunit SecG [Shigella dysenteriae Sd197]	secG	SDY_3356	COG1314U	402.424		1812.32		1319.5		11377.8	9.22	Outer membrane
82778500	50S ribosomal protein L21 [Shigella dysenteriae Sd197]	rplU	SDY_3367	COG0261J			272.366		704.199	829.38	11557	9.85	Cytoplasmic
82778504	hypothetical protein SDY_3371 [Shigella dysenteriae Sd197]	yrbA	SDY_3371	COG5007K	2349.69	1606.04	624.793				10037	5.19	Cytoplasmic
82778508	hypothetical protein SDY_3375 [Shigella dysenteriae Sd197]	yrbE	SDY_3375	COG0767Q	506.922				181.421	217.429	27876.3	9.99	Cytoplasmic membrane
82778524	aerobic respiration control sensor protein ArcB [Shigella dysenteriae Sd197]	arcB	SDY_3391	COG0642T,COG0784T,COG2198T	148.953	230.579			197.252		88021.8	4.99	Cytoplasmic membrane
82778527	glutamate synthase subunit beta [Shigella dysenteriae Sd197]	gltD	SDY_3394	COG0493ER			108.958	221.706		200.779	52454	5.79	Cytoplasmic
82778547	hypothetical protein SDY_3415 [Shigella dysenteriae Sd197]	yhcO	SDY_3415	COG2732K	1226.43			1228.43		1531.33	10765.7	4.48	Cytoplasmic
82778587	potassium transporter peripheral membrane component [Shigella dysenteriae Sd197]	trkA	SDY_3466	COG0569P	71.1842	147.129			246.552		50364.9	5.79	Cytoplasmic
82778623	30S ribosomal protein S12 [Shigella dysenteriae Sd197]	rpsL	SDY_3503	COG0048J			2418.93	1272.34	4898.87		13912	10.88	Cytoplasmic
82778624	tRNA 2-thiouridine synthesizing protein B [Shigella dysenteriae Sd197]	yheL	SDY_3504	COG2168P	487.29		544.549		1643.53		10703.9	5.11	Cytoplasmic
82778631	hypothetical protein SDY_3511 [Shigella dysenteriae Sd197]	-	SDY_3511	COG3529R	298.189			566.284		1264.79	7598.47	6.81	Cytoplasmic
82778691	glycogen synthase [Shigella dysenteriae Sd197]	glgA	SDY_3575	COG0297G			100.02		751.195	530.729	52926	6.35	Cytoplasmic
82778705	regulator of gluconate operon [Shigella dysenteriae Sd197]	gntR	SDY_3589	COG1609K		334.977		116.135	983.884		34401	5.86	Cytoplasmic
82778732	zinc/cadmium/mercury/lead-transporting ATPase [Shigella dysenteriae Sd197]	zntA	SDY_3620	COG2217P	140.282	287.087				191.369	76892.8	5.84	Outer membrane
82778761	intramembrane serine protease GlpG [Shigella dysenteriae Sd197]	glpG	SDY_3651	COG0705R	401.683	166.02				438.572	31275.5	9.24	Cytoplasmic membrane
82778771	carboxylesterase BioH [Shigella dysenteriae Sd197]	bioH	SDY_3663	COG0596R	111.454				394.433	696.543	28633.2	7.14	Cytoplasmic
82778826	endonuclease V [Shigella dysenteriae Sd197]	nfi	SDY_3728	COG1515L		338.365			471.123	218.651	24736	7.72	Cytoplasmic
82778829	anti-RNA polymerase sigma 70 factor [Shigella dysenteriae Sd197]	yjaE	SDY_3731	COG3160K	551.297		608.497		352.654		18230.2	5.65	Cytoplasmic
82778852	tRNA (uracil-5-)-methyltransferase [Shigella dysenteriae Sd197]	trmA	SDY_3763	COG2265J				116.97	270.122	478.742	42093	5.76	Cytoplasmic
82778880	N-acetyl-gamma-glutamyl-phosphate reductase [Shigella dysenteriae Sd197]	argC	SDY_3793	COG0002E	118.3				828.96	969.651	36006.9	5.59	Cytoplasmic
82778891	essential cell division protein [Shigella dysenteriae Sd197]	ftsN	SDY_3804	COG3087D	44.7223		335.375		261.156		35907	10.17	Periplasmic
82778906	fructose 1,6-bisphosphatase II [Shigella dysenteriae Sd197]	glpX	SDY_3819	COG1494G		139.517			485.884	287.162	35968	5.33	Cytoplasmic
82778907	ferredoxin-NADP reductase [Shigella dysenteriae Sd197]	fpr	SDY_3820	COG1018C	380.227	258.058			439.397		27697.8	5.89	Cytoplasmic
82778958	nitrogen regulation protein NR(I) [Shigella dysenteriae Sd197]	glnG	SDY_3875	COG2204T	56.0824	113.919				41.9551	52314	6.04	Cytoplasmic
82779005	magnesium/nickel/cobalt transporter CorA [Shigella dysenteriae Sd197]	corA	SDY_3929	COG0598P	383.936	522.822	570.574				36588.3	4.64	Cytoplasmic membrane
82779018	uroporphyrinogen-III synthase [Shigella dysenteriae Sd197]	hemD	SDY_3942	COG1587H	418.592			157.228	116.11		27797	6.39	Cytoplasmic
82779024	putative UDP-N-acetyl-D-mannosaminuronic acid transferase [Shigella dysenteriae Sd197]	wecG	SDY_3953	COG1922M	197.075	121.36				164.72	27961.2	9.56	Cytoplasmic
82779040	guanosine pentaphosphate phosphohydrolase [Shigella dysenteriae Sd197]	gppA	SDY_3970	COG0248FP	270.666			408.171		693.292	54943.3	5.95	Cytoplasmic
82779077	F0F1 ATP synthase subunit epsilon [Shigella dysenteriae Sd197]	atpC	SDY_4017	COG0355C		3802.79	3081.7			1887.97	15059	5.46	Cytoplasmic
82779096	L-lactate permease [Shigella dysenteriae Sd197]	lldP	SDY_4036	COG1620C	1391.61	631.544	1034.05				59212	9.05	Outer membrane
82779112	ADP-heptose:LPS heptosyltransferase II [Shigella dysenteriae Sd197]	rfaF	SDY_4052	COG0859M	113.097			88.0925		370.864	39040.7	7.15	Cytoplasmic
82779113	ADP-heptose:LPS heptosyl transferase I [Shigella dysenteriae Sd197]	rfaC	SDY_4053	COG0859M	98.198	530.331		67.6449			35578	8.99	Cytoplasmic
82779121	glucosyltransferase I [Shigella dysenteriae Sd197]	rfaG	SDY_4061	COG0438M	63.1426	207.757	140.431				42866	7.68	Cytoplasmic
82779134	ribonuclease PH [Shigella dysenteriae Sd197]	rph	SDY_4074	COG0689J	1089.7		346.082	192.382			25342.9	5.54	Cytoplasmic
82779206	acetolactate synthase catalytic subunit [Shigella dysenteriae Sd197]	ilvB	SDY_4155	COG0028EH	532.183	543.523			230.741		60379.2	5.37	Cytoplasmic
82779226	sugar phosphatase [Shigella dysenteriae Sd197]	yidA	SDY_4179	COG0561R	207.381			470.043		851.609	29750	5.11	Cytoplasmic
82779236	tRNA modification GTPase TrmE [Shigella dysenteriae Sd197]	trmE	SDY_4189	COG0486R	515.345		101.725		496.832		49210.9	4.89	Cytoplasmic
82779258	selenocysteine synthase [Shigella dysenteriae Sd197]	selA	SDY_4212	COG1921E	39.1097			376.138		88.2885	50737.3	5.94	Cytoplasmic
82779310	oxidoreductase [Shigella dysenteriae Sd197]	yjgI	SDY_4267	COG1028IQR	287.76			144.302	166.42		24530	5.94	Cytoplasmic
82779327	hypothetical protein SDY_4285 [Shigella dysenteriae Sd197]	yjgP	SDY_4285	COG0795R	158.737	648.346	308.694				40406	9.1	Cytoplasmic Membrane
82779328	hypothetical protein SDY_4286 [Shigella dysenteriae Sd197]	yjgQ	SDY_4286	COG0795R	238.17	323.028	352.886				39720.3	9.48	Cytoplasmic membrane
82779336	citrate-dependent iron transport, outer membrane receptor [Shigella dysenteriae Sd197]	fecA	SDY_4297	COG4772P		333.806	331.851	49.8923			85238	5.65	Outer Membrane
82779363	isocitrate lyase [Shigella dysenteriae Sd197]	aceA	SDY_4328	COG2224C	442.424	140.343			247.31		47519.6	5.16	Cytoplasmic
82779422	outer membrane lipoprotein Blc [Shigella dysenteriae Sd197]	blc	SDY_4393	COG3040M	373.358		121.799			378.515	19939.9	9.1	Outer membrane
82779450	putative ATPase [Shigella dysenteriae Sd197]	yjeE	SDY_4421	COG0802R	116.451		460.575		358.36		16934	4.49	Cytoplasmic
82779466	divalent-cation tolerance protein CutA [Shigella dysenteriae Sd197]	cutA	SDY_4442	COG1324P	338.912		751.777			693.294	12330.6	4.85	Cytoplasmic
82779481	hypothetical protein SDY_4458 [Shigella dysenteriae Sd197]	ytfN	SDY_4458	COG2911S	146.351	213.528			69.0401		136859	4.96	Cytoplasmic membrane
82779482	hypothetical protein SDY_4459 [Shigella dysenteriae Sd197]	ytfP	SDY_4459	COG2105S	1123.12	1521.9				764.841	12866	6.39	Cytoplasmic
82779495	DNA-binding transcriptional activator EvgA [Shigella dysenteriae Sd197]	evgA	SDY_4477	COG2197TK	113.748				557.557	468.562	22689.4	6.83	Cytoplasmic
82779561	C4-dicarboxylate transporter DctA [Shigella dysenteriae Sd197]	dctA	SDY_4548	COG1301C	80.6453	119.009	146.044				45492.7	8.75	Cytoplasmic Membrane
82779640	phosphoserine phosphatase [Shigella dysenteriae Sd197]	serB	SDY_4649	COG0560E	180.907	369.968				371.151	35050.4	5.6	Cytoplasmic
161950009	sec-independent translocase [Shigella dysenteriae Sd197]	-	SDY_3906	COG1826U	459.919		684.246			919.991	18426	5.13	Cytoplasmic Membrane
161950015	periplasmic repressor CpxP [Shigella dysenteriae Sd197]	cpxP	SDY_3833	COG3678UNTP	342.479			258.519	215.481		18953	6.38	Periplasmic
161950024	Hsp33-like chaperonin [Shigella dysenteriae Sd197]	hslO	SDY_3677	COG1281O	543.677		302.443			170.472	32790	4.35	Cytoplasmic
161950068	GTP-binding protein EngA [Shigella dysenteriae Sd197]	engA	SDY_2707	COG1160R		40.7952			469.327	451.91	55073	5.54	Cytoplasmic
161950085	hydroxylamine reductase [Shigella dysenteriae Sd197]	ybjW	SDY_2390	COG1151C				148.874	86.2191	305.831	60695	5.29	Cytoplasmic
161950093	imidazole glycerol-phosphate dehydratase/histidinol phosphatase [Shigella dysenteriae Sd197]	hisB	SDY_2219	COG0131E,COG0241E		123.299			136.868	173.533	40537	5.76	Cytoplasmic
161950095	uridine kinase [Shigella dysenteriae Sd197]	udk	SDY_2196	COG0572F	185.677				734.296	399.148	24476	6.39	Cytoplasmic
161950102	lipoprotein transporter ATP-binding subunit [Shigella dysenteriae Sd197]	lolD	SDY_2033	COG1136V	400.137	261.976	293.993				25544	7.85	Cytoplasmic Membrane
161950122	nicotinamidase/pyrazinamidase [Shigella dysenteriae Sd197]	ydjB	SDY_1505	COG1335Q	340.229	145.747				327.388	23329.1	4.47	Cytoplasmic
161986648	outer membrane protease [Shigella dysenteriae Sd197]	icsP	SDY_P224	COG4571M	458.975	624.944	170.062				35724	9.28	Outer Membrane
82524443	invasion plasmid antigen [Shigella dysenteriae Sd197]	ipaH4.5	SDY_P037	COG4886S				117.638		81.5652	65460.7	5.37	Cytoplasmic
82524485	IS600 ORF1 [Shigella dysenteriae Sd197]	-	SDY_P079	COG2963L			475.074		412.6		11169	9.98	Cytoplasmic
82524522	IS600 ORF1 [Shigella dysenteriae Sd197]	-	SDY_P116	COG2963L	765.307	1552.75					11183.2	9.98	Cytoplasmic
82524550	hypothetical protein SDY_P144 [Shigella dysenteriae Sd197]	-	SDY_P144	COG0454KR	138.927			436.425			17735.8	6.58	Cytoplasmic
82524575	IpgA [Shigella dysenteriae Sd197]	ipgA	SDY_P169	-				2341.39	1484.68		15306	4.77	Cytoplasmic
82524595	Spa32 [Shigella dysenteriae Sd197]	spa32	SDY_P189	-					218.069	128.933	33122	5.69	Cytoplasmic
82524600	hypothetical protein SDY_P194 [Shigella dysenteriae Sd197]	spa-orf10	SDY_P194	-	954.272				1206.9		8686.72	4.5	Cytoplasmic
82524620	IcsA [Shigella dysenteriae Sd197]	icsA	SDY_P214	COG3468MU	429.065	557.719					116331	5.36	Cytoplasmic
82775385	homoserine kinase [Shigella dysenteriae Sd197]	thrB	SDY_0003	COG0083E	216.713	133.1					33608.3	5.45	Cytoplasmic
82775400	pH-dependent sodium/proton antiporter [Shigella dysenteriae Sd197]	nhaA	SDY_0018	COG3004P	223.77				573.25		41376.3	9.28	Outer membrane
82775421	aspartate alpha-decarboxylase [Shigella dysenteriae Sd197]	panD	SDY_0041	COG0853H	271.882			1327.51			13833.2	5.75	Cytoplasmic
82775431	4-hydroxy-3-methylbut-2-enyl diphosphate reductase [Shigella dysenteriae Sd197]	ispH	SDY_0051	COG0761IM				450.182	188.114		34937	5.2	Cytoplasmic
82775460	DNA-J like membrane chaperone protein [Shigella dysenteriae Sd197]	djlA	SDY_0080	COG1076O	186.587	203.267					30564.2	9.74	Cytoplasmic membrane
82775479	2-isopropylmalate synthase [Shigella dysenteriae Sd197]	leuA	SDY_0101	COG0119E	97.7767				339.691		57311.6	5.47	Cytoplasmic
82775488	cell division protein MraZ [Shigella dysenteriae Sd197]	yabB	SDY_0111	COG2001S	330.282	1012.97					17497	5.51	Cytoplasmic
82775509	hypothetical protein SDY_0132 [Shigella dysenteriae Sd197]	yacF	SDY_0132	COG4582S					200.759	236.778	28430	6.31	Cytoplasmic
82775541	ferrichrome outer membrane transporter [Shigella dysenteriae Sd197]	fhuA	SDY_0166	COG1629P					52.551	49.4047	82323	5.52	Outer Membrane
82775617	damage-inducible protein J [Shigella dysenteriae Sd197]	dinJ	SDY_0252	COG3077L	178.526					729.156	9333.35	5.72	Cytoplasmic
82775635	phosphoribosylaminoimidazole carboxylase ATPase subunit [Shigella dysenteriae Sd197]	purK	SDY_0274	COG0026F				249.412		428.743	39428.7	5.4	Cytoplasmic
82775651	hypothetical protein SDY_0290 [Shigella dysenteriae Sd197]	ybaV	SDY_0290	COG1555L	476.876			482.586			12733.1	8.76	Cytoplasmic
82775677	phosphatidylglycerophosphatase A [Shigella dysenteriae Sd197]	pgpA	SDY_0316	COG1267I					3310.91	2430.42	19406.5	6.69	Cytoplasmic Membrane
82775685	hypothetical protein SDY_0324 [Shigella dysenteriae Sd197]	yajD	SDY_0324	COG1403V	493.693			744.277			13363.5	6.14	Cytoplasmic
82775740	putative multidrug transporter membrane\ATP-binding components [Shigella dysenteriae Sd197]	mdlA	SDY_0385	COG1132V	56.9068	114.045					66024.9	6.03	Outer membrane
82775741	putative multidrug transporter membrane\ATP-binding components [Shigella dysenteriae Sd197]	mdlB	SDY_0386	COG1132V	236.326		264.014				65291.2	5.8	Outer membrane
82775757	multifunctional acyl-CoA thioesterase I and protease I and lysophospholipase L1 [Shigella dysenteriae Sd197]	tesA	SDY_0404	COG2755E				299.932	172.952		23681	6.41	Periplasmic
82775762	putative ABC transporter ATP-binding protein YbbL [Shigella dysenteriae Sd197]	ybbL	SDY_0409	COG4619R				159.656	199.883		25430	5.14	Cytoplasmic Membrane
82775768	DNA-binding transcriptional regulator CueR [Shigella dysenteriae Sd197]	ybbI	SDY_0415	COG0789K				256.726		419.679	15425	5.94	Cytoplasmic
82775799	DNA polymerase III subunits gamma and tau [Shigella dysenteriae Sd197]	dnaX	SDY_0449	COG2812L		159.599			135.494		71466	6.47	Cytoplasmic
82775828	xanthine-guanine phosphoribosyltransferase [Shigella dysenteriae Sd197]	gpt	SDY_0479	COG0503F	797.774				751.453		16970	5.52	Cytoplasmic
82775862	enterobactin/ferric enterobactin esterase [Shigella dysenteriae Sd197]	fes	SDY_0513	COG2382P	69.2959			50.656			42573.8	5.69	Cytoplasmic
82775864	enterobactin synthase subunit F [Shigella dysenteriae Sd197]	entF	SDY_0515	COG1020Q,COG3319Q	53.9694	114.727					142241	5.02	Cytoplasmic
82775872	iron-enterobactin transporter periplasmic binding protein [Shigella dysenteriae Sd197]	fepB	SDY_0523	COG4592P	152.74	624.478					34624.1	5.77	Periplasmic
82775873	isochorismate hydroxymutase 2 [Shigella dysenteriae Sd197]	entC	SDY_0524	COG1169HQ	64.7233	273.525					43089	5.49	Cytoplasmic
82775874	enterobactin synthase subunit E [Shigella dysenteriae Sd197]	entE	SDY_0525	COG1021Q	497.473			185.375			59050.8	5.49	Cytoplasmic
82775945	transcriptional repressor of N-acetylglucosamine operon [Shigella dysenteriae Sd197]	nagC	SDY_0610	COG1940KG		227.87			291.581		44881	6.92	Cytoplasmic
82775961	hypothetical protein SDY_0626 [Shigella dysenteriae Sd197]	ybfF	SDY_0626	COG0596R			253.005		109.848		28436.2	5.86	Cytoplasmic
82775977	putative carboxylase [Shigella dysenteriae Sd197]	ybgJ	SDY_0646	COG2049E				141.554		134.77	23989.8	5.16	Cytoplasmic
82775980	endonuclease VIII [Shigella dysenteriae Sd197]	nei	SDY_0649	COG0266L	112.515			162.892			29840.1	7.77	Cytoplasmic
82776016	colicin uptake protein TolR [Shigella dysenteriae Sd197]	tolR	SDY_0686	COG0848U	148.708					326.869	15382.4	5.41	Cytoplasmic membrane
82776035	DNA-binding transcriptional regulator ModE [Shigella dysenteriae Sd197]	modE	SDY_0708	COG2005R	463.869				395.635		28242.1	5.22	Cytoplasmic
82776066	putrescine transporter ATP-binding subunit [Shigella dysenteriae Sd197]	potG	SDY_0740	COG3842E		172.509				173.183	42242	6.64	Cytoplasmic
82776093	putative regulatory protein [Shigella dysenteriae Sd197]	-	SDY_0767	COG1396K	67.7674				538.889		20221	6.34	Cytoplasmic
82776154	8-amino-7-oxononanoate synthase [Shigella dysenteriae Sd197]	bioF	SDY_0830	COG0156H	79.8866		89.6799				41574.6	6.87	Cytoplasmic
82776172	large extracellular alpha-helical protein [Shigella dysenteriae Sd197]	yfaSR	SDY_0852	COG2373R			56.9207	59.0202			166591	5.89	Outer Membrane
82776195	cytochrome c-type protein NapC [Shigella dysenteriae Sd197]	napC	SDY_0876	COG3005C					388.178	107.032	23527	8.75	Cytoplasmic Membrane
82776217	putative ATP-binding component of a transport system [Shigella dysenteriae Sd197]	yejF	SDY_0899	COG4172R	47.041		113.179				58860	9	Cytoplasmic Membrane
82776223	hypothetical protein SDY_0905 [Shigella dysenteriae Sd197]	-	SDY_0905	COG0671I	101.688	318.225					28192.9	9.94	Cytoplasmic Membrane
82776238	hypothetical protein SDY_0920 [Shigella dysenteriae Sd197]	-	SDY_0920	COG0633C,COG1018C,COG3217R	140.984					433.432	40590.7	7.58	Cytoplasmic
82776244	ribosome modulation factor [Shigella dysenteriae Sd197]	rmf	SDY_0926	COG3130J	966.787			1171.44			6507.24	10.86	Cytoplasmic
82776259	hypothetical protein SDY_0943 [Shigella dysenteriae Sd197]	-	SDY_0943	COG1254C	210.895					428.369	10299.4	8.66	Cytoplasmic
82776262	hydrogenase-1 small subunit [Shigella dysenteriae Sd197]	hyaA	SDY_0947	COG1740C					135.192	212.852	41299	6.74	Cytoplasmic Membrane
82776275	hypothetical protein SDY_0961 [Shigella dysenteriae Sd197]	ymcB	SDY_0961	-					119.831	311.948	27275	5.34	Periplasmic
82776299	major sodium/proline symporter [Shigella dysenteriae Sd197]	putP	SDY_0990	COG0591ER	269.643		299.908				54315.2	8.46	Outer membrane
82776329	outer membrane receptor FepA [Shigella dysenteriae Sd197]	iroN	SDY_1022	COG4771P		66.5919	145.508				79351	5.78	Outer Membrane
82776332	putative ABC transporter protein [Shigella dysenteriae Sd197]	iroC	SDY_1025	COG1132V	29.1258					119.246	131744	7.4	Outer membrane
82776342	putative sulfite oxidase subunit YedY [Shigella dysenteriae Sd197]	-	SDY_1035	COG2041R	340.965				141.294		37365.4	8.91	Cytoplasmic
82776367	hypothetical protein SDY_1060 [Shigella dysenteriae Sd197]	-	SDY_1060	COG0500QR	250.757					583.945	15559.1	7.83	Cytoplasmic
82776390	hypothetical protein SDY_1085 [Shigella dysenteriae Sd197]	yedF	SDY_1085	COG0425O			1382.76			634.971	8725	4.83	Cytoplasmic
82776419	L-arabinose-binding periplasmic protein [Shigella dysenteriae Sd197]	araF	SDY_1120	COG1879G	166.923					266.527	35526	6.47	Periplasmic
82776488	universal stress protein UspC [Shigella dysenteriae Sd197]	yecG	SDY_1192	COG0589T	361.644					900.763	15797	5.26	Cytoplasmic
82776506	hypothetical protein SDY_1211 [Shigella dysenteriae Sd197]	ycgL	SDY_1211	COG3100S				453.356		184.126	12459	9.16	Cytoplasmic
82776507	hypothetical protein SDY_1212 [Shigella dysenteriae Sd197]	-	SDY_1212	COG0179Q	173.787	703.345					23632.2	5.88	Cytoplasmic
82776530	hypothetical protein SDY_1237 [Shigella dysenteriae Sd197]	-	SDY_1237	COG0500QR			278.844		232.308		22435	9.44	Cytoplasmic
82776544	peptidyl-tRNA hydrolase [Shigella dysenteriae Sd197]	pth	SDY_1253	COG0193J	847.073					650.98	21137.6	9.04	Cytoplasmic
82776566	nitrate/nitrite sensor protein NarX [Shigella dysenteriae Sd197]	narX	SDY_1276	COG3850T					77.9625	72.4416	67082.5	6.18	Cytoplasmic Membrane
82776591	oligopeptide transporter permease [Shigella dysenteriae Sd197]	oppB	SDY_1302	COG0601EP	483.579	327.608					33424	9.78	Outer membrane
82776609	outer membrane protein W [Shigella dysenteriae Sd197]	yciD	SDY_1320	COG3047M					763.288	2244.51	22937	6.03	Outer Membrane
82776628	23S rRNA pseudouridylate synthase B [Shigella dysenteriae Sd197]	yciL	SDY_1339	COG1187J				119.01		489.705	32730	10.07	Cytoplasmic
82776643	hypothetical protein SDY_1355 [Shigella dysenteriae Sd197]	yciS	SDY_1355	COG3771S	1244.28	1269.27					11410.2	9.65	Cytoplasmic membrane
82776711	C32 tRNA thiolase [Shigella dysenteriae Sd197]	ydaO	SDY_1426	COG0037D				236.048	409.12		35816	5.95	Cytoplasmic
82776755	3-dehydroquinate dehydratase [Shigella dysenteriae Sd197]	aroD	SDY_1474	COG0710E	463.115			278.489			27518.6	5.3	Cytoplasmic
82776779	putative DEOR-type transcriptional regulator [Shigella dysenteriae Sd197]	-	SDY_1498	COG1349KG		495.339				162.692	28341	6.01	Cytoplasmic
82776786	cytoplasmic asparaginase I [Shigella dysenteriae Sd197]	ansA	SDY_1506	COG0252EJ	514.063			123.783			37225	5.62	Cytoplasmic
82776788	hypothetical protein SDY_1508 [Shigella dysenteriae Sd197]	ydjA	SDY_1508	COG0778C				198.206		262.098	20201	6.31	Cytoplasmic
82776840	putative NAGC-like transcriptional regulator [Shigella dysenteriae Sd197]	mlc	SDY_1562	COG1940KG	67.5452		320.021				44409	5.66	Cytoplasmic
82776859	competence damage-inducible protein A [Shigella dysenteriae Sd197]	ydeJ	SDY_1588	COG1546R	529.881	406.203					18264	4.74	Cytoplasmic
82776890	aldolase [Shigella dysenteriae Sd197]	yneB	SDY_1623	COG1830G	75.763			208.346			29644.1	7.7	Cytoplasmic
82776973	hypothetical protein SDY_1711 [Shigella dysenteriae Sd197]	yeaZ	SDY_1711	COG1214O					284.366	1354	25164.9	5.02	Cytoplasmic
82776981	hypothetical protein SDY_1719 [Shigella dysenteriae Sd197]	yeaB	SDY_1719	COG0494LR	189.038					396.909	21462.9	5.85	Cytoplasmic
82777088	repressor for uid operon [Shigella dysenteriae Sd197]	uidR	SDY_1837	COG1309K					1847.01	482.781	21877	5.68	Cytoplasmic
82777108	putative tripeptide transporter permease [Shigella dysenteriae Sd197]	tppB	SDY_1857	COG3104E	123.629	760.878					54055.2	8.88	Outer membrane
82777113	hypothetical protein SDY_1862 [Shigella dysenteriae Sd197]	ydhA	SDY_1862	COG3895R		1114.49				1118.05	9644	6.55	Cytoplasmic
82777114	anhydro-N-acetylmuramic acid kinase [Shigella dysenteriae Sd197]	anmK	SDY_1863	COG2377O	87.9637	232.8					39522.9	5.84	Cytoplasmic
82777137	cyclopropane fatty acyl phospholipid synthase [Shigella dysenteriae Sd197]	cfa	SDY_1887	COG2230M					96.6483	269.306	44240	5.82	Cytoplasmic
82777175	type II site-specific deoxyribonuclease [Shigella dysenteriae Sd197]	-	SDY_1927	-	619.65	187.915					34985.2	5.82	Cytoplasmic
82777185	DNA-binding transcriptional activator PspC [Shigella dysenteriae Sd197]	pspC	SDY_1938	COG1983KT		1005.55			839.285		13516.4	6.24	Cytoplasmic Membrane
82777190	DNA-binding transcriptional repressor PuuR [Shigella dysenteriae Sd197]	ycjC	SDY_1945	COG1396K	429.758					395.867	20125	5.32	Cytoplasmic
82777205	putative transport protein [Shigella dysenteriae Sd197]	yoaE	SDY_1962	COG0861P,COG1253R	211.113					225.801	56317.7	4.92	Outer membrane
82777271	outer membrane-specific lipoprotein transporter subunit LolC [Shigella dysenteriae Sd197]	ycfU	SDY_2034	COG4591M	400.724	232.068					43292.2	6.04	Cytoplasmic membrane
82777287	putative metallodependent hydrolase [Shigella dysenteriae Sd197]	ycfH	SDY_2050	COG0084L	293.067			294.694			29807.6	5.19	Cytoplasmic
82777288	DNA polymerase III subunit delta' [Shigella dysenteriae Sd197]	holB	SDY_2051	COG0470L	174.362	185.28					36892.2	6.56	Cytoplasmic
82777361	DNA-binding transcriptional regulator GalS [Shigella dysenteriae Sd197]	galS	SDY_2129	COG1609K		309.912			132.321		37607	6.2	Cytoplasmic
82777387	putative transport system permease protein [Shigella dysenteriae Sd197]	yehZ	SDY_2157	COG1732M				284.776		120.782	32611	5.63	Periplasmic
82777392	putative two-component response-regulatory protein YehT [Shigella dysenteriae Sd197]	yehT	SDY_2164	COG3279KT			859.871	547.992			27915.3	5.71	Cytoplasmic
82777425	putative assembly protein [Shigella dysenteriae Sd197]	asmA	SDY_2198	COG2982M	143.73					196.31	68942.5	5.31	Cytoplasmic
82777457	exonuclease I [Shigella dysenteriae Sd197]	sbcB	SDY_2231	COG2925L	138.818			146.641			54500.6	5.38	Cytoplasmic
82777465	adenosylcobinamide kinase/adenosylcobinamide-phosphate guanylyltransferase [Shigella dysenteriae Sd197]	cobU	SDY_2240	COG2087H	623.865		671.599				20100.2	5.57	Cytoplasmic
82777497	hydroxyethylthiazole kinase [Shigella dysenteriae Sd197]	thiM	SDY_2278	COG2145H	564.037				1267.25		27419.1	5.61	Cytoplasmic
82777549	hypothetical protein SDY_2330 [Shigella dysenteriae Sd197]	ycbL	SDY_2330	COG0491R	793.6					749.646	23729.2	5.03	Cytoplasmic
82777551	hypothetical protein SDY_2332 [Shigella dysenteriae Sd197]	ycbB	SDY_2332	COG2989S				175.835		119.669	67858.9	8.82	Cytoplasmic
82777558	hypothetical protein SDY_2339 [Shigella dysenteriae Sd197]	-	SDY_2339	-	88.8292			118.311			34514.4	6.61	Cytoplasmic
82777586	recombination factor protein RarA [Shigella dysenteriae Sd197]	ycaJ	SDY_2369	COG2256L		332.003		163.032			49733	6	Cytoplasmic
82777588	DNA translocase FtsK [Shigella dysenteriae Sd197]	ftsK	SDY_2371	COG1674D	22.0206	133.858					151321	4.92	Cytoplasmic membrane
82777592	cysteine/glutathione ABC transporter membrane/ATP-binding component [Shigella dysenteriae Sd197]	cydC	SDY_2375	COG4987CO	141.128	1154.7					62905	8.75	Cytoplasmic membrane
82777601	hypothetical protein SDY_2385 [Shigella dysenteriae Sd197]	ybjD	SDY_2385	COG3593L			357.115			321.485	63515.8	9.2	Cytoplasmic
82777622	arginine transporter permease subunit ArtQ [Shigella dysenteriae Sd197]	artQ	SDY_2406	COG4215E		1277.94				434.459	26320	9.23	Cytoplasmic Membrane
82777631	hypothetical protein SDY_2416 [Shigella dysenteriae Sd197]	-	SDY_2416	COG1396K	714.461	360.311					11185.4	8.01	Cytoplasmic
82777650	sn-glycerol-3-phosphate transporter [Shigella dysenteriae Sd197]	glpT	SDY_2435	COG2271G					109.33	617.619	50662	8.9	Cytoplasmic Membrane
82777652	anaerobic glycerol-3-phosphate dehydrogenase subunit B [Shigella dysenteriae Sd197]	glpB	SDY_2437	COG3075E	93.7318			111.249			45421.7	6.01	Cytoplasmic
82777653	sn-glycerol-3-phosphate dehydrogenase subunit C [Shigella dysenteriae Sd197]	glpC	SDY_2438	COG0247C				59.0935		80.4728	44106.4	8.78	Cytoplasmic
82777666	4-amino-4-deoxy-L-arabinose transferase [Shigella dysenteriae Sd197]	arnT	SDY_2453	COG1807M		459.579	377.752				62605.4	8.97	Cytoplasmic Membrane
82777669	O-succinylbenzoic acid--CoA ligase [Shigella dysenteriae Sd197]	menE	SDY_2456	COG0318IQ	51.9855			675.822			50519	5.98	Cytoplasmic
82777687	NADH dehydrogenase subunit K [Shigella dysenteriae Sd197]	nuoK	SDY_2475	COG0713C	1158.54		1190.84				10844.7	8.38	Cytoplasmic membrane
82777723	amidophosphoribosyltransferase [Shigella dysenteriae Sd197]	purF	SDY_2511	COG0034F				103.56		141.859	56786	5.39	Cytoplasmic
82777742	hypothetical protein SDY_2531 [Shigella dysenteriae Sd197]	-	SDY_2531	-	221.425				95.6299		18599.5	5.74	Cytoplasmic
82777754	3-ketoacyl-CoA thiolase [Shigella dysenteriae Sd197]	fadI	SDY_2543	COG0183I	97.1971			232.833			46449.5	7.74	Cytoplasmic
82777762	putative transport [Shigella dysenteriae Sd197]	yfdC	SDY_2551	COG2116P			511.767			1411.59	34506	5.25	Cytoplasmic Membrane
82777769	D-serine dehydratase [Shigella dysenteriae Sd197]	dsdA	SDY_2561	COG3048E	215.987			112.948			47818.6	5.64	Cytoplasmic
82777775	hypothetical protein SDY_2569 [Shigella dysenteriae Sd197]	yfdE	SDY_2569	COG1804C	72.2086		149.412				43434.3	6.31	Cytoplasmic
82777777	putative oxalyl-CoA decarboxylase [Shigella dysenteriae Sd197]	-	SDY_2571	COG0028EH			158.981		105.155		60606.9	5.62	Cytoplasmic
82777815	sulfate/thiosulfate transporter subunit [Shigella dysenteriae Sd197]	cysA	SDY_2618	COG1118P	117.328		220.736				41033	7.29	Cytoplasmic Membrane
82777816	sulfate/thiosulfate transporter permease subunit [Shigella dysenteriae Sd197]	cysW	SDY_2619	COG4208P	245.524				201.602		32562.6	5.58	Outer membrane
82777891	hypothetical protein SDY_2702 [Shigella dysenteriae Sd197]	-	SDY_2702	-	112.96	267.406					20243.5	6.23	Cytoplasmic
82777986	hypothetical protein SDY_2801 [Shigella dysenteriae Sd197]	yfhL	SDY_2801	COG1145C	451.491		2032.05				10253	4.86	Cytoplasmic
82778018	23S rRNA pseudouridine synthase D [Shigella dysenteriae Sd197]	rluD	SDY_2837	COG0564J	112.493					230.329	37207.3	6.41	Cytoplasmic
82778029	hypothetical protein SDY_2848 [Shigella dysenteriae Sd197]	-	SDY_2848	COG2963L	50.2082	103.001					20398.8	9.86	Cytoplasmic
82778036	hypothetical protein SDY_2857 [Shigella dysenteriae Sd197]	-	SDY_2857	COG0640K	240.45			732.488			10709	9.18	Cytoplasmic
82778070	murein hydrolase B [Shigella dysenteriae Sd197]	mltB	SDY_2897	COG2951M	109.548	119.111					40296.2	9.08	Outer membrane
82778082	ascBF operon repressor [Shigella dysenteriae Sd197]	ascG	SDY_2911	COG1609K	81.4776					371.61	36971	5.95	Cytoplasmic
82778093	hydrogenase nickel incorporation protein HypB [Shigella dysenteriae Sd197]	hypB	SDY_2924	COG0378OK				157.287	545.496		31947	5.3	Cytoplasmic
82778099	molybdenum-pterin-binding-protein [Shigella dysenteriae Sd197]	-	SDY_2931	COG2005R			226.326			1416.16	15035	7.88	Cytoplasmic
82778106	phenylacrylic acid decarboxylase-like protein [Shigella dysenteriae Sd197]	-	SDY_2938	COG0163H		117.528	976.47				21443	6.44	Cytoplasmic
82778108	RNA polymerase sigma factor RpoS [Shigella dysenteriae Sd197]	rpoS	SDY_2940	COG0568K	76.1373					155.844	38029.4	4.83	Cytoplasmic
82778114	2-C-methyl-D-erythritol 4-phosphate cytidylyltransferase [Shigella dysenteriae Sd197]	ispD	SDY_2946	COG1211I	120.884					259.53	25951	6.16	Cytoplasmic
82778138	putative anti-terminator regulatory protein [Shigella dysenteriae Sd197]	ygcP	SDY_2970	COG1954K		1936.18	721.321				20819.7	7.61	Cytoplasmic
82778143	putative kinase [Shigella dysenteriae Sd197]	ygcE	SDY_2978	COG1070G	56.0265				104.45		54109.8	5.26	Cytoplasmic
82778146	hypothetical protein SDY_2981 [Shigella dysenteriae Sd197]	ygcF	SDY_2981	COG0602O					405.795	236.629	25028.8	5.71	Cytoplasmic
82778165	antitoxin MazE [Shigella dysenteriae Sd197]	chpR	SDY_3000	COG2336T	261.394	533.286					9355.41	4.72	Cytoplasmic
82778166	GDP/GTP pyrophosphokinase [Shigella dysenteriae Sd197]	relA	SDY_3001	COG0317TK					31.5437	64.4814	84329	6.29	Cytoplasmic
82778192	murein transglycosylase A [Shigella dysenteriae Sd197]	mltA	SDY_3031	COG2821M	57.6059	924.379					40330.9	9.04	Outer membrane
82778212	bifunctional acyl-[acyl carrier protein] synthetase/2-acylglycerophosphoethanolamine acyltransferase [Shigella dysenteriae Sd197]	aas	SDY_3053	COG0204I,COG0318IQ	110.422	299.948					80886.1	9.31	Cytoplasmic membrane
82778224	cystathionine beta-lyase [Shigella dysenteriae Sd197]	metC	SDY_3065	COG0626E	90.705			91.6216			43273.8	5.91	Cytoplasmic
82778226	biopolymer transport protein ExbB [Shigella dysenteriae Sd197]	exbB	SDY_3067	COG0811U	1308.52					381.902	26286.4	7.89	Cytoplasmic membrane
82778319	chromosome replication initiation inhibitor protein [Shigella dysenteriae Sd197]	iciA	SDY_3165	COG0583K		215.655			94.5626		33470.5	6.4	Cytoplasmic
82778331	glycine cleavage system protein H [Shigella dysenteriae Sd197]	gcvH	SDY_3177	COG0509E	197.6					1732.16	13838.6	4.01	Cytoplasmic
82778339	flavodoxin FldB [Shigella dysenteriae Sd197]	fldB	SDY_3187	COG0716C	336.214					737.633	19699.5	4.09	Cytoplasmic
82778384	hypothetical protein SDY_3234 [Shigella dysenteriae Sd197]	-	SDY_3234	COG2268S		306.587	453.418				51633	4.93	Cytoplasmic
82778387	hypothetical protein SDY_3237 [Shigella dysenteriae Sd197]	ygiF	SDY_3237	COG3025S	358.96			168.806			48374.2	5.73	Cytoplasmic
82778394	O-sialoglycoprotein endopeptidase [Shigella dysenteriae Sd197]	ygjD	SDY_3248	COG0533O		182.415			134.773		36124	5.92	Cytoplasmic
82778413	hypothetical protein SDY_3272 [Shigella dysenteriae Sd197]	ygjR	SDY_3272	COG0673R	278.045			630.083			37092.9	5.83	Cytoplasmic
82778447	threonine dehydratase [Shigella dysenteriae Sd197]	tdcB	SDY_3309	COG1171E					1094.79	84.2497	35486	5.75	Cytoplasmic
82778477	lipoprotein NlpI [Shigella dysenteriae Sd197]	yhbM	SDY_3342	COG4785R	492.384	481.312					33595.5	4.62	Outer membrane
82778496	D-alanyl-D-alanine carboxypeptidase/endopeptidase [Shigella dysenteriae Sd197]	dacB	SDY_3363	COG2027M					308.811	121.663	51947	8.94	Periplasmic
82778497	GTPase ObgE [Shigella dysenteriae Sd197]	obgE	SDY_3364	COG0536R	236.491			238.426			43270.1	4.72	Cytoplasmic
82778503	UDP-N-acetylglucosamine 1-carboxyvinyltransferase [Shigella dysenteriae Sd197]	murA	SDY_3370	COG0766M	60.0726				328.786		44860	5.81	Cytoplasmic
82778505	hypothetical protein SDY_3372 [Shigella dysenteriae Sd197]	yrbB	SDY_3372	COG3113R	364.575				355.758		14349.8	5.11	Cytoplasmic
82778513	hypothetical protein SDY_3380 [Shigella dysenteriae Sd197]	yrbK	SDY_3380	COG3117S		1410.89	770.03				21689	6.3	Periplasmic
82778557	cell wall structural complex MreBCD transmembrane component MreC [Shigella dysenteriae Sd197]	mreC	SDY_3425	COG1792M	31.4784		76.2689				39628	8.52	Outer Membrane
82778559	regulatory protein CsrD [Shigella dysenteriae Sd197]	yhdA	SDY_3427	COG2199T,COG2200T			112.538			89.3854	73412	8.79	Cytoplasmic Membrane
82778568	ribosomal protein L11 methyltransferase [Shigella dysenteriae Sd197]	prmA	SDY_3436	COG2264J	133.358			203.662			31875.9	4.31	Cytoplasmic
82778595	50S ribosomal protein L36 [Shigella dysenteriae Sd197]	rpmJ	SDY_3475	COG0257J		1591.97			2914.38		4364.19	10.69	Cytoplasmic
82778607	30S ribosomal protein S17 [Shigella dysenteriae Sd197]	rpsQ	SDY_3487	COG0186J			2365.94		2011.25		9790	9.64	Cytoplasmic
82778627	hypothetical protein SDY_3507 [Shigella dysenteriae Sd197]	yheO	SDY_3507	COG2964S	139.328				242.602		27406.3	5.4	Cytoplasmic
82778634	putative ABC transporter ATP-binding protein [Shigella dysenteriae Sd197]	yheS	SDY_3514	COG0488R	80.5007	329.358					71954	5.5	Cytoplasmic Membrane
82778647	nitrite reductase small subunit [Shigella dysenteriae Sd197]	nirD	SDY_3528	COG2146PR					625.987	738.744	12414	5.07	Cytoplasmic
82778655	putative transport system permease protein [Shigella dysenteriae Sd197]	yhiV	SDY_3537	COG0841V		89.5805			157.578		111912	5.39	Cytoplasmic Membrane
82778673	outer membrane protein induced after carbon starvation [Shigella dysenteriae Sd197]	slp	SDY_3557	COG3065M					260.688	728.538	22272	6.28	Outer Membrane
82778731	putative receptor [Shigella dysenteriae Sd197]	yhhM	SDY_3618	-			377.318			403.384	13532	10.06	Cytoplasmic Membrane
82778747	nickel responsive regulator [Shigella dysenteriae Sd197]	yhhG	SDY_3636	COG0864K				458.82	512.114		15177	5.77	Cytoplasmic
82778763	RNA 3'-terminal-phosphate cyclase [Shigella dysenteriae Sd197]	yhgKJ	SDY_3655	COG0430A			378.161		291.886		36595.8	8.47	Cytoplasmic
82778777	transcription elongation factor GreB [Shigella dysenteriae Sd197]	greB	SDY_3670	COG0782K			268.402		693.26		18580	7.74	Cytoplasmic
82778779	osmolarity sensor protein [Shigella dysenteriae Sd197]	envZ	SDY_3672	COG0642T	54.4298				93.5148		50348	6.35	Cytoplasmic Membrane
82778798	DNA adenine methylase [Shigella dysenteriae Sd197]	dam	SDY_3692	COG0338L				411.844		88.6244	32097.4	9	Cytoplasmic
82778810	valine--pyruvate transaminase [Shigella dysenteriae Sd197]	avtA	SDY_3707	COG3977E	420.291		185.762				46628.5	5.55	Cytoplasmic
82778848	biotin--protein ligase [Shigella dysenteriae Sd197]	birA	SDY_3755	COG0340H,COG1654K				142.861	199.172		35353	6.25	Cytoplasmic
82778849	UDP-N-acetylenolpyruvoylglucosamine reductase [Shigella dysenteriae Sd197]	murB	SDY_3756	COG0812M				256.973	139.945		38171	5.85	Cytoplasmic
82778851	vitamin B12/cobalamin outer membrane transporter [Shigella dysenteriae Sd197]	btuB	SDY_3762	COG4206H		173.744				82.8851	68350	5.29	Outer Membrane
82778868	fructose-6-phosphate aldolase [Shigella dysenteriae Sd197]	talC	SDY_3781	COG0176G				562.936	298.437		23482.2	5.14	Cytoplasmic
82778932	formate dehydrogenase accessory protein [Shigella dysenteriae Sd197]	fdhD	SDY_3848	COG1526C	623.99				542.013		30560.8	5.84	Cytoplasmic
82778939	putative acetyltransferase [Shigella dysenteriae Sd197]	yiiD	SDY_3855	COG0454KR				69.5648	192.226		37153	5.83	Cytoplasmic
82778968	serine/threonine protein kinase [Shigella dysenteriae Sd197]	yihE	SDY_3886	COG2334R	492.912			247.7			38109.9	4.93	Cytoplasmic
82778983	twin argininte translocase protein A [Shigella dysenteriae Sd197]	tatA	SDY_3907	COG1826U		811.014	1758.03				11423	7.77	Cytoplasmic Membrane
82779008	DNA-dependent helicase II [Shigella dysenteriae Sd197]	uvrD	SDY_3932	COG0210L			88.6371	59.6259			82191	5.86	Cytoplasmic
82779014	frataxin-like protein [Shigella dysenteriae Sd197]	cyaY	SDY_3938	COG1965P			993.425			454.581	12316	4.24	Cytoplasmic
82779028	TDP-4-oxo-6-deoxy-D-glucose transaminase [Shigella dysenteriae Sd197]	wecE	SDY_3957	COG0399M	541.687	183.82					41960.6	5.81	Cytoplasmic
82779041	ATP-dependent DNA helicase Rep [Shigella dysenteriae Sd197]	rep	SDY_3971	COG0210L		29.7958		105.425			77338	6.48	Cytoplasmic
82779062	regulatory ATPase RavA [Shigella dysenteriae Sd197]							227.653	349.431		57615	6.66	Cytoplasmic
82779065	DNA-binding transcriptional regulator AsnC [Shigella dysenteriae Sd197]	asnC	SDY_4005	COG1522K			307.421		241.616		16969	6.29	Cytoplasmic
82779099	putative tRNA/rRNA methyltransferase YibK [Shigella dysenteriae Sd197]	yibK	SDY_4039	COG0219J			373.885			487.772	17692	5.93	Cytoplasmic
82779114	lipid A-core:surface polymer ligase WaaL [Shigella dysenteriae Sd197]	waaL	SDY_4054	COG3307M	102.501	192.746					47592	9.53	Cytoplasmic Membrane
82779123	3-deoxy-D-manno-octulosonic-acid transferase [Shigella dysenteriae Sd197]	kdtA	SDY_4063	COG1519M	30.9419		258.255				47249	9.8	Cytoplasmic
82779124	phosphopantetheine adenylyltransferase [Shigella dysenteriae Sd197]	coaD	SDY_4064	COG0669H	959.394					145.676	17924	6.22	Cytoplasmic
82779143	ATP-dependent DNA helicase RecG [Shigella dysenteriae Sd197]	recG	SDY_4084	COG1200LK		188.528		61.4816			76803	7.1	Cytoplasmic
82779154	arginine:agmatin antiporter [Shigella dysenteriae Sd197]	yjdE	SDY_4098	COG0531E					113.079	1448.68	47210	9.12	Cytoplasmic Membrane
82779201	DNA-binding transcriptional activator UhpA [Shigella dysenteriae Sd197]	uhpA	SDY_4150	COG2197TK				582.154	263.012		20916.6	5.72	Cytoplasmic
82779212	hypothetical protein SDY_4161 [Shigella dysenteriae Sd197]	yidI	SDY_4161	-			1208.18	893.522			15799.4	8.54	Cytoplasmic Membrane
82779213	putative sulfatase [Shigella dysenteriae Sd197]	yidJ	SDY_4162	COG3119P	131.245		198.239				57319.2	5.19	Cytoplasmic
82779221	heat shock protein IbpA [Shigella dysenteriae Sd197]	ibpA	SDY_4173	COG0071O					1543.29	1831.93	15773.1	5.57	Cytoplasmic
82779231	chromosomal replication initiation protein [Shigella dysenteriae Sd197]	dnaA	SDY_4184	COG0593L	47.0264				80.8617		52641	8.77	Cytoplasmic
82779234	hypothetical protein SDY_4187 [Shigella dysenteriae Sd197]	yidD	SDY_4187	COG0759S	183.327				269.724		9380.72	9.92	Cytoplasmic
82779274	fumarase B [Shigella dysenteriae Sd197]	fumB	SDY_4231	COG1838C,COG1951C					59.589	261.016	60451	5.88	Cytoplasmic
82779325	DNA polymerase III subunit chi [Shigella dysenteriae Sd197]	holC	SDY_4283	COG2927L	188.009				372.743		16573	5.51	Cytoplasmic
82779396	3-keto-L-gulonate-6-phosphate decarboxylase [Shigella dysenteriae Sd197]	ulaD	SDY_4365	COG0269G	50.9035				105.615		23505.1	5.12	Cytoplasmic
82779405	hypothetical protein SDY_4376 [Shigella dysenteriae Sd197]	ytfB	SDY_4376	COG3061M	473.745	154.182					24938	4.65	Extracellular
82779449	N-acetylmuramoyl-l-alanine amidase II [Shigella dysenteriae Sd197]	amiB	SDY_4420	COG0860M	59.5191			100.925			48097	9.19	Periplasmic
82779478	putative transport protein [Shigella dysenteriae Sd197]	ytfL	SDY_4455	COG1253R		336.479				125.333	49933	4.77	Cytoplasmic Membrane
82779556	hypothetical protein SDY_4542 [Shigella dysenteriae Sd197]	yhjD	SDY_4542	COG1295S	209.375	1069.18					37895	9.73	Cytoplasmic membrane
82779562	putative phosphodiesterase [Shigella dysenteriae Sd197]	yhjK	SDY_4549	COG2199T,COG2200T					183.939	94.796	73410	5.59	Cytoplasmic Membrane
82779574	dipeptide transporter permease DppB [Shigella dysenteriae Sd197]	dppB	SDY_4566	COG0601EP					678.954	1488.4	37518	8.76	Cytoplasmic Membrane
82779611	hypothetical protein SDY_4614 [Shigella dysenteriae Sd197]	yjjA	SDY_4614	-	172.136			517.453			17684	5.65	Periplasmic
82779613	primosomal protein I [Shigella dysenteriae Sd197]	dnaT	SDY_4616	-					255.771	845.049	19457	5.16	Cytoplasmic
82779621	16S ribosomal RNA m2G1207 methyltransferase [Shigella dysenteriae Sd197]	rsmC	SDY_4630	COG2813J		330.127	157.712				37785	6	Cytoplasmic
82779629	putative deoxyribonuclease YjjV [Shigella dysenteriae Sd197]	yjjV	SDY_4638	COG0084L	238.983				185.611		28962.9	5.72	Cytoplasmic
161950022	zinc resistance protein [Shigella dysenteriae Sd197]	zraP	SDY_3724	COG3678UNTP	149.299			233.429			15036.7	9.37	Periplasmic
161950030	ribonuclease G [Shigella dysenteriae Sd197]	cafA	SDY_3422	COG1530J	96.087				55.1708		55362.1	5.6	Cytoplasmic
161950048	hypothetical protein SDY_3119 [Shigella dysenteriae Sd197]	yggU	SDY_3119	COG1872S				1006.44		442.359	10393	9.45	Cytoplasmic
161950061	16S rRNA-processing protein [Shigella dysenteriae Sd197]	rimM	SDY_2782	COG0806J		150.62			545.107		20684	4.61	Cytoplasmic
161950066	enhanced serine sensitivity protein SseB [Shigella dysenteriae Sd197]	sseB	SDY_2718	-	197.464				216.895		28601	4.49	Cytoplasmic
161950118	putative dithiobiotin synthetase [Shigella dysenteriae Sd197]	-	SDY_1563	COG0132H			189.868		523.507		25050	5.84	Cytoplasmic
161950135	D-cysteine desulfhydrase [Shigella dysenteriae Sd197]	yedO	SDY_1098	COG2515E	205.758	419.613					35299	4.94	Cytoplasmic
161950141	methylglyoxal synthase [Shigella dysenteriae Sd197]	mgsA	SDY_0938	COG1803G		415.096			378.055		16954	6.12	Cytoplasmic
161950144	diheme cytochrome c550 [Shigella dysenteriae Sd197]	napB	SDY_0875	COG3043C				387.127		3586.51	16544	8.3	Periplasmic
161950166	poly(A) polymerase I [Shigella dysenteriae Sd197]	pcnB	SDY_0159	COG0617J					80.4402	183.612	54850	9.76	Cytoplasmic
82779108	glycosyl transferase [Shigella dysenteriae Sd197]	yibD	SDY_4048	COG0463M				219.307			39214.4	8.99	Cytoplasmic
82776270	phosphoanhydride phosphorylase [Shigella dysenteriae Sd197]	appA	SDY_0956	-					125.681		47326.3	5.55	Cytoplasmic
82776774	putative oxidoreductase [Shigella dysenteriae Sd197]	ydjJ	SDY_1493	COG1063ER					129.779		36582.2	5.66	Cytoplasmic
82777133	putative transport protein [Shigella dysenteriae Sd197]	-	SDY_1883	COG2814G					324.768		40062.5	10.21
82778528	hypothetical protein SDY_3395 [Shigella dysenteriae Sd197]	yhcG	SDY_3395	COG4804S					51.4351		43451	6.39
82779311	hypothetical protein SDY_4268 [Shigella dysenteriae Sd197]	-	SDY_4268	-						593.475	6294.8	11.84
82779199	regulatory protein UhpC [Shigella dysenteriae Sd197]	uhpC	SDY_4148	COG2271G	79.8172						48360.1	8.97	Cytoplasmic
82776098	putative phage tail fiber protein [Shigella dysenteriae Sd197]	-	SDY_0772	-	69.628						37771.6	8.75	Cytoplasmic
161950050	acyl-CoA synthetase [Shigella dysenteriae Sd197]	-	SDY_3090	COG0318IQ	61.7032						61934.1	5.55	Cytoplasmic
82778510	putative calcium/sodium:proton antiporter [Shigella dysenteriae Sd197]	yrbG	SDY_3377	COG0530P	95.3404						34315.1	5.45	Cytoplasmic membrane
82776897	glutaminase [Shigella dysenteriae Sd197]	yneH	SDY_1631	COG2066E	77.4193						33496.3	5.98	Cytoplasmic
82778889	primosome assembly protein PriA [Shigella dysenteriae Sd197]	priA	SDY_3802	COG1198L	16.0087						81651.9	8.98	Cytoplasmic
82777672	acyl-CoA thioester hydrolase YfbB [Shigella dysenteriae Sd197]	yfbB	SDY_2459	COG0596R	61.8703						27754.3	6.13	Cytoplasmic
161950036	putative alkaline phosphatase I [Shigella dysenteriae Sd197]	yhbX	SDY_3352	COG2194R	28.5545						60003.2	5.96	Cytoplasmic
82524520	IS186 ORF1 [Shigella dysenteriae Sd197]	-	SDY_P114	COG3385L		101.913					26067.8	6.01	Cytoplasmic
82775903	cell wall shape-determining protein [Shigella dysenteriae Sd197]	mrdB	SDY_0556	COG0772D			521.22				40402.6	9.46	Outer membrane
82777786	exoaminopeptidase [Shigella dysenteriae Sd197]	-	SDY_2583	COG1363G			268.062				37581.7	5.03	Cytoplasmic
82778553	hypothetical protein SDY_3421 [Shigella dysenteriae Sd197]	yhdRP	SDY_3421	COG3164S		35.095					138884	5.37	Periplasmic
82779358	B12-dependent methionine synthase [Shigella dysenteriae Sd197]	metH	SDY_4322	COG0646E,COG1410E				236.171			137014	4.96	Cytoplasmic
82779496	hybrid sensory histidine kinase in two-component regulatory system with EvgA [Shigella dysenteriae Sd197]	evgS	SDY_4478	COG0642T,COG0784T,COG0834ET	26.315						134946	5.66	Cytoplasmic membrane
82778196	exonuclease V subunit beta [Shigella dysenteriae Sd197]	recB	SDY_3037	COG1074L	66.8692						134370	5.13	Cytoplasmic
82778198	exonuclease V subunit gamma [Shigella dysenteriae Sd197]	recC	SDY_3039	COG1330L					39.2605		129397	4.86	Cytoplasmic
82524512	hypothetical protein SDY_P106 [Shigella dysenteriae Sd197]	-	SDY_P106	COG0210L,COG0666R				61.1338			108400	7.98	Cytoplasmic
82775557	PII uridylyl-transferase [Shigella dysenteriae Sd197]	glnD	SDY_0183	COG2844O						175.64	102727	6.3	Cytoplasmic
161949977	cellulose synthase catalytic subunit [Shigella dysenteriae Sd197]	bcsA	SDY_4553	COG1215M				67.7066			99751.1	9.6	Cytoplasmic Membrane
82778012	hypothetical protein SDY_2827 [Shigella dysenteriae Sd197]	yfiQ	SDY_2827	COG0454KR,COG1042C					146.27		98166	6.04	Cytoplasmic
82778101	DNA mismatch repair protein [Shigella dysenteriae Sd197]	mutS	SDY_2933	COG0249L					167.655		95535	5.44	Cytoplasmic
82777227	hypothetical protein SDY_1985 [Shigella dysenteriae Sd197]	-	SDY_1985	COG3008R						178.534	94831.7	6.02	Cytoplasmic Membrane
82778405	glycosyl hydrolase [Shigella dysenteriae Sd197]	ygjK	SDY_3263	COG0403E,COG1626G	20.9762						88569	6.13	Periplasmic
82777584	anaerobic dimethyl sulfoxide reductase subunit A [Shigella dysenteriae Sd197]	dmsA	SDY_2367	COG0243C				91.535			87447.6	6.15	Periplasmic
82778873	putative formate acetyltransferase 2 [Shigella dysenteriae Sd197]	pflD	SDY_3786	COG1882C				47.3352			85956.6	5.62	Cytoplasmic
161949974	phosphoglycerol transferase I [Shigella dysenteriae Sd197]	mdoB	SDY_4613	COG1368M					67.9335		85548.9	6.1	Cytoplasmic
82775861	outer membrane receptor FepA [Shigella dysenteriae Sd197]	fepA	SDY_0512	COG4771P					68.4324		82118.6	5.28	Outer Membrane
82778081	transcriptional regulatory protein [Shigella dysenteriae Sd197]	hypF	SDY_2909	COG0068O			106.597				82098	5.84	Cytoplasmic
82777880	polyphosphate kinase [Shigella dysenteriae Sd197]	ppk	SDY_2690	COG0855P					28.1274		80444.6	8.96	Cytoplasmic
82776430	protease 2 [Shigella dysenteriae Sd197]	ptrB	SDY_1131	COG1770E					76.7728		79520	5.71	Cytoplasmic
82776274	hypothetical protein SDY_0960 [Shigella dysenteriae Sd197]	ymcA	SDY_0960	-			88.1146				78853	5.89	Cytoplasmic Membrane
82776239	23S rRNA m(2)G2445 methyltransferase [Shigella dysenteriae Sd197]	rlmL	SDY_0921	COG0116L,COG1092R				19.9059			78840	8.96	Cytoplasmic
82776253	DNA helicase IV [Shigella dysenteriae Sd197]	helD	SDY_0937	COG0210L					30.748		78077.4	8.12	Cytoplasmic
82779558	hypothetical protein SDY_4544 [Shigella dysenteriae Sd197]	yhjG	SDY_4544	COG2982M	198.086						75143.4	9.06	Cytoplasmic
82775628	bacteriophage N4 receptor [Shigella dysenteriae Sd197]	nfrB	SDY_0266	COG1215M,COG2804NU			95.5772				74522.1	6.43	Cytoplasmic Membrane
82778407	putative NADPH dehydrogenase [Shigella dysenteriae Sd197]	ygjL	SDY_3265	COG0446R,COG1902C	40.571						72813.5	5.88	Cytoplasmic
82776208	putative ATP-binding component of a transport system [Shigella dysenteriae Sd197]	yejO	SDY_0889	COG3468MU				59.1793			72553.9	4.61	Outer Membrane
82778670	outer membrane heme/hemoglobin receptor [Shigella dysenteriae Sd197]	shuA	SDY_3554	COG1629P		155.406					72484	5.13	Outer Membrane
82777598	macrolide transporter ATP-binding /permease protein [Shigella dysenteriae Sd197]	ybjZ	SDY_2382	COG0577V,COG1136V	131.782						70901	5.95	Outer membrane
161950038	ATP-dependent RNA helicase DeaD [Shigella dysenteriae Sd197]	deaD	SDY_3341	COG0513LKJ					762.342		70633	8.75	Cytoplasmic
82779067	tRNA uridine 5-carboxymethylaminomethyl modification enzyme GidA [Shigella dysenteriae Sd197]	gidA	SDY_4007	COG0445D					258.574		69632	6.32	Cytoplasmic
82776209	putative sulfatase [Shigella dysenteriae Sd197]	yejM	SDY_0891	COG3083R						144.246	67252.6	9.31	Cytoplasmic Membrane
82778877	hypothetical protein SDY_3790 [Shigella dysenteriae Sd197]	yijP	SDY_3790	COG2194R						98.5113	66621.5	7.71	Cytoplasmic membrane
82524416	OspD2 [Shigella dysenteriae Sd197]	ospD2	SDY_P010	-		28.3756					65283	9.07	Cytoplasmic
82778181	L-fucose isomerase [Shigella dysenteriae Sd197]	fucI	SDY_3020	COG2407G			235.406				65123.4	5.72	Cytoplasmic
161950134	excinuclease ABC subunit C [Shigella dysenteriae Sd197]	uvrC	SDY_1105	COG0322L					82.0044		64344.9	8.96	Cytoplasmic
82779087	hypothetical protein SDY_4027 [Shigella dysenteriae Sd197]	-	SDY_4027	-	90.8518						63998.8	8.15	Cytoplasmic
82778237	hydrogenase 2 large subunit [Shigella dysenteriae Sd197]	hybC	SDY_3079	COG0374C						114.375	62850	5.77	Periplasmic
161950104	putative outer membrane receptor for iron transport [Shigella dysenteriae Sd197]	-	SDY_1954	COG1629P			232.973				62326.6	5.45	Outer membrane
82779146	hypothetical protein SDY_4087 [Shigella dysenteriae Sd197]	yicH	SDY_4087	-			127.587				62195	5.45	Cytoplasmic Membrane
82776932	hypothetical protein SDY_1669 [Shigella dysenteriae Sd197]	-	SDY_1669	-				184.878			61710	4.83	Cytoplasmic
82775450	K+ efflux antiporter, glutathione-regulated [Shigella dysenteriae Sd197]	kefC	SDY_0070	COG0475P,COG1226P					44.4969		60940.3	5.45	Cytoplasmic Membrane
82777428	putative transport protein [Shigella dysenteriae Sd197]	yegH	SDY_2201	COG0861P,COG1253R	69.2462						60883	5.25	Outer membrane
82777120	hypothetical protein SDY_1869 [Shigella dysenteriae Sd197]	-	SDY_1869	COG1289S			114.384				60552.4	9.58	Cytoplasmic Membrane
82776186	malate:quinone oxidoreductase [Shigella dysenteriae Sd197]	yojH	SDY_0866	COG0579R					51.279		60271.3	6.75	Periplasmic
82776106	putative enzyme [Shigella dysenteriae Sd197]	ybiP	SDY_0780	COG2194R						128.619	59762	8.38	Cytoplasmic Membrane
82775472	thiamine transporter membrane protein [Shigella dysenteriae Sd197]	thiP	SDY_0094	COG0555O,COG1178P		135.693					59465.1	9.56	Cytoplasmic Membrane
82776267	third cytochrome oxidase, subunit I [Shigella dysenteriae Sd197]	appC	SDY_0953	COG1271C						727.599	57943	6.37	Cytoplasmic Membrane
82776687	DNA-binding transcriptional regulator TyrR [Shigella dysenteriae Sd197]	tyrR	SDY_1401	COG3283KE					261.599		57684	5.54	Cytoplasmic
82776621	anthranilate synthase component I [Shigella dysenteriae Sd197]	trpE	SDY_1332	COG0147EH					108.397		57499.1	5.45	Cytoplasmic
82777685	NADH dehydrogenase subunit M [Shigella dysenteriae Sd197]	nuoM	SDY_2473	COG1008C	409.222						56621.9	8.83	Cytoplasmic membrane
82775468	L-arabinose isomerase [Shigella dysenteriae Sd197]	araA	SDY_0089	COG2160G	71.6814						56102.9	5.95	Cytoplasmic
82777770	multidrug resistance protein Y [Shigella dysenteriae Sd197]	emrY	SDY_2562	COG0477GEPR		607.156					56013.2	8.07	Outer Membrane
82524557	OspC3 [Shigella dysenteriae Sd197]	ospC3	SDY_P151	-						510.757	55733	8.57	Cytoplasmic
82775668	thiamine biosynthesis protein ThiI [Shigella dysenteriae Sd197]	yajK	SDY_0307	COG0301H,COG0607P						111.059	55204	5.97	Cytoplasmic
82778252	putative type II secretion protein [Shigella dysenteriae Sd197]	gspE	SDY_3094	COG2804NU	46.9942						55157.2	5.62	Cytoplasmic
82778401	aerotaxis sensor receptor, flavoprotein [Shigella dysenteriae Sd197]	aer	SDY_3256	COG0840NT,COG2202T				38.4311			55112.5	7.24	Cytoplasmic Membrane
82776596	cardiolipin synthetase [Shigella dysenteriae Sd197]	cls	SDY_1307	COG1502I			291.895				55051	8.67	Cytoplasmic Membrane
82775975	deoxyribodipyrimidine photolyase [Shigella dysenteriae Sd197]	phrB	SDY_0643	COG0415L						93.2315	53939	6.9	Cytoplasmic
82778083	cryptic 6-phospho-beta-glucosidase [Shigella dysenteriae Sd197]	ascB	SDY_2912	COG2723G			182.466				53783.8	6.17	Cytoplasmic
82777343	lysine transporter [Shigella dysenteriae Sd197]	lysP	SDY_2110	COG0833E						375.832	53679	8.9	Cytoplasmic Membrane
82776352	DNA cytosine methylase [Shigella dysenteriae Sd197]	dcm	SDY_1045	COG0270L					89.1828		53672	8.93	Cytoplasmic
82775498	UDP-N-acetylmuramate--L-alanine ligase [Shigella dysenteriae Sd197]	murC	SDY_0121	COG0773M			538.886				53547.8	5.52	Cytoplasmic
82779601	putative regulator [Shigella dysenteriae Sd197]	yjiR	SDY_4601	COG1167KE						76.6919	53104.8	8.67	Cytoplasmic
82778406	hypothetical protein SDY_3264 [Shigella dysenteriae Sd197]	-	SDY_3264	-						86.9281	52911.2	9.38	Cytoplasmic
82776685	putative YcjX [Shigella dysenteriae Sd197]	ycjX	SDY_1399	COG3106R					401.856		52618.6	8.18	Cytoplasmic
82779538	replicative DNA helicase [Shigella dysenteriae Sd197]	dnaB	SDY_4522	COG0305L					83.3882		52371	4.98	Cytoplasmic
161950081	NADH dehydrogenase subunit N [Shigella dysenteriae Sd197]	nuoN	SDY_2472	COG1007C		1108.77					52112	8.47	Cytoplasmic Membrane
82778371	repressor protein for FtsI [Shigella dysenteriae Sd197]	sufI	SDY_3220	COG2132Q			153.834				51837	5.77	Periplasmic
82778921	two-component sensor protein [Shigella dysenteriae Sd197]	cpxA	SDY_3835	COG0642T		113.965					51568	5.62	Cytoplasmic Membrane
82779302	trehalose(maltose)-specific PTS system components IIBC [Shigella dysenteriae Sd197]	treB	SDY_4259	COG1263G,COG1264G		551.464					51174.2	8.99	Cytoplasmic Membrane
82779023	putative transport protein YifK [Shigella dysenteriae Sd197]	yifK	SDY_3952	COG1113E	103.968						50397.3	9.5	Cytoplasmic Membrane
82775477	isopropylmalate isomerase large subunit [Shigella dysenteriae Sd197]	leuC	SDY_0099	COG0065E						429.04	50320	5.9	Cytoplasmic
82775695	putative proline-specific permease [Shigella dysenteriae Sd197]	proY	SDY_0335	COG1113E		1047.69					50275	9.63	Cytoplasmic Membrane
82776130	ATP-dependent RNA helicase RhlE [Shigella dysenteriae Sd197]	rhlE	SDY_0806	COG0513LKJ						93.6604	49917.3	9.96	Cytoplasmic
82776568	nitrite extrusion protein [Shigella dysenteriae Sd197]	narK	SDY_1278	COG2223P	137.784						49633.3	9.68	Outer membrane
82779641	DNA repair protein RadA [Shigella dysenteriae Sd197]	sms	SDY_4650	COG1066O					69.7446		49440.1	6.81	Cytoplasmic
82776002	hypothetical protein SDY_0672 [Shigella dysenteriae Sd197]	-	SDY_0672	-				448.586			49027.6	5.09	Cytoplasmic
82778193	putative amidase [Shigella dysenteriae Sd197]	-	SDY_3034	COG0860M	103.625						48926.4	9.71	Cytoplasmic membrane
82779271	aspartate kinase III [Shigella dysenteriae Sd197]	lysC	SDY_4227	COG0527E						251.59	48925	4.98	Cytoplasmic
82775793	inosine-guanosine kinase [Shigella dysenteriae Sd197]	gsk	SDY_0442	COG0524G				70.0692			48758	5.5	Cytoplasmic
82778167	23S rRNA 5-methyluridine methyltransferase [Shigella dysenteriae Sd197]	rumA	SDY_3002	COG2265J	92.6823						48116.4	8.74	Cytoplasmic
82777278	respiratory NADH dehydrogenase [Shigella dysenteriae Sd197]	ndh	SDY_2041	COG1252C					677.238		47494	8.84	Cytoplasmic
82776667	integrase [Shigella dysenteriae Sd197]	int	SDY_1380	COG0582L	22.0976						47257.8	9.94	Cytoplasmic
82779039	ATP-dependent RNA helicase RhlB [Shigella dysenteriae Sd197]	rhlB	SDY_3969	COG0513LKJ					54.1523		47170.2	7.77	Cytoplasmic
82778697	putative DNA processing protein [Shigella dysenteriae Sd197]	-	SDY_3581	COG0758LU	39.7819						47123.1	6.27	Cytoplasmic
82776933	hypothetical protein SDY_1670 [Shigella dysenteriae Sd197]	-	SDY_1670	-				51.2064			47026.5	5.97
82778389	multifunctional tRNA nucleotidyl transferase/2'3'-cyclic phosphodiesterase/2'nucleotidase/phosphatase [Shigella dysenteriae Sd197]	cca	SDY_3239	COG0617J	162.912						46546.5	6.22	Cytoplasmic
82778214	diaminopimelate decarboxylase [Shigella dysenteriae Sd197]	lysA	SDY_3055	COG0019E	347.539						46160.7	5.76	Cytoplasmic
82775496	cell division protein FtsW [Shigella dysenteriae Sd197]	ftsW	SDY_0119	COG0772D			411.058				45985.5	9.79	Cytoplasmic Membrane
82777778	formyl-coenzyme A transferase [Shigella dysenteriae Sd197]	-	SDY_2572	COG1804C	33.0688						45812.4	5.35	Cytoplasmic
82777269	outer membrane-specific lipoprotein transporter subunit LolE [Shigella dysenteriae Sd197]	ycfW	SDY_2032	COG4591M	100.068						45443	9.21	Outer Membrane
82775501	cell division protein FtsA [Shigella dysenteriae Sd197]	ftsA	SDY_0124	COG0849D	70.8729						45328.3	5.84	Cytoplasmic
82777925	putative NAGC-like transcriptional regulator [Shigella dysenteriae Sd197]	yphH	SDY_2740	COG1940KG	77.2341						44926.9	7.94	Cytoplasmic
82776644	hypothetical protein SDY_1356 [Shigella dysenteriae Sd197]	yciM	SDY_1356	COG2956G					58.6351		44543.3	5.86
82778475	tryptophan permease [Shigella dysenteriae Sd197]	mtr	SDY_3340	COG0814E			3428.61				44530	9.33	Cytoplasmic Membrane
82776391	putative inner membrane protein [Shigella dysenteriae Sd197]	yedE	SDY_1086	COG2391R	64.8763						44458.3	10.01	Cytoplasmic Membrane
82524427	putative IS orf, fragment [Shigella dysenteriae Sd197]	-	SDY_P021	COG3436L					54.5926		44409	8.58	Cytoplasmic
82777096	MalY [Shigella dysenteriae Sd197]	malY	SDY_1845	COG1168E	153.507						43892	5.42	Cytoplasmic
82775563	1-deoxy-D-xylulose 5-phosphate reductoisomerase [Shigella dysenteriae Sd197]	yaeM	SDY_0189	COG0743I					119.976		43728	5.67	Cytoplasmic
82776165	D-alanyl-D-alanine carboxypeptidase fraction C [Shigella dysenteriae Sd197]	dacC	SDY_0841	COG1686M	115.277						43636.3	8.7	Cytoplasmic
82778540	hypothetical protein SDY_3408 [Shigella dysenteriae Sd197]	yhcM	SDY_3408	COG1485R						133.907	43088	6.37	Cytoplasmic
82776970	ribonuclease D [Shigella dysenteriae Sd197]	rnd	SDY_1708	COG0349J	39.1706						42770.8	5.32	Cytoplasmic
82776227	putative transport [Shigella dysenteriae Sd197]	yeiO	SDY_0909	COG0477GEPR			403.437				42737.4	9.33	Cytoplasmic Membrane
82778058	multidrug resistance secretion protein [Shigella dysenteriae Sd197]	emrA	SDY_2880	COG1566V	58.0447						42714	9.33	Outer Membrane
82778702	hypothetical protein SDY_3586 [Shigella dysenteriae Sd197]	-	SDY_3586	COG0514L			68.3634				42619.1	5.8	Cytoplasmic
82775726	beta-lactamase/D-alanine carboxypeptidase [Shigella dysenteriae Sd197]	yaiH	SDY_0370	COG1680V				58.5649			42346	9.5	Periplasmic
82776994	putative transport protein [Shigella dysenteriae Sd197]	-	SDY_1734	COG0687E						115.376	42321.6	7	Periplasmic
82775867	ferric enterobactin transport protein FepE [Shigella dysenteriae Sd197]	fepE	SDY_0518	COG3765M					78.3343		42133	6.08	Cytoplasmic Membrane
82776134	hypothetical protein SDY_0810 [Shigella dysenteriae Sd197]	ybhS	SDY_0810	COG0842V		126.741					42030.3	7.69
82778095	pleiotrophic effects on 3 hydrogenase isozymes [Shigella dysenteriae Sd197]	hypD	SDY_2926	COG0409O						131.266	41876	5.65	Cytoplasmic
145294020	RfpB [Shigella dysenteriae Sd197]	rfpB	SDY_PA04	COG0438M					300.37		41815.4	9.25	Cytoplasmic
82775843	carboxylate-amine ligase [Shigella dysenteriae Sd197]	ybdK	SDY_0494	COG2170S						84.2655	41671.7	5.53	Cytoplasmic
82524435	IS100 ORF1 [Shigella dysenteriae Sd197]	-	SDY_P029	COG4584L					144.222		41566.4	9.56	Cytoplasmic
82778656	multidrug resistance efflux protein MdtE [Shigella dysenteriae Sd197]	yhiU	SDY_3538	COG0845M						527.433	41073	5.51	Outer Membrane
82776333	putative glycosyl transferase [Shigella dysenteriae Sd197]	iroB	SDY_1026	COG1819GC	84.1801						40372	6.18	Cytoplasmic
161949996	putative oxidoreductase [Shigella dysenteriae Sd197]	yidS	SDY_4176	COG0644C			114.687				40088.9	9.31	Cytoplasmic
82779628	hypothetical protein SDY_4637 [Shigella dysenteriae Sd197]	yjjU	SDY_4637	COG4667R					170.205		40064	8.2	Cytoplasmic
82775494	phospho-N-acetylmuramoyl-pentapeptide-transferase [Shigella dysenteriae Sd197]	mraY	SDY_0117	COG0472M					251.56		39969	9.65	Cytoplasmic Membrane
82776939	putative inner membrane protein [Shigella dysenteriae Sd197]	-	SDY_1676	COG0628R		599.414					39953	8.49	Cytoplasmic Membrane
82778234	hydrogenase 2 small subunit [Shigella dysenteriae Sd197]	-	SDY_3076	COG1740C						378.679	39620.4	6.28	Periplasmic
82777611	putative nucleotide di-P-sugar epimerase or dehydratase [Shigella dysenteriae Sd197]	-	SDY_2395	COG0451MG	344.638						39601.9	9.1	Cytoplasmic
82779122	lipopolysaccharide core biosynthesis protein [Shigella dysenteriae Sd197]	waaQ	SDY_4062	COG0859M	725.645						39445.2	9.08	Cytoplasmic
82775690	S-adenosylmethionine:tRNA ribosyltransferase-isomerase [Shigella dysenteriae Sd197]	queA	SDY_0329	COG0809J	113.49						39429.2	5.09	Cytoplasmic
82779116	UDP-galactose:(galactosyl) LPS alpha1,2-galactosyltransferase [Shigella dysenteriae Sd197]	waaW	SDY_4056	COG1442M						169.833	39352.4	5.55	Cytoplasmic
82776719	hypothetical protein SDY_1434 [Shigella dysenteriae Sd197]	-	SDY_1434	-	120.916						39227.5	7.74	Cytoplasmic
82776837	putative transport protein [Shigella dysenteriae Sd197]	ynfM	SDY_1559	COG0477GEPR				245.881			39034.9	10.25	Cytoplasmic Membrane
82776696	hypothetical protein SDY_1410 [Shigella dysenteriae Sd197]	-	SDY_1410	COG0668M	154.568						38752.2	9.45	Cytoplasmic membrane
82775908	DNA polymerase III subunit delta [Shigella dysenteriae Sd197]	holA	SDY_0562	COG1466L			298.414				38707.4	6.56	Cytoplasmic
82777051	phospho-2-dehydro-3-deoxyheptonate aldolase [Shigella dysenteriae Sd197]	aroH	SDY_1798	COG0722E						180.36	38705.6	6.27	Cytoplasmic
82779093	hypothetical protein SDY_4033 [Shigella dysenteriae Sd197]	-	SDY_4033	COG5295UW				135.054			38703.7	7.8	Cytoplasmic Membrane
82779418	hypothetical protein SDY_4389 [Shigella dysenteriae Sd197]	yjeK	SDY_4389	COG1509E					67.0157		38670.1	6.27	Cytoplasmic
82776182	thiamine biosynthesis lipoprotein ApbE [Shigella dysenteriae Sd197]	yojL	SDY_0862	COG1477H	85.0032						38561.3	5.47	Outer Membrane
82779118	lipopolysaccharide 1,2-glucosyltransferase [Shigella dysenteriae Sd197]	rfaJ	SDY_4058	COG1442M						62.5851	38502.6	8.89	Cytoplasmic
161950113	alcohol dehydrogenase [Shigella dysenteriae Sd197]	adhP	SDY_1608	COG1064R				81.9835			38413.4	5.89	Cytoplasmic
82776218	putative transport system permease protein [Shigella dysenteriae Sd197]	yejE	SDY_0900	COG4239R		241.025					38223	9.32	Cytoplasmic Membrane
82777307	flagellar basal body P-ring protein [Shigella dysenteriae Sd197]	flgI	SDY_2071	COG1706N	46.2004						38212.1	9.33	Periplasmic
161950100	putative glycerol-3-phosphate acyltransferase PlsX [Shigella dysenteriae Sd197]	plsX	SDY_2060	COG0416I			150.385				38195	9.28	Cytoplasmic
161950086	macrolide transporter subunit MacA [Shigella dysenteriae Sd197]	-	SDY_2383	COG0845M	44.7545						38053.6	7.78	Cytoplasmic Membrane
82777416	putative transport protein [Shigella dysenteriae Sd197]	yegB	SDY_2188	COG0477GEPR			163.357				38002.8	10.34	Cytoplasmic membrane
82776281	periplasmic sensory protein associated with the TorRS two-component regulatory system [Shigella dysenteriae Sd197]	torT	SDY_0968	COG1879G	43.8572						37893.3	9.1	Periplasmic
82778120	alkaline phosphatase isozyme conversion aminopeptidase [Shigella dysenteriae Sd197]	iap	SDY_2952	COG2234R				104.522			37847.6	9.17	Periplasmic
82775591	DL-methionine transporter ATP-binding subunit [Shigella dysenteriae Sd197]	metN	SDY_0218	COG1135P	383.57						37819.1	5.95	Cytoplasmic membrane
82778543	serine endoprotease [Shigella dysenteriae Sd197]	degS	SDY_3411	COG0265O	97.4505						37579.6	5.39	Periplasmic
82778310	erythrose 4-phosphate dehydrogenase [Shigella dysenteriae Sd197]	epd	SDY_3155	COG0057G						324.908	37474	6.26	Cytoplasmic
82776441	lipid A biosynthesis (KDO)2-(lauroyl)-lipid IVA acyltransferase [Shigella dysenteriae Sd197]	msbB	SDY_1142	COG1560M	93.5214						37381.9	9.69	Cytoplasmic membrane
145294017	hypothetical protein SDY_PA01 [Shigella dysenteriae Sd197]	repA	SDY_PA01	COG0525J,COG5527L					208.219		37356.8	9.09	Cytoplasmic
82776114	putative SAM-dependent methyltransferase [Shigella dysenteriae Sd197]	ybiN	SDY_0790	COG3129R	146.061						37338.1	9.55	Cytoplasmic
82776149	molybdenum cofactor biosynthesis protein A [Shigella dysenteriae Sd197]	moaA	SDY_0825	COG2896H				60.9238			37273	7.67	Cytoplasmic
82778871	putative fructose-like permease EIIC subunit 2 [Shigella dysenteriae Sd197]	frwC	SDY_3784	COG1299G						251.464	37072.9	6.88	Cytoplasmic Membrane
82778472	putative collagenase [Shigella dysenteriae Sd197]	yhbU	SDY_3337	COG0826O				123.214			37012.6	6.5	Cytoplasmic
161950105	phage shock protein operon transcriptional activator [Shigella dysenteriae Sd197]	pspF	SDY_1941	COG1221KT					246.137		36984	5.58	Cytoplasmic
161949986	lysyl-tRNA synthetase [Shigella dysenteriae Sd197]	yjeA	SDY_4399	COG2269J	208.314						36974.6	5.08	Cytoplasmic
82524438	plasmid segregation protein [Shigella dysenteriae Sd197]	parB	SDY_P032	COG1475K				392.027			36925	7.74	Cytoplasmic
82776710	zinc transporter [Shigella dysenteriae Sd197]	zntB	SDY_1424	COG0598P	78.9268						36865	5.13	Cytoplasmic Membrane
82777092	DNA-binding transcriptional repressor MalI [Shigella dysenteriae Sd197]	malI	SDY_1841	COG1609K	154.291						36653.3	6.46	Cytoplasmic
82779506	hypothetical protein SDY_4488 [Shigella dysenteriae Sd197]	-	SDY_4488	COG0457R					441.047		36650	5.46	Cytoplasmic
82777803	putative cytochrome oxidase [Shigella dysenteriae Sd197]	yfeH	SDY_2606	COG0385R		416.06					36627	9.63	Cytoplasmic Membrane
82777730	putative semialdehyde dehydrogenase [Shigella dysenteriae Sd197]	usg	SDY_2518	COG0136E					160.131		36461	4.38	Cytoplasmic
82775897	lipoyl synthase [Shigella dysenteriae Sd197]	lipA	SDY_0550	COG0320H	115.586						36416	8.09	Cytoplasmic
82776809	putative aldehyde dehydrogenase [Shigella dysenteriae Sd197]	-	SDY_1531	COG1012C					106.501		35927.5	6.67	Cytoplasmic
82777491	hypothetical protein SDY_2272 [Shigella dysenteriae Sd197]	-	SDY_2272	COG1397O				278.712			35889	5.22	Cytoplasmic
82775794	ferrochelatase [Shigella dysenteriae Sd197]	hemH	SDY_0444	COG0276H	52.4259						35868.9	6.2	Cytoplasmic
82778569	tRNA-dihydrouridine synthase B [Shigella dysenteriae Sd197]	yhdG	SDY_3437	COG0042J						155.548	35864.7	6.27	Cytoplasmic
82777654	hypothetical protein SDY_2439 [Shigella dysenteriae Sd197]	yfaD	SDY_2439	COG5464S	51.4079						35718.4	5.24
82777079	DNA replication terminus site-binding protein [Shigella dysenteriae Sd197]	tus	SDY_1826	-						141.932	35676.8	9.64	Cytoplasmic
82777670	O-succinylbenzoate synthase [Shigella dysenteriae Sd197]	menC	SDY_2457	COG1441H	178.805						35475.2	4.84	Cytoplasmic
82777512	lipid A biosynthesis lauroyl acyltransferase [Shigella dysenteriae Sd197]	htrB	SDY_2293	COG1560M	341.269						35404.6	9.74	Cytoplasmic membrane
82778501	octaprenyl diphosphate synthase [Shigella dysenteriae Sd197]	ispB	SDY_3368	COG0142H	61.7171						35229.7	4.69	Cytoplasmic
82775427	bifunctional riboflavin kinase/FMN adenylyltransferase [Shigella dysenteriae Sd197]	ribF	SDY_0047	COG0196H	81.2791						34876	9.34	Cytoplasmic
82775416	putative ATP-binding component of a transport system [Shigella dysenteriae Sd197]	yadG	SDY_0036	COG1131V	154.903						34673.9	8.44	Cytoplasmic membrane
82777274	hypothetical protein SDY_2037 [Shigella dysenteriae Sd197]	ycfS	SDY_2037	COG1376S					196.821		34617.5	9.1	Periplasmic
82777384	D-alanyl-D-alanine endopeptidase [Shigella dysenteriae Sd197]	pbpG	SDY_2154	COG1686M	29.2535						34243.5	9.94
82776082	putative transport system permease protein [Shigella dysenteriae Sd197]	-	SDY_0756	COG0601EP		365.412					34044	6.97	Cytoplasmic Membrane
82775594	putative transcriptional regulator LYSR-type [Shigella dysenteriae Sd197]	yafC	SDY_0227	COG0583K					151.825		33997	8.29	Cytoplasmic
82777317	putative virulence factor [Shigella dysenteriae Sd197]	mviM	SDY_2084	COG0673R						434.147	33901	7.12	Periplasmic
82778096	hypothetical protein SDY_2927 [Shigella dysenteriae Sd197]	hypE	SDY_2927	COG0309O				139.632			33729.6	4.97	Cytoplasmic
82777787	putative peptidase [Shigella dysenteriae Sd197]	-	SDY_2584	COG0006E					193.899		33252.5	5.87	Cytoplasmic
82778864	5,10-methylenetetrahydrofolate reductase [Shigella dysenteriae Sd197]	metF	SDY_3776	COG0685E					912.163		33230	6	Cytoplasmic
82777665	hypothetical protein SDY_2452 [Shigella dysenteriae Sd197]	-	SDY_2452	COG0726G						233.219	33112.6	7.18	Cytoplasmic
161950082	ribonuclease Z [Shigella dysenteriae Sd197]	elaC	SDY_2464	COG1234R	91.2437						32953.5	5.64	Cytoplasmic
82778918	ferrous iron efflux protein F [Shigella dysenteriae Sd197]	fieF	SDY_3832	COG0053P	147.725						32926	6.12	Cytoplasmic Membrane
82778941	ribonuclease BN [Shigella dysenteriae Sd197]	rbn	SDY_3857	COG1295S		384.703					32837.7	9	Cytoplasmic Membrane
82776150	putative structural protein [Shigella dysenteriae Sd197]	ybhK	SDY_0826	COG0391S		130.896					32787.8	6	Cytoplasmic
82778858	putative hippuricase [Shigella dysenteriae Sd197]	-	SDY_3770	COG1473R			352.958				32751.8	6.73
82777713	putative sugar nucleotide epimerase [Shigella dysenteriae Sd197]	-	SDY_2501	COG1090R	370.937						32699.6	6.76	Cytoplasmic
82779348	23S rRNA pseudouridine synthase F [Shigella dysenteriae Sd197]	yjbC	SDY_4310	COG1187J						161.165	32542	9.59	Cytoplasmic
82778519	hypothetical protein SDY_3386 [Shigella dysenteriae Sd197]	yhbJ	SDY_3386	COG1660R						192.319	32518	6.72	Cytoplasmic
82776756	quinate/shikimate dehydrogenase [Shigella dysenteriae Sd197]	ydiB	SDY_1475	COG0169E					109.437		32388.9	5.73	Cytoplasmic
82779058	ribokinase [Shigella dysenteriae Sd197]	rbsK	SDY_3995	COG0524G	81.0892						32305.2	5.06	Cytoplasmic
82777605	putative surface protein [Shigella dysenteriae Sd197]	ybjE	SDY_2389	COG2431S			1219.13				32294.9	9.18	Cytoplasmic Membrane
82776918	hypothetical protein SDY_1654 [Shigella dysenteriae Sd197]	yddE	SDY_1654	COG0384R						124.891	32222.5	6.08	Cytoplasmic
82776874	formate dehydrogenase-N, nitrate-inducible, iron-sulfur beta subunit [Shigella dysenteriae Sd197]	fdnH	SDY_1605	COG0437C			83.1743				32155.4	5.66	Cytoplasmic
82776355	hypothetical protein SDY_1048 [Shigella dysenteriae Sd197]	yedI	SDY_1048	COG2354S		128.799					32131.6	8.58
82775517	regulatory protein AmpE [Shigella dysenteriae Sd197]	ampE	SDY_0141	COG1270H			248.078				32067.9	9.54	Cytoplasmic Membrane
82779605	putative GTP-binding protein YjiA [Shigella dysenteriae Sd197]	yjiA	SDY_4605	COG0523R					117.351		32021.2	4.56	Cytoplasmic
82778259	GspL-like protein [Shigella dysenteriae Sd197]	gspL	SDY_3101	COG3297U	51.2524						32000.7	8.94
82778461	hypothetical protein SDY_3325 [Shigella dysenteriae Sd197]	yraL	SDY_3325	COG0313R				119.886			31467	5.83	Cytoplasmic
161950001	DNA-damage-inducible protein D [Shigella dysenteriae Sd197]	dinD	SDY_4076	-				298.478			31380	7.16	Cytoplasmic
82777576	formate transporter [Shigella dysenteriae Sd197]	focA	SDY_2357	COG2116P	314.567						31200	6.43	Cytoplasmic Membrane
82776548	4-diphosphocytidyl-2-C-methyl-D-erythritol kinase [Shigella dysenteriae Sd197]	ipk	SDY_1257	COG1947I			89.475				30951.2	5.22	Cytoplasmic
161950039	tartronate semialdehyde reductase [Shigella dysenteriae Sd197]	garR	SDY_3319	COG2084I	35.1143						30738.5	5.43	Cytoplasmic
82776721	antitermination protein Q homolog of cryptic prophage [Shigella dysenteriae Sd197]	-	SDY_1436	COG0484O	31.6427						30674.1	9.02	Cytoplasmic
82776664	putative ATP-binding protein of peptide transport system [Shigella dysenteriae Sd197]	sapF	SDY_1377	COG4167V					167.881		30596.5	9.48	Cytoplasmic
82777738	penicillin-insensitive murein endopeptidase [Shigella dysenteriae Sd197]	mepA	SDY_2527	COG3770M		210.803					30431	8.54	Periplasmic
161950007	diaminopimelate epimerase [Shigella dysenteriae Sd197]	dapF	SDY_3936	COG0253E		337.075					30207.4	5.86	Cytoplasmic
82779125	formamidopyrimidine-DNA glycosylase [Shigella dysenteriae Sd197]	mutM	SDY_4065	COG0266L		154.334					30160.9	8.84	Cytoplasmic
82776739	Iron transport protein, ATP-binding component [Shigella dysenteriae Sd197]	sitB	SDY_1456	COG1121P					145.866		30073.5	8.69	Cytoplasmic Membrane
82777450	putative enzyme of sugar metabolism [Shigella dysenteriae Sd197]	-	SDY_2223	COG0451MG						94.744	29873	5.28	Cytoplasmic
82777556	putative metallothionein SmtA [Shigella dysenteriae Sd197]	smtA	SDY_2337	COG0500QR				140.347			29813.2	7.72	Cytoplasmic
161949991	transcriptional repressor IclR [Shigella dysenteriae Sd197]	iclR	SDY_4323	COG1414K	101.491						29765.2	8.46	Cytoplasmic
82778746	nickel transporter ATP-binding protein [Shigella dysenteriae Sd197]	nikE	SDY_3635	COG1124EP				159.933			29711.5	10.01	Cytoplasmic Membrane
82775759	short chain dehydrogenase [Shigella dysenteriae Sd197]	ybbO	SDY_0406	COG1028IQR			445.223				29560	8.88	Cytoplasmic
82777807	putative sulfate transport protein CysZ [Shigella dysenteriae Sd197]	cysZ	SDY_2610	COG2981E	272.566						29403.1	9.64	Cytoplasmic Membrane
82775519	transcriptional regulator PdhR [Shigella dysenteriae Sd197]	pdhR	SDY_0143	COG2186K			452.226				29371.3	5.91	Cytoplasmic
82777145	hypothetical protein SDY_1897 [Shigella dysenteriae Sd197]	-	SDY_1897	-					160.968		29357.4	6.36	Cytoplasmic
82779097	DNA-binding transcriptional repressor LldR [Shigella dysenteriae Sd197]	lldR	SDY_4037	COG2186K				288.237			29203	6.26	Cytoplasmic
82779085	phosphate transporter subunit [Shigella dysenteriae Sd197]	pstB	SDY_4025	COG1117P						1203.49	29193	6.12	Cytoplasmic Membrane
82778981	TatABCE protein translocation system subunit [Shigella dysenteriae Sd197]	yigU	SDY_3905	COG0805U						775.683	29110	5.47	Cytoplasmic Membrane
82775611	hypothetical protein SDY_0245 [Shigella dysenteriae Sd197]	yafV	SDY_0245	COG0388R	101.718						28983.8	6.44	Cytoplasmic
82775542	iron-hydroxamate transporter ATP-binding subunit [Shigella dysenteriae Sd197]	fhuC	SDY_0167	COG1120PH				260.374			28869.3	6.8	Cytoplasmic Membrane
82524598	Spa29 [Shigella dysenteriae Sd197]	spa29	SDY_P192	COG4791U	188.09						28649	6.89	Cytoplasmic Membrane
82779095	hypothetical protein SDY_4035 [Shigella dysenteriae Sd197]	-	SDY_4035	COG5295UW			153.035				28620	5.1	Outer Membrane
82776166	DNA-binding transcriptional repressor DeoR [Shigella dysenteriae Sd197]	deoR	SDY_0842	COG1349KG			347.807				28612	7.63	Cytoplasmic
82778191	putative enzyme [Shigella dysenteriae Sd197]	ygdL	SDY_3030	COG1179H				162.31			28504.8	8.82	Cytoplasmic Membrane
82777966	tRNA (guanine-N(1)-)-methyltransferase [Shigella dysenteriae Sd197]	trmD	SDY_2781	COG0336J				192.577			28496	5.5	Cytoplasmic
82775853	taurine transporter ATP-binding subunit [Shigella dysenteriae Sd197]	tauB	SDY_0504	COG4525P			177.843				28337.9	6.35	Cytoplasmic Membrane
82778762	DNA-binding transcriptional repressor GlpR [Shigella dysenteriae Sd197]	glpR	SDY_3652	COG1349KG					242.348		28076	5.82	Cytoplasmic
82777761	lipoprotein precursor [Shigella dysenteriae Sd197]	vacJ	SDY_2550	COG2853M		1214.84					28036	4.89	Outer Membrane
82776468	hypothetical protein SDY_1169 [Shigella dysenteriae Sd197]	yecO	SDY_1169	COG0500QR				409.576			27957	5.47	Cytoplasmic
82777746	putative chaperone [Shigella dysenteriae Sd197]	yfcS	SDY_2535	COG3121NU	30.3311						27735.8	9.64	Periplasmic
82776649	putative DEOR-type transcriptional regulator [Shigella dysenteriae Sd197]	-	SDY_1361	COG1349KG						355.257	27709	5.98	Cytoplasmic
82777414	DNA-binding transcriptional regulator BaeR [Shigella dysenteriae Sd197]	baeR	SDY_2186	COG0745TK	425.213						27654.9	5.52	Cytoplasmic
82777930	hypothetical protein SDY_2745 [Shigella dysenteriae Sd197]	yfhG	SDY_2745	-	77.3706						27390.9	5.9	Outer membrane
82777373	hypothetical protein SDY_2143 [Shigella dysenteriae Sd197]	sanA	SDY_2143	COG2949S		243.826					27361	9.22	Cytoplasmic Membrane
82778457	alpha-dehydro-beta-deoxy-D-glucarate aldolase [Shigella dysenteriae Sd197]	yhaF	SDY_3320	COG3836G	136.703						27339.9	5.85	Cytoplasmic
82778268	tRNA (guanine-N(7))-methyltransferase [Shigella dysenteriae Sd197]	trmB	SDY_3112	COG0220R				171.496			27287.2	6.31	Cytoplasmic
82779009	flavin mononucleotide phosphatase [Shigella dysenteriae Sd197]	yigB	SDY_3933	COG1011R					731.106		27141	5.98	Cytoplasmic
82778808	putative transcriptional regulator [Shigella dysenteriae Sd197]	-	SDY_3705	COG2207K						69.7643	27062.3	10	Cytoplasmic
82778111	stationary phase survival protein SurE [Shigella dysenteriae Sd197]	surE	SDY_2943	COG0496R						120.63	26939.3	5.01	Cytoplasmic
82776856	hypothetical protein SDY_1585 [Shigella dysenteriae Sd197]	ydfH	SDY_1585	COG1802K						254.18	26748	5.91	Cytoplasmic
82776087	molybdopterin biosynthesis protein MoeB [Shigella dysenteriae Sd197]	moeB	SDY_0761	COG0476H			1216.88				26611.6	4.91	Cytoplasmic
82777400	hypothetical protein SDY_2172 [Shigella dysenteriae Sd197]	yehP	SDY_2172	-					126.762		26611.4	7.88	Cytoplasmic
82777173	repressor protein CI [Shigella dysenteriae Sd197]	-	SDY_1925	COG1974KT,COG2932K				635.348			26524	5.29	Cytoplasmic
82775587	hypothetical protein SDY_0214 [Shigella dysenteriae Sd197]	yaeB	SDY_0214	COG1720S						678.22	26498	7.79	Cytoplasmic
82775697	transcriptional regulator PhoB [Shigella dysenteriae Sd197]	phoB	SDY_0338	COG0745TK				665.765			26492	5.46	Cytoplasmic
161950117	hypothetical protein SDY_1571 [Shigella dysenteriae Sd197]	ynfC	SDY_1571	-	130.526						26487.8	4.63	Cytoplasmic Membrane
82778352	zinc transporter ZupT [Shigella dysenteriae Sd197]	ygiE	SDY_3200	COG0428P			527.346				26481.8	6.04	Cytoplasmic membrane
82778978	FMN reductase [Shigella dysenteriae Sd197]	fre	SDY_3901	COG0543HC						596.366	26378	5.4	Cytoplasmic
82777574	hypothetical protein SDY_2355 [Shigella dysenteriae Sd197]	ycaP	SDY_2355	COG2323S						170.936	26312	5.99	Cytoplasmic Membrane
82777276	hypothetical protein SDY_2039 [Shigella dysenteriae Sd197]	ycfQ	SDY_2039	COG1309K	379.152						26206.8	6.52	Cytoplasmic
82775983	putative chaperone [Shigella dysenteriae Sd197]	ybgP	SDY_0652	COG3121NU				233.136			26153.2	9.73	Periplasmic
82778208	putative transport protein [Shigella dysenteriae Sd197]	-	SDY_3049	COG0861P						1149.63	26140	6.51	Cytoplasmic Membrane
82775979	hypothetical protein SDY_0648 [Shigella dysenteriae Sd197]	ybgL	SDY_0648	COG1540R	284.077						25870.3	5.8	Cytoplasmic
82778008	uracil-DNA glycosylase [Shigella dysenteriae Sd197]	ung	SDY_2823	COG0692L	61.7724						25661.2	6.53	Cytoplasmic
82776572	cryptic nitrate reductase 2, gamma subunit [Shigella dysenteriae Sd197]	narI	SDY_1282	COG2181C	309.277						25574	9.73	Cytoplasmic Membrane
82776131	putative DNA-binding transcriptional regulator [Shigella dysenteriae Sd197]	ybiH	SDY_0807	COG1309K						113.873	25436.3	5.9	Cytoplasmic
82779624	nucleotidase [Shigella dysenteriae Sd197]	yjjG	SDY_4633	COG1011R	121.941						25275.7	4.76	Cytoplasmic
82524566	IpaJ [Shigella dysenteriae Sd197]	ipaJ	SDY_P160	-				310.659			25176.8	5.82	Cytoplasmic
82775710	hypothetical protein SDY_0353 [Shigella dysenteriae Sd197]	aroM	SDY_0353	-					176.957		24973.1	4.8	Cytoplasmic
82778365	DNA-binding transcriptional regulator QseB [Shigella dysenteriae Sd197]	ygiX	SDY_3214	COG0745TK	120.837						24806	6.25	Cytoplasmic
82776502	septum formation inhibitor [Shigella dysenteriae Sd197]	minC	SDY_1207	COG0850D	230.19						24744.5	6.38	Cytoplasmic
82778935	formate dehydrogenase-O subunit gamma [Shigella dysenteriae Sd197]	fdoI	SDY_3851	COG2864C		539.761					24605.5	10.21	Cytoplasmic Membrane
82778422	hypothetical protein SDY_3282 [Shigella dysenteriae Sd197]	yqjA	SDY_3282	COG0586S	357.984						24584.8	9.65	Cytoplasmic membrane
82778727	cell division protein FtsE [Shigella dysenteriae Sd197]	ftsE	SDY_3614	COG2884D		321.316					24470	9.37	Cytoplasmic Membrane
82776276	putative regulator [Shigella dysenteriae Sd197]	ymcC	SDY_0962	-						271.531	24376.9	6.08	Cytoplasmic Membrane
82776111	glutamine ABC transporter permease protein [Shigella dysenteriae Sd197]	glnP	SDY_0786	COG0765E			562.183				24363.5	10.17	Cytoplasmic Membrane
82776184	DNA repair system specific for alkylated DNA [Shigella dysenteriae Sd197]	alkB	SDY_0864	COG3145L	272.207						24006.4	7.73	Cytoplasmic
161950151	lipoyltransferase [Shigella dysenteriae Sd197]	lipB	SDY_0552	COG0321H			357.08				24005	5.87	Cytoplasmic
82775840	dihydropteridine reductase [Shigella dysenteriae Sd197]	nfnB	SDY_0491	COG0778C					917.342		23866	5.69	Cytoplasmic
82777129	ribonuclease T [Shigella dysenteriae Sd197]	rnt	SDY_1878	COG0847L						331.912	23702	5.19	Cytoplasmic
82777254	23S rRNA pseudouridine synthase E [Shigella dysenteriae Sd197]	ymfC	SDY_2017	COG1187J						258.257	23631	10.03	Cytoplasmic
82779479	methionine sulfoxide reductase A [Shigella dysenteriae Sd197]	msrA	SDY_4456	COG0225O				1093.47			23547	5	Cytoplasmic
82779068	glucose-inhibited division protein B [Shigella dysenteriae Sd197]	gidB	SDY_4008	COG0357M				191.862			23480.4	6.13	Cytoplasmic
82775922	hypothetical protein SDY_0580 [Shigella dysenteriae Sd197]	-	SDY_0580	-						120.604	23374.8	8.87	Cytoplasmic
82778110	protein-L-isoaspartate O-methyltransferase [Shigella dysenteriae Sd197]	pcm	SDY_2942	COG2518O					235.447		23289	6.53	Cytoplasmic
82777701	putative phosphatase [Shigella dysenteriae Sd197]	yfbT	SDY_2489	COG0637R	142.711						23107.8	5.74	Cytoplasmic
82777257	hypothetical protein SDY_2020 [Shigella dysenteriae Sd197]	ycfC	SDY_2020	COG2915R					224.174		22946.7	9.34	Cytoplasmic
82777442	bifunctional phosphoribosyl-AMP cyclohydrolase/phosphoribosyl-ATP pyrophosphatase protein [Shigella dysenteriae Sd197]	hisI	SDY_2215	COG0139E,COG0140E	470.868						22884.1	5.13	Cytoplasmic
161950002	nucleoid occlusion protein [Shigella dysenteriae Sd197]	slmA	SDY_4071	COG1309K	83.5206						22868	8.78	Cytoplasmic
145294021	RfpA [Shigella dysenteriae Sd197]	rfpA	SDY_PA05	COG0463M			442.269				22665.2	8.28	Cytoplasmic
82775476	isopropylmalate isomerase small subunit [Shigella dysenteriae Sd197]	leuD	SDY_0098	COG0066E	120.875						22528.7	5.31	Cytoplasmic
82778117	adenylylsulfate kinase [Shigella dysenteriae Sd197]	cysC	SDY_2949	COG0529P				260.365			22400	5.92	Cytoplasmic
82778985	hypothetical protein SDY_3909 [Shigella dysenteriae Sd197]	yigP	SDY_3909	COG3165S	206.83						22121.7	5.82	Cytoplasmic
82776447	Holliday junction DNA helicase motor protein [Shigella dysenteriae Sd197]	ruvA	SDY_1148	COG0632L	879.702						22112.9	5.72	Cytoplasmic
82777105	electron transport complex protein RnfG [Shigella dysenteriae Sd197]	-	SDY_1854	COG4659C					221.804		21932	7.01	Periplasmic
82778912	hypothetical protein SDY_3825 [Shigella dysenteriae Sd197]	yiiQ	SDY_3825	-					397.474		21829	9.17	Periplasmic
82778729	16S rRNA m(2)G966-methyltransferase [Shigella dysenteriae Sd197]	rsmD	SDY_3616	COG0742L					270.701		21786	5.96	Cytoplasmic
82778741	holo-(acyl carrier protein) synthase 2 [Shigella dysenteriae Sd197]	yhhU	SDY_3630	COG2091H				394.176			21735.9	5.65	Cytoplasmic
82778970	molybdopterin-guanine dinucleotide biosynthesis protein A [Shigella dysenteriae Sd197]	mobA	SDY_3888	COG0746H					248.134		21669.1	6.12	Cytoplasmic
82776294	hypothetical protein SDY_0983 [Shigella dysenteriae Sd197]	-	SDY_0983	COG0778C	63.5274						21636.6	5.93	Cytoplasmic
82777646	hypothetical protein SDY_2431 [Shigella dysenteriae Sd197]	inaA	SDY_2431	-	147.635						21618.4	9.68	Cytoplasmic
82776705	hypothetical protein SDY_1419 [Shigella dysenteriae Sd197]	ydaL	SDY_1419	COG2840S		287.552					21458.7	8.94	Cytoplasmic
82775592	D,D-heptose 1,7-bisphosphate phosphatase [Shigella dysenteriae Sd197]	yaeD	SDY_0219	COG0241E				1362.32			21314	5.08	Cytoplasmic
82778972	protoporphyrinogen oxidase [Shigella dysenteriae Sd197]	hemG	SDY_3895	COG4635CH						723.485	21259	9.68	Cytoplasmic
82775596	putative biotin synthesis protein [Shigella dysenteriae Sd197]	yafE	SDY_0229	COG0500QR			300.456				21105.2	5.7	Cytoplasmic
82775920	hypothetical protein SDY_0578 [Shigella dysenteriae Sd197]	-	SDY_0578	-	212.943						21047.9	9.2	Cytoplasmic
161950072	glycine cleavage system transcriptional repressor [Shigella dysenteriae Sd197]	gcvR	SDY_2668	COG2716E	199.314						20893	5.39	Cytoplasmic
82778641	para-aminobenzoate synthase component II [Shigella dysenteriae Sd197]	pabA	SDY_3522	COG0512EH	238.555						20785.2	6.11	Cytoplasmic
82777722	3-octaprenyl-4-hydroxybenzoate carboxy-lyase [Shigella dysenteriae Sd197]	ubiX	SDY_2510	COG0163H						325.483	20774	6.28	Cytoplasmic
82778345	isopentenyl-diphosphate delta-isomerase [Shigella dysenteriae Sd197]	-	SDY_3193	COG1443I	166.621						20710	5.8	Cytoplasmic
82776408	phosphatidylglycerophosphate synthetase [Shigella dysenteriae Sd197]	pgsA	SDY_1106	COG0558I			476.769				20699.9	8.89	Cytoplasmic Membrane
82775516	N-acetyl-anhydromuranmyl-L-alanine amidase [Shigella dysenteriae Sd197]	ampD	SDY_0140	COG3023V	515.962						20527.2	5.12	Cytoplasmic
82776141	hypothetical protein SDY_0817 [Shigella dysenteriae Sd197]	ybhL	SDY_0817	COG0670R				988.205			20424.8	9.74	Cytoplasmic Membrane
82777550	hypothetical protein SDY_2331 [Shigella dysenteriae Sd197]	ycbK	SDY_2331	COG3108S				176.91			20353.6	10.27	Periplasmic
82778471	hypothetical protein SDY_3336 [Shigella dysenteriae Sd197]	yhbT	SDY_3336	COG3154I	55.5266						19671.2	5.08	Cytoplasmic
82778430	hypothetical protein SDY_3290 [Shigella dysenteriae Sd197]	yqjF	SDY_3290	COG2259S	217.113						19655.6	8.71	Cytoplasmic Membrane
82524584	MxiK [Shigella dysenteriae Sd197]	mxiK	SDY_P178	-				209.057			19653.9	6.83	Cytoplasmic
82776702	O-6-alkylguanine-DNA:cysteine-protein methyltransferase [Shigella dysenteriae Sd197]	ogt	SDY_1416	COG0350L				209.81			19224.4	7.75	Cytoplasmic
82776415	ferritin-like protein [Shigella dysenteriae Sd197]	yecI	SDY_1116	COG1528P					411.695		18974	5.17	Cytoplasmic
82778971	molybdopterin-guanine dinucleotide biosynthesis protein B [Shigella dysenteriae Sd197]	mobB	SDY_3889	COG1763H	284.36						18897	5.07	Cytoplasmic
82778536	ClpXP protease specificity-enhancing factor [Shigella dysenteriae Sd197]	sspB	SDY_3404	COG2969R	278.838						18385.8	4.42	Cytoplasmic
161949971	NTPase [Shigella dysenteriae Sd197]	yjjX	SDY_4655	COG1986S	173.313						18299	5.72	Cytoplasmic
82777888	putative outer membrane lipoprotein [Shigella dysenteriae Sd197]	-	SDY_2699	-		244.835					18211	7.68	Outer Membrane
82775534	2-amino-4-hydroxy-6-hydroxymethyldihyropteridine pyrophosphokinase [Shigella dysenteriae Sd197]	folK	SDY_0158	COG0801H	439.804						18007	5.35	Cytoplasmic
82778239	hydrogenase 2-specific chaperone [Shigella dysenteriae Sd197]	hybE	SDY_3081	-	187.65						17962.9	5.28	Cytoplasmic
82778238	hydrogenase 2 maturation endopeptidase [Shigella dysenteriae Sd197]	hybD	SDY_3080	COG0680C						608.966	17771.1	4.74	Cytoplasmic
82776246	hypothetical protein SDY_0929 [Shigella dysenteriae Sd197]	ycbG	SDY_0929	COG3120S		306.684					17682	9.52	Cytoplasmic
82776105	manganese transport regulator MntR [Shigella dysenteriae Sd197]	-	SDY_0779	COG1321K						980.056	17644	7.04	Cytoplasmic
82524579	IpgF [Shigella dysenteriae Sd197]	ipgF	SDY_P173	COG0741M						268.871	17547.6	9.51	Cytoplasmic
82775411	hypothetical protein SDY_0029 [Shigella dysenteriae Sd197]	yacC	SDY_0029	-					141.8		17531.6	9.07	Cytoplasmic
82779299	anaerobic ribonucleotide reductase-activating protein [Shigella dysenteriae Sd197]	nrdG	SDY_4256	COG0602O	141.699						17445.3	6.94	Cytoplasmic
82777676	hypothetical protein SDY_2463 [Shigella dysenteriae Sd197]	elaA	SDY_2463	COG2153R	151.448						17419.1	4.7	Cytoplasmic
82775905	SPOUT methyltransferase superfamily protein [Shigella dysenteriae Sd197]	ybeA	SDY_0558	COG1576S					195.13		17376	8.71	Cytoplasmic
82778545	arginine repressor [Shigella dysenteriae Sd197]	argR	SDY_3413	COG1438K	507.559						16993.9	4.93	Cytoplasmic
82778085	hydrogenase 3 maturation protease [Shigella dysenteriae Sd197]	hycI	SDY_2914	COG0680C	195.82						16926.8	4.08	Cytoplasmic
82778794	hypothetical protein SDY_3687 [Shigella dysenteriae Sd197]	yrfA	SDY_3687	-			209.007				16898.8	9.63
82776252	hypothetical protein SDY_0936 [Shigella dysenteriae Sd197]	yccF	SDY_0936	COG3304S					1800.09		16402	9.74	Cytoplasmic Membrane
82775738	hypothetical protein SDY_0383 [Shigella dysenteriae Sd197]	cof	SDY_0383	COG0561R			143.454				16352.5	5.94
161949998	heat shock chaperone IbpB [Shigella dysenteriae Sd197]	ibpB	SDY_4172	COG0071O				651.244			16092.6	5.19	Cytoplasmic
161950114	DNA-binding transcriptional repressor MarR [Shigella dysenteriae Sd197]	marR	SDY_1597	COG1846K				99.1898			16068.5	8.56	Cytoplasmic
82776014	acyl-CoA thioester hydrolase YbgC [Shigella dysenteriae Sd197]	ybgC	SDY_0684	COG0824R	184.927						15524.4	6.42	Cytoplasmic
82775506	nucleoside triphosphate pyrophosphohydrolase [Shigella dysenteriae Sd197]	mutT	SDY_0129	COG0494LR	149.761						15175.9	5.11	Cytoplasmic
82778279	Holliday junction resolvase-like protein [Shigella dysenteriae Sd197]	yqgF	SDY_3123	COG0816L	75.9727						15171.7	6.74	Cytoplasmic
82776796	pyrimidine (deoxy)nucleoside triphosphate pyrophosphohydrolase [Shigella dysenteriae Sd197]	-	SDY_1516	COG0494LR					355.904		15006.4	4.95	Cytoplasmic
82775877	hypothetical protein SDY_0528 [Shigella dysenteriae Sd197]	ybdB	SDY_0528	COG2050Q	284.02						14969.6	6.13	Cytoplasmic
82777128	glyoxalase I [Shigella dysenteriae Sd197]	gloA	SDY_1877	COG0346E			1578.55				14957	4.95	Cytoplasmic
82524420	putative transposase [Shigella dysenteriae Sd197]	-	SDY_P014	COG3464L			270.457				14738.8	10.68	Cytoplasmic
82776115	hypothetical protein SDY_0791 [Shigella dysenteriae Sd197]	ybiM	SDY_0791	-				321.688			14728.4	9.33	Cytoplasmic
82778424	hypothetical protein SDY_3284 [Shigella dysenteriae Sd197]	yqjC	SDY_3284	-					269.039		14467.7	8.83	Periplasmic
82775989	succinate dehydrogenase cytochrome b556 large membrane subunit [Shigella dysenteriae Sd197]	sdhC	SDY_0659	COG2009C		847.135					14290	9.86	Cytoplasmic Membrane
82775765	hypothetical protein SDY_0412 [Shigella dysenteriae Sd197]	-	SDY_0412	-	262.471						14141.7	5.4	Cytoplasmic
82775841	hypothetical protein SDY_0492 [Shigella dysenteriae Sd197]	ybdF	SDY_0492	COG2315S	129.018						14087	8.71	Cytoplasmic
82524479	hypothetical protein SDY_P073 [Shigella dysenteriae Sd197]	-	SDY_P073	COG3077L		198.493					14009.7	4.95	Cytoplasmic
161950170	DNA-binding transcriptional activator CaiF [Shigella dysenteriae Sd197]	caiF	SDY_0056	-				643.37			13918	8.38	Cytoplasmic
82775960	LexA regulated protein [Shigella dysenteriae Sd197]	ybfE	SDY_0625	-				308.383			13872.5	9.81	Cytoplasmic
82779227	hypothetical protein SDY_4180 [Shigella dysenteriae Sd197]	yidB	SDY_4180	COG3753S	349.856						13802.1	4.37	Cytoplasmic
82779233	ribonuclease P [Shigella dysenteriae Sd197]	rnpA	SDY_4186	COG0594J	151.898						13788.7	11.81	Cytoplasmic
82775490	cell division protein FtsL [Shigella dysenteriae Sd197]	ftsL	SDY_0113	COG3116D						758.851	13710	6.29	Cytoplasmic Membrane
82524418	insertion sequence 2 OrfA protein [Shigella dysenteriae Sd197]	-	SDY_P012	COG2963L				198.407			13451.1	9.52	Cytoplasmic
82779548	diacylglycerol kinase [Shigella dysenteriae Sd197]	dgkA	SDY_4532	COG0818M		517.445					13328	6.06	Cytoplasmic Membrane
82779484	toxin ChpB [Shigella dysenteriae Sd197]	chpB	SDY_4461	COG2337T			1023.14				12491.9	5.51	Cytoplasmic
82777482	hypothetical protein SDY_2260 [Shigella dysenteriae Sd197]	-	SDY_2260	-	129.469						11895.3	9.05	Outer membrane
82777709	hypothetical protein SDY_2497 [Shigella dysenteriae Sd197]	-	SDY_2497	COG0625O						330.209	11798.2	5.63
82777789	putative PTS system enzyme IIB component [Shigella dysenteriae Sd197]	-	SDY_2586	COG1445G				611.199			11762.9	4.4	Periplasmic
82524503	plasmid maintenance protein CcdB [Shigella dysenteriae Sd197]	ccdB	SDY_P097	-			1062.03				11729	6.07	Cytoplasmic
82778570	DNA-binding protein Fis [Shigella dysenteriae Sd197]	fis	SDY_3438	COG2901KL		1961.6					11233	9.34	Cytoplasmic
82777962	hypothetical protein SDY_2777 [Shigella dysenteriae Sd197]	-	SDY_2777	-	160.51						11207.8	10.19	Cytoplasmic
82779446	RNA-binding protein Hfq [Shigella dysenteriae Sd197]	hfq	SDY_4417	COG1923R					1072.91		11186	6.97	Cytoplasmic
82524415	IS600 ORF1 [Shigella dysenteriae Sd197]	-	SDY_P009	COG2963L			414.001				11181.2	9.81	Cytoplasmic
161950058	hypothetical protein SDY_2791 [Shigella dysenteriae Sd197]	-	SDY_2791	COG2914S		296.825					10803	8.96	Cytoplasmic
82778494	RNA-binding protein YhbY [Shigella dysenteriae Sd197]	yhbY	SDY_3361	COG1534J					835.575		10764.3	9.17	Cytoplasmic
82778014	hypothetical protein SDY_2829 [Shigella dysenteriae Sd197]	yfiM	SDY_2829	COG5544R				425.421			10741.5	6
82524456	iso-IS1 ORF1 [Shigella dysenteriae Sd197]	-	SDY_P050	COG3677L					263.724		10525	10.05	Cytoplasmic
82775709	hypothetical protein SDY_0352 [Shigella dysenteriae Sd197]	yaiE	SDY_0352	COG3123S					2514.82		10301	4.47	Cytoplasmic
82524434	iso-IS1 ORF1 [Shigella dysenteriae Sd197]	-	SDY_P028	COG3677L				246.833			10245.5	10.24	Cytoplasmic
82779043	peptidyl-prolyl cis-trans isomerase C [Shigella dysenteriae Sd197]	ppiC	SDY_3973	COG0760O	191.109						10231.7	9.23	Cytoplasmic membrane
82776978	hypothetical protein SDY_1716 [Shigella dysenteriae Sd197]	-	SDY_1716	-					297.792		10186.4	6.17	Cytoplasmic
82524542	replication protein [Shigella dysenteriae Sd197]	repB	SDY_P136	-					467.249		10077	9.72	Cytoplasmic
82524452	OspE1 [Shigella dysenteriae Sd197]	ospE1	SDY_P046	-					313.987		10015.1	6.18	Cytoplasmic
82777736	hypothetical protein SDY_2524 [Shigella dysenteriae Sd197]	-	SDY_2524	-	214.624						9999.64	4.26	Cytoplasmic
82775604	hypothetical protein SDY_0238 [Shigella dysenteriae Sd197]	-	SDY_0238	-	191.231						9902.35	8.86
145294018	IS1 ORF1 [Shigella dysenteriae Sd197]	insA	SDY_PA02	COG3677L					264.845		9882.97	10.32	Cytoplasmic
82778520	phosphohistidinoprotein-hexose phosphotransferase component of N-regulated PTS system (Npr) [Shigella dysenteriae Sd197]	ptsO	SDY_3387	COG1925G		345.29					9809.74	4.34	Cytoplasmic
82776120	hypothetical protein SDY_0796 [Shigella dysenteriae Sd197]	ybiI	SDY_0796	COG1734T	521.516						9803.5	5.37	Cytoplasmic
82524625	replication protein [Shigella dysenteriae Sd197]	repB	SDY_P219	COG1123R						197.477	9779.86	9.72	Cytoplasmic
82776175	hypothetical protein SDY_0855 [Shigella dysenteriae Sd197]	-	SDY_0855	COG4676S						222.567	9479.33	4.57	Cytoplasmic
82777850	hypothetical protein SDY_2657 [Shigella dysenteriae Sd197]				591.569						9001.21	6.05	Cytoplasmic
82776560	cation transport regulator [Shigella dysenteriae Sd197]	chaB	SDY_1269	COG4572R	530.381						8939	6.5	Cytoplasmic
82777275	hypothetical protein SDY_2038 [Shigella dysenteriae Sd197]	ycfR	SDY_2038	-				859.226			8810	8.09	Periplasmic
82777895	hypothetical protein SDY_2706 [Shigella dysenteriae Sd197]	-	SDY_2706	COG1933L				794.822			8535.67	6.19	Cytoplasmic
82776161	hypothetical protein SDY_0837 [Shigella dysenteriae Sd197]	-	SDY_0837	COG2133G				364.569			8178	5.19	Cytoplasmic
82775772	hypothetical protein SDY_0419 [Shigella dysenteriae Sd197]	-	SDY_0419	COG2274V			177.453				8178	5.33
82777907	hypothetical protein SDY_2720 [Shigella dysenteriae Sd197]	yfhJ	SDY_2720	COG2975S	403.207						7731.27	3.98	Cytoplasmic
82776278	cold shock-like protein [Shigella dysenteriae Sd197]	cspH	SDY_0964	COG1278K	133.032						7719.71	10.28	Cytoplasmic
82775906	hypothetical protein SDY_0559 [Shigella dysenteriae Sd197]	ybeB	SDY_0559	COG0799S		533.114					7719	4.73	Cytoplasmic
82779232	50S ribosomal protein L34 [Shigella dysenteriae Sd197]	rpmH	SDY_4185	COG0230J			927.666				5380.16	13	Cytoplasmic
a) protein accession numbers in NCBI, gi| numbers from Sd197 genome
b-e) protein name, gene name, locus tag and COG derived from Sd197 genome annotations in NCBI database
f-h) APEX abundances for three SD1 in vitro biological replicates calculated by the APEX Quantitative Proteomics Tool
i-k) APEX abundances for three SD1 in vivo biological replicates calculated by the APEX Quantitative Proteomics Tool
l-m) Mr and pI values of proteins obtained from Mascot search results of Sd197 genome
n) Final sub-cellular localization (SCL) assigned based on six bioinformatic analyses described in Additional Table S1
